# Supplementary material for: Reinforcement of repressive marks in the chicken primordial germ cell epigenetic signature: divergence from basal state resetting in mammals
Source: Epigenetics Chromatin. 2024 Apr 26;17:11. doi: 10.1186/s13072-024-00537-7 (PMC11046797; doi:10.1186/s13072-024-00537-7)
Supplement: Supplementary file 1 — Additional file 1: Table S1. Transcriptome analysis of chicken PGCs and ESC. Differential gene expression analysis of PGCs vs. ESCs was performed using DESeq2. TPM values were obtained using Salmon and processed as described in “Methods” section. [file 13072_2024_537_MOESM1_ESM.csv]

Ensembl_geneID	gene_symbol	gene_description	log2FC(PGCvsESC)	adj_p-value	TPM_PGC	TPM_ESC
ENSGALG00000000003	PANX2	pannexin 2 [Source:HGNC Symbol;Acc:HGNC:8600]	1.57400172468547	0.0444784792128886	9.14392333333333	2.038711
ENSGALG00000000004	RFKL	riboflavin kinase-like [Source:NCBI gene;Acc:431449]	0.455633582242411	0.336612171185675	31.2453	15.34945
ENSGALG00000000011	C10orf88	chromosome 10 open reading frame 88 [Source:HGNC Symbol;Acc:HGNC:25822]	-0.265103909864168	0.518459201158728	74.0412333333333	60.43185
ENSGALG00000000044	WFIKKN1	WAP, follistatin/kazal, immunoglobulin, kunitz and netrin domain containing 1 [Source:HGNC Symbol;Acc:HGNC:30912]	-3.01516585423807	0.00195559739286144	0.256244666666667	1.476115
ENSGALG00000000048		ATPase H+ transporting V1 subunit A-like [Source:NCBI gene;Acc:776719]	-0.30738921814659	0.716284554225459	1.80866333333333	0.8871065
ENSGALG00000000055	LAMTOR3	late endosomal/lysosomal adaptor, MAPK and MTOR activator 3 [Source:NCBI gene;Acc:425210]	-0.126134876440359	0.836347224167821	70.298588	58.019439
ENSGALG00000000059	TUBB3	NA	-2.44982800185811	0.00000634650494581809	2.33456933333333	42.920829
ENSGALG00000000067	SPR	sepiapterin reductase [Source:HGNC Symbol;Acc:HGNC:11257]	-0.88237586871327	0.121801507300649	11.00125	13.065505
ENSGALG00000000071		DNA damage induced apoptosis suppressor [Source:NCBI gene;Acc:101750305]	-0.972118374244722	0.0397166835254768	8.272671	10.5617710003081
ENSGALG00000000081	IL4I1	interleukin 4 induced 1 [Source:NCBI gene;Acc:417039]	0.719374600109688	0.751733795556609	0.129702333333333	0.04601075
ENSGALG00000000086	TIMM17A	translocase of inner mitochondrial membrane 17 homolog A (yeast) [Source:NCBI gene;Acc:421147]	-0.80443487708936	0.0151107793067181	144.197666666667	199.44125
ENSGALG00000000091	INTS4	integrator complex subunit 4 [Source:HGNC Symbol;Acc:HGNC:25048]	-0.482948401259807	0.177808293218958	33.6194	30.79385
ENSGALG00000000094	ADIPOR1	adiponectin receptor 1 [Source:NCBI gene;Acc:421148]	0.470738889385191	0.434791675436629	69.5220666666667	31.61215
ENSGALG00000000102	UBE2T	ubiquitin conjugating enzyme E2 T [Source:HGNC Symbol;Acc:HGNC:25009]	0.0324043369239908	0.955538203753548	105.347373333333	66.449305
ENSGALG00000000104	CRY4	cryptochrome 4 [Source:NCBI gene;Acc:395100]	-0.309485396010639	0.771303636710491	1.37392666666667	1.09365
ENSGALG00000000106	LRIF1	ligand dependent nuclear receptor interacting factor 1 [Source:HGNC Symbol;Acc:HGNC:30299]	0.105037712505214	0.803596601860879	25.4015333333333	16.1818
ENSGALG00000000107	TRIM7	tripartite motif containing 7 [Source:NCBI gene;Acc:417040]	-7.29224107443209	0.0000000000132241879504335	0.0289451666666667	3.143245
ENSGALG00000000109	AFMID	arylformamidase [Source:HGNC Symbol;Acc:HGNC:20910]	-0.535661100087287	0.349930788481493	23.2481333333333	19.61345
ENSGALG00000000112	PLP1	proteolipid protein 1 [Source:NCBI gene;Acc:396214]	0.314293391134706	0.849533293002886	1.58313	0.899855
ENSGALG00000000120	BMP10	bone morphogenetic protein 10 [Source:NCBI gene;Acc:395177]	-0.392639713476923	0.956667038542607	0	0
ENSGALG00000000122	GNB2L1	receptor for activated C kinase 1 [Source:NCBI gene;Acc:417044]	-1.10437411989084	0.0531963716968282	1121.35912833333	1583.3290625
ENSGALG00000000123		tripartite motif containing 10 [Source:NCBI gene;Acc:100858749]	4.3414085509304	0.178310703789915	0.206778966666667	0.0369237
ENSGALG00000000129	TCF25	transcription factor 25 [Source:HGNC Symbol;Acc:HGNC:29181]	-0.42836012077112	0.520261585932349	11.348909	10.1661295
ENSGALG00000000136	BLEC2	C-type lectin-like receptor 2 [Source:NCBI gene;Acc:693259]	4.78066132156302	0.207872353122188	1.80053	0.270776
ENSGALG00000000137	SNRPE	small nuclear ribonucleoprotein polypeptide E [Source:NCBI gene;Acc:396180]	-0.820140235291499	0.03712436227335	207.12604	246.327395
ENSGALG00000000141	BLB1	Major histocompatibility complex class II beta chain BLB1 [Source:NCBI gene;Acc:693256]	3.62208737817404	0.0350497608200264	2.57104766666667	0.3846249
ENSGALG00000000142	CEPT1	choline/ethanolamine phosphotransferase 1 [Source:NCBI gene;Acc:421152]	-0.335305841460705	0.383549343199314	26.0796976666667	22.5122535
ENSGALG00000000146	SUPT6H	SPT6 homolog, histone chaperone [Source:HGNC Symbol;Acc:HGNC:11470]	-0.320864404921856	0.54391727203657	44.1628666666667	37.9942
ENSGALG00000000150	RPL9	ribosomal protein L9 [Source:NCBI gene;Acc:425468]	-0.972927940020373	0.015040222835645	1766.03296666667	2539.31165
ENSGALG00000000151	ADAMTS19	ADAM metallopeptidase with thrombospondin type 1 motif 19 [Source:HGNC Symbol;Acc:HGNC:17111]	4.36449477868492	0.0000738338125320723	1.18501766666667	0.190204
ENSGALG00000000154	DENND2D	DENN domain containing 2D [Source:HGNC Symbol;Acc:HGNC:26192]	-1.09012847392927	0.0990245774539667	4.54732666666667	6.25666
ENSGALG00000000156	BRD2	bromodomain containing 2 [Source:NCBI gene;Acc:417049]	-0.0355357164089787	0.954548666477066	34.0007	24.54685
ENSGALG00000000158	MHCDMA	major histocompatibility complex, class II, DM alpha [Source:NCBI gene;Acc:417050]	0.910008166938732	0.183875028438817	12.84092	4.64638
ENSGALG00000000161	ISOC1	isochorismatase domain containing 1 [Source:HGNC Symbol;Acc:HGNC:24254]	1.91074241561903	0.00010654184953397	42.5751333333333	7.266945
ENSGALG00000000162	DMB1	major histocompatibility complex, class II, DM beta 1 [Source:NCBI gene;Acc:106182184]	-3.80305891835481	0.0000449536266474095	0.440483666666667	4.508525
ENSGALG00000000164	MYBPH	myosin binding protein H [Source:NCBI gene;Acc:421154]	2.12511634723759	0.0183952653264109	4.35252	0.7261095
ENSGALG00000000168	ADORA1	adenosine A1 receptor [Source:NCBI gene;Acc:374212]	-2.14962486191806	0.330264968472998	0.0399701333333333	0.12849015
ENSGALG00000000172	MYOG	myogenin [Source:NCBI gene;Acc:374004]	-0.392560002383587	0.93503861831488	0	0
ENSGALG00000000184	SLC27A6	solute carrier family 27 member 6 [Source:HGNC Symbol;Acc:HGNC:11000]	0.561592985751937	0.751345739569969	0.539154666666667	0.301266
ENSGALG00000000186	MTCH1	mitochondrial carrier 1 [Source:HGNC Symbol;Acc:HGNC:17586]	0.520442999155818	0.298098627873596	9.45421666666667	4.567095
ENSGALG00000000189	YTHDC2	NA	2.04645191483605	0.00118452014208585	48.0972333333333	8.291025
ENSGALG00000000195	SLC23A2	solute carrier family 23 member 2 [Source:NCBI gene;Acc:419520]	0.576550371060175	0.303599926699264	15.7325666666667	7.304705
ENSGALG00000000201	PLEKHM1	pleckstrin homology and RUN domain containing M1 [Source:NCBI gene;Acc:419939]	-0.65800304883256	0.277437926143945	8.13764666666667	8.498705
ENSGALG00000000208	MCC	MCC, WNT signaling pathway regulator [Source:HGNC Symbol;Acc:HGNC:6935]	1.31071968589321	0.0029183811364691	16.9828733333333	4.6757845
ENSGALG00000000209	PRNP	prion protein [Source:NCBI gene;Acc:396452]	-5.30507758685866	0.00000000903444803572493	0.0978745333333333	2.616235668
ENSGALG00000000215	DCP2	decapping mRNA 2 [Source:HGNC Symbol;Acc:HGNC:24452]	0.15227592087849	0.856052678546462	49.6172763333333	30.77816
ENSGALG00000000217	PPFIA4	PTPRF interacting protein alpha 4 [Source:HGNC Symbol;Acc:HGNC:9248]	2.26244332791262	0.00123875227760024	1.75685333333333	0.2707905
ENSGALG00000000218	SRP19	signal recognition particle 19 [Source:HGNC Symbol;Acc:HGNC:11300]	-0.61396360462571	0.258442806868942	79.7702666666667	83.48865
ENSGALG00000000220		APC, WNT signaling pathway regulator [Source:NCBI gene;Acc:415607]	0.41952190706237	0.465409286021956	15.36207145	7.95452915267173
ENSGALG00000000223	TMEM183A	transmembrane protein 183A [Source:NCBI gene;Acc:421156]	-0.863948353211106	0.0920173485383281	47.725206	58.513732
ENSGALG00000000225	MGAT4C	mannosyl (alpha-1,3-)-glycoprotein beta-1,4-N-acetylglucosaminyltransferase, isozyme C (putative) [Source:NCBI gene;Acc:395415]	-5.00850900051302	0.00000000000000037958242509353	0.861113366666667	14.101405
ENSGALG00000000226	TMEM9	transmembrane protein 9 [Source:HGNC Symbol;Acc:HGNC:18823]	-0.48507327343404	0.587030872607992	5.25789666666667	5.229805
ENSGALG00000000227	DPYSL2	dihydropyrimidinase like 2 [Source:NCBI gene;Acc:395155]	-0.195402881817194	0.801817930636329	73.3615683333333	53.92493
ENSGALG00000000233	SP2	Sp2 transcription factor [Source:HGNC Symbol;Acc:HGNC:11207]	0.166272119724793	0.784455983938664	6.83641	3.869165
ENSGALG00000000234	EPB41L4A	erythrocyte membrane protein band 4.1 like 4A [Source:HGNC Symbol;Acc:HGNC:13278]	2.26567451294423	0.00000725961486517746	6.41274666666667	0.808177
ENSGALG00000000235	PPP2R2A	protein phosphatase 2 regulatory subunit Balpha [Source:NCBI gene;Acc:419523]	-1.25278237925103	0.00132600682998335	142.815463	224.921026734
ENSGALG00000000239		NA	0.832126322300132	0.689313873319311	0.477801	0.1521565
ENSGALG00000000241	STARD4	StAR related lipid transfer domain containing 4 [Source:NCBI gene;Acc:769322]	-1.79913443255818	0.00054763825148411	20.9480333333333	48.22335
ENSGALG00000000242	EBF2	early B cell factor 2 [Source:NCBI gene;Acc:395176]	3.21300223675186	0.00000252755157498441	4.27552333333333	0.267907
ENSGALG00000000243	RDM1	RAD52 motif containing 1 [Source:NCBI gene;Acc:395228]	-3.97574526760214	0.000000000002851291528001	1.08697294679333	12.91955
ENSGALG00000000244	CAMK4	calcium/calmodulin dependent protein kinase IV [Source:NCBI gene;Acc:723973]	-0.41856477610605	0.626149430976976	6.96291766666667	6.0208885
ENSGALG00000000247	WDR36	WD repeat domain 36 [Source:NCBI gene;Acc:415609]	-0.184148463579623	0.732569351067809	82.2591333333333	64.48
ENSGALG00000000249	GH	growth hormone [Source:NCBI gene;Acc:378781]	-5.33440459535701	0.00036962779068087	0.103261	1.1842
ENSGALG00000000251	CD79B	CD79b molecule [Source:NCBI gene;Acc:419940]	-1.01001868185812	0.670026845829056	0.0482997333333333	0.08275185
ENSGALG00000000253	SLC25A46	solute carrier family 25 member 46 [Source:NCBI gene;Acc:415610]	0.41105303497446	0.474543376701592	24.0199333333333	12.506485
ENSGALG00000000255	MAN2A1	mannosidase alpha class 2A member 1 [Source:HGNC Symbol;Acc:HGNC:6824]	0.614025246930243	0.350870950646801	28.7220333333333	13.15209
ENSGALG00000000259	PSMF1	proteasome inhibitor subunit 1 [Source:NCBI gene;Acc:430115]	0.614454132850213	0.34444685601895	52.0986643	22.26555
ENSGALG00000000264		praja ring finger ubiquitin ligase 1 [Source:NCBI gene;Acc:415612]	2.61013787174596	0.000000171452769645045	45.8387333333333	5.29909
ENSGALG00000000273	FER	FER tyrosine kinase [Source:HGNC Symbol;Acc:HGNC:3655]	0.682119053965569	0.363930040040457	19.3039333333333	8.47769
ENSGALG00000000274		growth hormone releasing hormone receptor [Source:NCBI gene;Acc:771308]	3.58485468426084	0.561522494604385	0.1164797	0
ENSGALG00000000275	KCTD9	potassium channel tetramerization domain containing 9 [Source:NCBI gene;Acc:419526]	-0.360227788671122	0.491033970623934	21.9200083333333	18.90820975
ENSGALG00000000276	FBXL17	F-box and leucine rich repeat protein 17 [Source:HGNC Symbol;Acc:HGNC:13615]	-0.19259236280335	0.804667815583158	19.9719333333333	16.08379
ENSGALG00000000277	GnRH-I	gonadotropin releasing hormone 1 [Source:NCBI gene;Acc:770134]	1.62556619623739	0.257513193777121	3.23102	0.5851305
ENSGALG00000000280	EFNA5	ephrin A5 [Source:NCBI gene;Acc:396100]	-1.45928479225221	0.0257887871858188	6.28252566666667	11.685062
ENSGALG00000000284	HOXB4	homeobox B4 [Source:NCBI gene;Acc:396230]	-13.3306586716593	0.000000000000000000000105351507872156	0	61.7587
ENSGALG00000000293		alpha-2-macroglobulin-like 4 [Source:NCBI gene;Acc:100858010]	0.182430488508406	0.855180368760317	3.56705333333333	2.0596
ENSGALG00000000295		NA	3.98908964899594	0.00000000271060418655344	7.63401666666667	0.33901275
ENSGALG00000000296	PCNX1	pecanex 1 [Source:HGNC Symbol;Acc:HGNC:19740]	0.209887326401553	0.675166814501492	31.5515	18.64125
ENSGALG00000000299	PKP1	plakophilin 1 [Source:HGNC Symbol;Acc:HGNC:9023]	-7.39672693821947	0.00000000000000000838829093750494	0.458987333333333	46.7875
ENSGALG00000000302	TNNT2	troponin T2, cardiac type [Source:NCBI gene;Acc:396433]	-5.81372494687332	0.0000266005795210182	0.118534266666667	4.162741
ENSGALG00000000309	LAD1	ladinin 1 [Source:HGNC Symbol;Acc:HGNC:6472]	-9.86926054592616	0.000000000000000203359764420155	0.0677888333333333	25.659865
ENSGALG00000000311	DOCK5	dedicator of cytokinesis 5 [Source:NCBI gene;Acc:419527]	1.17293117576924	0.0516421259689341	2.92753333333333	0.81589
ENSGALG00000000313	TNNI1	troponin I1, slow skeletal type [Source:HGNC Symbol;Acc:HGNC:11945]	-3.62317496932506	0.00594145396048141	0.0878007333333333	1.218134
ENSGALG00000000314	NEFL	neurofilament light [Source:HGNC Symbol;Acc:HGNC:7739]	1.49773591933529	0.0472248624816053	6.75732333333333	1.6125375
ENSGALG00000000317	NEFM	neurofilament medium [Source:NCBI gene;Acc:396206]	0.455550150253069	0.475856858319108	10.7351933333333	5.333555
ENSGALG00000000318	CSRP1	cysteine and glycine rich protein 1 [Source:NCBI gene;Acc:396176]	-3.85762473711716	0.000000000249816776803434	2.03424333333333	19.73375
ENSGALG00000000329	AHCYL1	adenosylhomocysteinase like 1 [Source:NCBI gene;Acc:419803]	-0.153211959360082	0.808550411764612	59.7516069047912	40.7760446343425
ENSGALG00000000336	PPP1R12B	protein phosphatase 1 regulatory subunit 12B [Source:NCBI gene;Acc:395478]	-0.569354701467818	0.302288283921826	17.3642533333333	17.30706
ENSGALG00000000337	CTXN1	cortexin 1 [Source:HGNC Symbol;Acc:HGNC:31108]	1.82796038776145	0.592663555936256	1.46062	0.3043855
ENSGALG00000000341	EDMPN1	epidermal differentiation protein containing a MPN sequence motif 1 [Source:NCBI gene;Acc:425968]	-3.57118968920183	0.183869802986941	0.043169	0.2923615
ENSGALG00000000349	PSMC5	proteasome 26S subunit, ATPase 5 [Source:NCBI gene;Acc:428274]	-1.26692841817454	0.0140551306309053	108.781466666667	169.4915
ENSGALG00000000352	TIMM44	translocase of inner mitochondrial membrane 44 [Source:NCBI gene;Acc:420053]	-1.03727032622515	0.0119181519485546	52.2107	69.90395
ENSGALG00000000357		ADAM metallopeptidase domain 28 [Source:NCBI gene;Acc:419529]	-1.67714851527196	0.456125836564584	0.172549666666667	0.3373275
ENSGALG00000000362	NAV1	NA	-0.71783248552627	0.214878733451786	6.06194666666667	6.69352
ENSGALG00000000364	STC1	stanniocalcin 1 [Source:HGNC Symbol;Acc:HGNC:11373]	2.23443351486589	0.0652344512579452	3.56588333333333	0.598097
ENSGALG00000000367	ASIC2	acid sensing ion channel subunit 2 [Source:NCBI gene;Acc:419945]	-1.6922764813556	0.0624850950110566	2.38954591523333	4.72745875
ENSGALG00000000371	CRHR1	corticotropin releasing hormone receptor 1 [Source:NCBI gene;Acc:374218]	1.51645827784342	0.210011452748692	2.58662333333333	0.6332845
ENSGALG00000000374	RNPEP	arginyl aminopeptidase [Source:HGNC Symbol;Acc:HGNC:10078]	-1.18902006917446	0.118875890448386	12.2956933333333	17.43086
ENSGALG00000000377	HNRNPM	heterogeneous nuclear ribonucleoprotein M [Source:NCBI gene;Acc:420054]	-0.505812916243709	0.225051322819547	311.582666666667	304.135
ENSGALG00000000378	SLC25A37	solute carrier family 25 member 37 [Source:HGNC Symbol;Acc:HGNC:29786]	-0.970055855789372	0.111579941103292	12.41185	14.84495
ENSGALG00000000379	ITGB3	integrin subunit beta 3 [Source:NCBI gene;Acc:374209]	-9.12253848183662	0.000000000000000288741990544657	0.0833634	29.915335
ENSGALG00000000390	ENTPD4	ectonucleoside triphosphate diphosphohydrolase 4 [Source:HGNC Symbol;Acc:HGNC:14573]	-0.488976777850594	0.312549215284572	17.2200333333333	16.19985
ENSGALG00000000394	SLC6A17	solute carrier family 6 member 17 [Source:HGNC Symbol;Acc:HGNC:31399]	-2.13871802726029	0.00279004209557006	1.94732	5.31491
ENSGALG00000000396	METTL2A	methyltransferase like 2A [Source:NCBI gene;Acc:419948]	-0.237735596296769	0.611708969834247	35.2573966666667	28.828995
ENSGALG00000000397	IPO9	importin 9 [Source:HGNC Symbol;Acc:HGNC:19425]	-1.10010242148172	0.00260747237265165	31.3363666666667	45.8533
ENSGALG00000000399	DUSP28	dual specificity phosphatase 28 [Source:NCBI gene;Acc:430912]	1.51938772474261	0.238926415909016	1.533045	0.375895
ENSGALG00000000400	KCNC4	potassium voltage-gated channel, Shaw-related subfamily, member 4 [Source:NCBI gene;Acc:419806]	1.90277411016859	0.390087084777715	2.57019333333333	1.0397475
ENSGALG00000000401	RBM15	RNA binding motif protein 15 [Source:HGNC Symbol;Acc:HGNC:14959]	0.0394945565442561	0.959138759443508	5.77558333333333	4.06023
ENSGALG00000000402	LOXL2	lysyl oxidase like 2 [Source:NCBI gene;Acc:419533]	1.40279561252247	0.00183794543786123	36.5341333333333	9.32791
ENSGALG00000000404	COPS2	COP9 signalosome subunit 2 [Source:NCBI gene;Acc:430917]	-0.08656988894147	0.880594217451372	101.296033333333	83.7060085
ENSGALG00000000406		ceramide synthase 4-like [Source:NCBI gene;Acc:428318]	0.900217918705686	0.617675228474733	0.841601666666667	0.21447195
ENSGALG00000000407		NA	-0.486356981276587	0.691762358211897	0.722008666666667	0.6953385
ENSGALG00000000408	LSM7	LSM7 homolog, U6 small nuclear RNA and mRNA degradation associated [Source:NCBI gene;Acc:420055]	-0.533808213533369	0.267955329654403	86.8598396666667	78.781
ENSGALG00000000409	CHMP7	charged multivesicular body protein 7 [Source:NCBI gene;Acc:419535]	0.153824705839233	0.727615995492345	66.8367	39.81435
ENSGALG00000000410	TLK2	tousled like kinase 2 [Source:HGNC Symbol;Acc:HGNC:11842]	0.676665562510351	0.207789809858368	105.7682	47.59965
ENSGALG00000000417	SLC16A4	solute carrier family 16 member 4 [Source:HGNC Symbol;Acc:HGNC:10925]	0.216711116203284	0.880140411722019	0.781013	0.4594215
ENSGALG00000000419	LAMTOR5	late endosomal/lysosomal adaptor, MAPK and MTOR activator 5 [Source:NCBI gene;Acc:419811]	-1.18288405460932	0.0634168629723684	58.3323	76.311954
ENSGALG00000000424	CMTM3	CKLF like MARVEL transmembrane domain containing 3 [Source:NCBI gene;Acc:414829]	-1.69848596939038	0.000000989669216390042	25.8140293333333	52.762377
ENSGALG00000000428	HINT1Z	histidine triad nucleotide binding protein 1-Z [Source:NCBI gene;Acc:395424]	0.413466996974622	0.42922673362137	335.312333333333	160.1565
ENSGALG00000000430	SPPL2B	signal peptide peptidase like 2B [Source:NCBI gene;Acc:420056]	0.474715713023508	0.497673718916422	33.0651666666667	16.77509
ENSGALG00000000433		tubulin alpha 4a [Source:NCBI gene;Acc:100857247]	-1.26749169148756	0.142396713600785	34.448609	66.3360975
ENSGALG00000000438	ERMP1	endoplasmic reticulum metallopeptidase 1 [Source:HGNC Symbol;Acc:HGNC:23703]	1.82004848715368	0.00021031508218497	68.0205666666667	13.401985
ENSGALG00000000441	KCNA10	potassium voltage-gated channel subfamily A member 10 [Source:NCBI gene;Acc:395116]	-6.4858667916655	0.00000000053149536200336	0.1153188	8.013855
ENSGALG00000000442	KCNA2	potassium voltage-gated channel subfamily A member 2 [Source:NCBI gene;Acc:395117]	-4.32881664079584	0.000017403690318662	0.0796345666666667	1.21932
ENSGALG00000000451	MEIG1	meiosis/spermiogenesis associated 1 [Source:NCBI gene;Acc:769589]	1.93167552710688	0.0156615652557676	20.30163	3.611225
ENSGALG00000000452	TNFRSF10B	tumor necrosis factor receptor superfamily, member 10b [Source:NCBI gene;Acc:373904]	-1.16211385017807	0.0730157153312986	4.13848	6.135975
ENSGALG00000000456	MRPS21	mitochondrial ribosomal protein S21 [Source:NCBI gene;Acc:426666]	-1.66754712191863	0.00354377191016732	79.3260333333333	161.7425
ENSGALG00000000458	TMPRSS9	transmembrane serine protease 9 [Source:HGNC Symbol;Acc:HGNC:30079]	-5.22567048246165	0.0000000000000298810305486924	2.58684666666667	60.07225
ENSGALG00000000461	MRC2	mannose receptor C type 2 [Source:HGNC Symbol;Acc:HGNC:16875]	-1.2258042020344	0.0340754971831831	2.72119666666667	4.63505
ENSGALG00000000466	LCK	LCK proto-oncogene, Src family tyrosine kinase [Source:HGNC Symbol;Acc:HGNC:6524]	-1.30475644365773	0.131449892604242	0.450456666666667	0.7751355
ENSGALG00000000470	LMNB2	lamin B2 [Source:NCBI gene;Acc:396222]	-0.569558093424803	0.484296730245946	83.5598666666667	88.26015
ENSGALG00000000474	RPL36	ribosomal protein L36 [Source:NCBI gene;Acc:373936]	-1.34147835801957	0.0133192273445545	792.7071	1271.87425
ENSGALG00000000476	LRRTM4	leucine rich repeat transmembrane neuronal 4 [Source:HGNC Symbol;Acc:HGNC:19411]	4.78400072820509	0.0260685987543081	12.3424040373533	0.352134
ENSGALG00000000477		NA	7.15212096802786	0.00019235530321479	6.89227666666667	0.02426745
ENSGALG00000000478	TANC2	NA	0.228923514661918	0.739007118981516	6.02356666666667	3.581215
ENSGALG00000000483		NA	-2.3386700837482	0.186184562003362	1.27558366666667	3.2045965
ENSGALG00000000497		NA	0.590813535447683	0.871814764045577	2.335	0.52707
ENSGALG00000000498	ACE	angiotensin I converting enzyme [Source:NCBI gene;Acc:419953]	0.389374882680068	0.684423114143282	1.97447	1.0266965
ENSGALG00000000504	ETV7	ETS variant 7 [Source:HGNC Symbol;Acc:HGNC:18160]	0.305731131221766	0.726173603439977	5.20419733333333	2.697888
ENSGALG00000000505	KCNH6	potassium voltage-gated channel subfamily H member 6 [Source:NCBI gene;Acc:414871]	0.00123331028525167	0.999148245219176	1.06812466666667	0.7751745
ENSGALG00000000507	CPNE7	copine 7 [Source:HGNC Symbol;Acc:HGNC:2320]	-0.747545132574659	0.676550211528056	0.471850666666667	0.483062
ENSGALG00000000510	DCAF7	DDB1 and CUL4 associated factor 7 [Source:NCBI gene;Acc:771554]	-0.417307309654152	0.429710568697616	16.2173	14.5865
ENSGALG00000000511	KCTD20	potassium channel tetramerization domain containing 20 [Source:HGNC Symbol;Acc:HGNC:21052]	-0.0403619595696817	0.934146696209779	72.4148233333333	51.8922965
ENSGALG00000000513	ZNF276	zinc finger protein 276 [Source:HGNC Symbol;Acc:HGNC:23330]	-0.884653007027939	0.0724872963970295	12.6214	15.9548
ENSGALG00000000516	FANCA	Fanconi anemia complementation group A [Source:NCBI gene;Acc:415854]	0.217396038173678	0.763506647548054	12.2581246666667	9.6223515
ENSGALG00000000518	KLHL12	kelch like family member 12 [Source:HGNC Symbol;Acc:HGNC:19360]	0.180811290621623	0.786504289122051	29.9947666666667	16.459385
ENSGALG00000000521	SPIRE2	spire type actin nucleation factor 2 [Source:HGNC Symbol;Acc:HGNC:30623]	-3.61463362016646	0.0242726395375826	0.0537196666666667	0.4479135
ENSGALG00000000523	STK38	serine/threonine kinase 38 [Source:HGNC Symbol;Acc:HGNC:17847]	-1.19558148665749	0.0398304478376252	21.4605833333333	33.7734225
ENSGALG00000000525	MAP3K3	mitogen-activated protein kinase kinase kinase 3 [Source:HGNC Symbol;Acc:HGNC:6855]	0.109112595651491	0.888152501302049	9.40539333333333	6.032265
ENSGALG00000000528	DBNDD1	dysbindin domain containing 1 [Source:HGNC Symbol;Acc:HGNC:28455]	-1.42121170295239	0.0865435746883896	5.936070083	9.792005
ENSGALG00000000529	LIMD2	LIM domain containing 2 [Source:NCBI gene;Acc:419955]	0.0625681798140197	0.908762453816277	10.9677486666667	6.71634640095896
ENSGALG00000000533	SRSF3	serine and arginine rich splicing factor 3 [Source:NCBI gene;Acc:419815]	-0.69583245788205	0.107228183965718	350.03442	379.971175
ENSGALG00000000535	ERRFI1	ERBB receptor feedback inhibitor 1 [Source:HGNC Symbol;Acc:HGNC:18185]	0.542960770624448	0.338756503521447	73.2788333333333	33.3165
ENSGALG00000000538	RNF113A	ring finger protein 113A [Source:NCBI gene;Acc:419956]	-0.346445890030387	0.50279461811719	31.3256666666667	26.7062
ENSGALG00000000540	GAS8	growth arrest specific 8 [Source:NCBI gene;Acc:415858]	-0.864914789562842	0.0711601561291916	10.43142	12.3082
ENSGALG00000000541	ZC3H11A	zinc finger CCCH-type containing 11A [Source:NCBI gene;Acc:421172]	0.312567984334132	0.490093427967138	56.8214666666667	30.431125
ENSGALG00000000542	ZNF593	zinc finger protein 593 [Source:NCBI gene;Acc:419549]	-1.34226710409552	0.0159212189182228	102.635233333333	158.9315
ENSGALG00000000544	RAB44	RAB44, member RAS oncogene family [Source:HGNC Symbol;Acc:HGNC:21068]	-2.9218463857965	0.00034872339610851	0.0564471333333333	0.3014875
ENSGALG00000000545	REN	renin [Source:HGNC Symbol;Acc:HGNC:9958]	2.61579044960152	0.0199305314129417	2.19159	0.2199855
ENSGALG00000000549	URAH	5-hydroxyisourate hydrolase [Source:NCBI gene;Acc:415859]	-5.2329696333542	0.0000458478839983413	0.707073666666667	17.325025
ENSGALG00000000550	STRADA	STE20-related kinase adaptor alpha [Source:NCBI gene;Acc:419957]	1.51128756765826	0.00000387975352687111	152.124583333333	35.872365
ENSGALG00000000551	C26H6orf89	chromosome 26 C6orf89 homolog [Source:NCBI gene;Acc:419817]	0.23874242034899	0.640132814037715	8.6739	4.672485
ENSGALG00000000557	ETNK2	ethanolamine kinase 2 [Source:HGNC Symbol;Acc:HGNC:25575]	0.383683092454914	0.674563444935051	4.00149666666667	1.911615
ENSGALG00000000558	SLC1A6	solute carrier family 1 member 6 [Source:HGNC Symbol;Acc:HGNC:10944]	-1.30033194290011	0.0792656021514317	1.24828666666667	1.2057985
ENSGALG00000000564	CCDC47	coiled-coil domain containing 47 [Source:HGNC Symbol;Acc:HGNC:24856]	-0.620833261166426	0.154196808440502	36.23733	38.607025
ENSGALG00000000568	LGR6	leucine rich repeat containing G protein-coupled receptor 6 [Source:HGNC Symbol;Acc:HGNC:19719]	-4.06210420064841	0.000012119041400642	0.349453833333333	4.3001
ENSGALG00000000573	PER3	period circadian clock 3 [Source:NCBI gene;Acc:419366]	-0.213755193473806	0.747292359045084	13.9758333333333	11.41065
ENSGALG00000000576	RRNAD1	ribosomal RNA adenine dimethylase domain containing 1 [Source:HGNC Symbol;Acc:HGNC:24273]	0.17596412099115	0.862810905742542	12.15352	7.0813
ENSGALG00000000577	RANBP3	RAN binding protein 3 [Source:HGNC Symbol;Acc:HGNC:9850]	0.390838643894767	0.325743103290296	133.168333333333	68.69945
ENSGALG00000000579	VAMP3	vesicle-associated membrane protein 3 [Source:NCBI gene;Acc:419368]	-0.534242716754543	0.264768391723763	141.417	134.123
ENSGALG00000000581	DDX42	DEAD-box helicase 42 [Source:NCBI gene;Acc:419959]	0.275419473267792	0.495287453336732	53.0655583333333	30.0422575
ENSGALG00000000583	SOX13	SRY-box 13 [Source:HGNC Symbol;Acc:HGNC:11192]	-1.1985431238404	0.133935523683671	11.35951	17.3281
ENSGALG00000000584		NA	-5.00134076321796	0.000000000043699670776864	0.37808	6.873385
ENSGALG00000000585	MYL4	myosin, light chain 4, alkali; atrial, embryonic [Source:NCBI gene;Acc:396472]	-1.48870694664879	0.0341997289730043	1.90821466666667	4.037083
ENSGALG00000000589	BTN1A1	butyrophilin subfamily 1 member A1 [Source:NCBI gene;Acc:420061]	-0.318230830541986	0.754814945824563	0.492545	0.3297427
ENSGALG00000000596	CDC27	cell division cycle 27 [Source:NCBI gene;Acc:419960]	0.215676785471805	0.628830058471741	68.7737433333333	39.759415
ENSGALG00000000599	MARCH2	membrane associated ring-CH-type finger 2 [Source:HGNC Symbol;Acc:HGNC:28038]	-1.24077911520516	0.132844608774827	2.46148333333333	3.647605
ENSGALG00000000603	KANSL1	KAT8 regulatory NSL complex subunit 1 [Source:HGNC Symbol;Acc:HGNC:24565]	0.0908936149187954	0.898036084133616	15.9545133333724	10.5525
ENSGALG00000000604		Na+/K+ transporting ATPase interacting 1 [Source:NCBI gene;Acc:107049081]	0.281263485113176	0.780920301953244	7.27397666666667	5.000265
ENSGALG00000000606	ARL8A	ADP ribosylation factor like GTPase 8A [Source:NCBI gene;Acc:421175]	-0.983885570223256	0.0331739233482337	25.5037666666667	32.62945
ENSGALG00000000607	GPR37L1	G protein-coupled receptor 37 like 1 [Source:HGNC Symbol;Acc:HGNC:14923]	-2.38431115639674	0.00029889026397314	0.372854666666667	1.31018
ENSGALG00000000608	CDH1	cadherin 3 [Source:NCBI gene;Acc:414845]	-5.12106973719727	0.000000000000000997150565082042	14.4123966666667	338.67965
ENSGALG00000000611	PPP1R15B	protein phosphatase 1 regulatory subunit 15B [Source:HGNC Symbol;Acc:HGNC:14951]	1.36643243000917	0.00037351686909902	47.5621666666667	12.129415
ENSGALG00000000613	RAB11B	RAB11B, member RAS oncogene family [Source:NCBI gene;Acc:420063]	0.173470600657675	0.693904065405979	140.237333333333	81.98065
ENSGALG00000000615	SNRNP40	small nuclear ribonucleoprotein U5 subunit 40 [Source:NCBI gene;Acc:419556]	-0.774232669436323	0.175335651025716	93.90948	104.792615
ENSGALG00000000616	ELF3	E74 like ETS transcription factor 3 [Source:HGNC Symbol;Acc:HGNC:3318]	-7.58025748086138	0.00000000000000000000303488244818626	0.1116047	12.925265
ENSGALG00000000618	ZCCHC17	zinc finger CCHC-type containing 17 [Source:NCBI gene;Acc:404295]	1.08611783184015	0.0399568270002648	75.4591333333333	23.23964
ENSGALG00000000619	ANGPTL4	angiopoietin like 4 [Source:HGNC Symbol;Acc:HGNC:16039]	-1.67257704336329	0.0226129537016834	2.22044	4.7461
ENSGALG00000000621	KANK3	KN motif and ankyrin repeat domains 3 [Source:HGNC Symbol;Acc:HGNC:24796]	-0.30747819914824	0.711113003370466	2.41901933333333	2.1552595
ENSGALG00000000625	MAPT	microtubule associated protein tau [Source:NCBI gene;Acc:426737]	2.69778605221714	0.0000000142996093803434	25.033919	2.001247
ENSGALG00000000627	DNAJC11	DnaJ heat shock protein family (Hsp40) member C11 [Source:HGNC Symbol;Acc:HGNC:25570]	-0.197791672494921	0.609833789047418	71.6221	56.26885
ENSGALG00000000629		NADH:ubiquinone oxidoreductase subunit A7 [Source:NCBI gene;Acc:420065]	-1.36880557775482	0.041796580278609	81.5105533333333	129.8423
ENSGALG00000000630	HAS3	hyaluronan synthase 3 [Source:HGNC Symbol;Acc:HGNC:4820]	-2.68472262344896	0.142298248369506	0.109224466666667	0.522502
ENSGALG00000000632	CHTF8	chromosome transmission fidelity factor 8 [Source:NCBI gene;Acc:769609]	-1.82800185406603	0.00370080376445424	19.1214313333333	43.6906445
ENSGALG00000000636	MDM4	MDM4, p53 regulator [Source:HGNC Symbol;Acc:HGNC:6974]	0.880172544358335	0.14743805640726	119.846233333333	45.3816
ENSGALG00000000637	ZBTB48	zinc finger and BTB domain containing 48 [Source:NCBI gene;Acc:419370]	-0.559245610176996	0.399963198682869	11.00489	10.18883
ENSGALG00000000638	UTP4	UTP4, small subunit processome component [Source:HGNC Symbol;Acc:HGNC:1983]	-1.80912391065311	0.00478829358216164	21.2603167337284	50.7288300003055
ENSGALG00000000639	LRRN2	leucine rich repeat neuronal 2 [Source:HGNC Symbol;Acc:HGNC:16914]	-0.246956879337014	0.88893512389989	0.360513	0.266917
ENSGALG00000000643	ANKS3	ankyrin repeat and sterile alpha motif domain containing 3 [Source:HGNC Symbol;Acc:HGNC:29422]	-0.0720916517967437	0.906252006309054	9.81725333333333	7.48144
ENSGALG00000000645	ESPN	espin [Source:HGNC Symbol;Acc:HGNC:13281]	-6.03067600148617	0.0000059510602769748	0.0334427666666667	1.1063795
ENSGALG00000000650	NIP7	NIP7, nucleolar pre-rRNA processing protein [Source:NCBI gene;Acc:415863]	-1.8971114252031	0.00364060233088098	85.8402526666667	208.0043375
ENSGALG00000000652	ACOT7	acyl-CoA thioesterase 7 [Source:HGNC Symbol;Acc:HGNC:24157]	-3.06457192267926	0.000001106823384639	9.62404333333333	55.51815
ENSGALG00000000653	CNTN2	contactin 2 [Source:NCBI gene;Acc:419825]	-3.95523652179273	0.00135014585060705	0.518667966666667	6.066765
ENSGALG00000000654	TMED6	transmembrane p24 trafficking protein 6 [Source:NCBI gene;Acc:101750075]	0.242739395199091	0.933927025664053	0.283836533333333	0.12383295
ENSGALG00000000657	TERF2	telomeric repeat binding factor 2 [Source:NCBI gene;Acc:395598]	0.493187552845671	0.194408688224201	72.7266	35.33775
ENSGALG00000000660	CYB5B	cytochrome b5 type B [Source:NCBI gene;Acc:415865]	-0.520649378761528	0.154675886943376	138.307113333333	132.429636
ENSGALG00000000667	EDN2	endothelin 2 [Source:NCBI gene;Acc:419559]	-0.695529391895451	0.659243683155325	0.0848647666666667	0.060166
ENSGALG00000000668	RBBP5	RB binding protein 5, histone lysine methyltransferase complex subunit [Source:NCBI gene;Acc:419826]	-0.477170294250054	0.218235775856471	37.7267333333333	36.2616
ENSGALG00000000669	ETV3	ETS variant 3 [Source:HGNC Symbol;Acc:HGNC:3492]	-0.325524088685319	0.63406837233979	27.96399	23.1238245
ENSGALG00000000672	SCMH1	Scm polycomb group protein homolog 1 [Source:HGNC Symbol;Acc:HGNC:19003]	0.571773236021068	0.260940377527061	5.07702366666667	2.36581015
ENSGALG00000000674	MYO1D	myosin ID [Source:HGNC Symbol;Acc:HGNC:7598]	0.0655947306672415	0.94024296911582	3.87454666666667	2.543645
ENSGALG00000000678	CITED4	Cbp/p300 interacting transactivator with Glu/Asp rich carboxy-terminal domain 4 [Source:NCBI gene;Acc:395465]	-1.55390036910757	0.0158852687533028	3.51795333333333	7.34716
ENSGALG00000000681	PAK1	p21 (RAC1) activated kinase 1 [Source:NCBI gene;Acc:419083]	-0.56623367109217	0.327004143844673	23.4175	24.16175
ENSGALG00000000684	KLHDC8A	kelch domain containing 8A [Source:HGNC Symbol;Acc:HGNC:25573]	-0.97769818674487	0.354870652326602	5.60471666666667	5.86893
ENSGALG00000000685	MAP3K14	mitogen-activated protein kinase kinase kinase 14 [Source:NCBI gene;Acc:419964]	-0.668501822194933	0.268280262898701	3.88506333333333	3.97165
ENSGALG00000000690	GDPD4	glycerophosphodiester phosphodiesterase domain containing 4 [Source:HGNC Symbol;Acc:HGNC:24849]	-1.19065911678884	0.475072232421933	0.1010716	0.14425695
ENSGALG00000000692	CDK18	cyclin dependent kinase 18 [Source:HGNC Symbol;Acc:HGNC:8751]	-1.35331624743961	0.0377491451141401	0.67533	1.15537
ENSGALG00000000693	NOB1	NIN1 (RPN12) binding protein 1 homolog [Source:HGNC Symbol;Acc:HGNC:29540]	-1.68509356581881	0.0242673645044722	26.2118	54.45695
ENSGALG00000000695	MFSD4A	major facilitator superfamily domain containing 4A [Source:HGNC Symbol;Acc:HGNC:25433]	-0.965811792171312	0.343488629734801	1.03145666666667	1.5202495
ENSGALG00000000699	WWP2	WW domain containing E3 ubiquitin protein ligase 2 [Source:NCBI gene;Acc:415868]	-0.228401018872135	0.748896118671003	14.854127	11.588796
ENSGALG00000000703	SLC45A3	solute carrier family 45 member 3 [Source:HGNC Symbol;Acc:HGNC:8642]	2.9311085969062	0.0000306794621201204	3.06669233333333	0.2401065
ENSGALG00000000707	PSMD7	proteasome 26S subunit, non-ATPase 7 [Source:HGNC Symbol;Acc:HGNC:9565]	-0.774256423549892	0.14473718960478	252.802666666667	291.321
ENSGALG00000000708	NUCKS1	nuclear casein kinase and cyclin dependent kinase substrate 1 [Source:NCBI gene;Acc:404775]	-0.781214993738922	0.168860684115243	198.653	232.7305
ENSGALG00000000712	RAB29	RAB29, member RAS oncogene family [Source:HGNC Symbol;Acc:HGNC:9789]	-0.680438967618227	0.23738044519034	2.86465666666667	3.156935
ENSGALG00000000713	ZFHX3	zinc finger homeobox 3 [Source:NCBI gene;Acc:395682]	2.59744941414545	0.0000000000000335731406674559	24.4585093333333	3.09109775
ENSGALG00000000719	RPL22	ribosomal protein L22 [Source:NCBI gene;Acc:373937]	-1.19755341827381	0.00564588950873975	1187.44583333333	1542.2706
ENSGALG00000000720		guanylate binding protein 1 [Source:NCBI gene;Acc:419563]	0.424642428296938	0.674475149252305	0.261406	0.1339775
ENSGALG00000000721	SLC41A1	solute carrier family 41 member 1 [Source:HGNC Symbol;Acc:HGNC:19429]	-0.853263161700314	0.146107329049334	9.24047333333333	11.21215
ENSGALG00000000722		excitatory amino acid transporter 5-like [Source:NCBI gene;Acc:428322]	-1.9868365493436	0.169128033732318	0.202210666666667	0.4697125
ENSGALG00000000723	STX12	syntaxin 12 [Source:HGNC Symbol;Acc:HGNC:11430]	-0.0460323975249036	0.926586678208117	44.0558333333333	30.61995
ENSGALG00000000724	PM20D1	peptidase M20 domain containing 1 [Source:NCBI gene;Acc:419838]	1.24990108850093	0.00891948240118731	40.0005333333333	11.0109
ENSGALG00000000726	ELAVL1	ELAV like RNA binding protein 1 [Source:NCBI gene;Acc:395637]	-0.305106819299326	0.490130109141542	157.69453	134.93784
ENSGALG00000000729	PPP1R8	protein phosphatase 1 regulatory subunit 8 [Source:NCBI gene;Acc:419564]	-0.324118839897818	0.421310726649249	28.3820666666667	22.92335
ENSGALG00000000734	RPA4	replication protein A4 [Source:NCBI gene;Acc:419566]	-0.618833017893633	0.0772382822738808	113.296733333333	115.52759
ENSGALG00000000736	MATK	megakaryocyte-associated tyrosine kinase [Source:HGNC Symbol;Acc:HGNC:6906]	0.493270377814793	0.706920432934334	1.014275	0.4332175
ENSGALG00000000737	SMPDL3B	sphingomyelin phosphodiesterase acid like 3B [Source:NCBI gene;Acc:769013]	-1.23963871819331	0.0146733804529052	6.21588	9.248705
ENSGALG00000000740	APBA3	amyloid beta precursor protein binding family A member 3 [Source:HGNC Symbol;Acc:HGNC:580]	0.0634820607186093	0.941690382461529	7.54911633333333	5.1293385
ENSGALG00000000745	SLC26A9	solute carrier family 26 member 9 [Source:HGNC Symbol;Acc:HGNC:14469]	-6.63548893298761	0.00000000000000105851604384138	0.0901228333333333	5.016385
ENSGALG00000000747	CHD5	chromodomain helicase DNA binding protein 3 [Source:NCBI gene;Acc:100857108]	2.06031686501003	0.00000000326517323463742	13.9594786666667	3.0659112
ENSGALG00000000748	TJP3	tight junction protein 3 [Source:HGNC Symbol;Acc:HGNC:11829]	-2.64903002360212	0.00000781251856333686	5.11911333333333	19.4481
ENSGALG00000000751	ARNT	aryl hydrocarbon receptor nuclear translocator [Source:NCBI gene;Acc:374026]	-0.859038598744886	0.143331578094701	54.76004	67.589215
ENSGALG00000000755	ACER3	alkaline ceramidase 3 [Source:HGNC Symbol;Acc:HGNC:16066]	1.26283328817397	0.0671102771806869	43.6736666666667	13.0366
ENSGALG00000000761	TSKU	tsukushi, small leucine rich proteoglycan [Source:NCBI gene;Acc:419088]	-4.85688433660383	0.0000000000818412318397726	2.23026	29.9593
ENSGALG00000000764	SSR2	signal sequence receptor subunit 2 [Source:NCBI gene;Acc:425656]	-0.453109381305929	0.299029151715946	177.345450666667	180.086147
ENSGALG00000000769	RAB7B	RAB7B, member RAS oncogene family [Source:HGNC Symbol;Acc:HGNC:30513]	-5.10085338025859	0.000000000205414864987042	0.348697666666667	8.11227
ENSGALG00000000775	CTSS	cathepsin S [Source:NCBI gene;Acc:425657]	-2.74069866802953	0.00182575310976308	0.228736333333333	1.010152
ENSGALG00000000776	BRPF3	NA	0.0876311870329825	0.884266178758167	15.347	10.004125
ENSGALG00000000777	EYA3	EYA transcriptional coactivator and phosphatase 3 [Source:NCBI gene;Acc:395717]	-0.291652795728148	0.432741003519162	40.9774	34.5362
ENSGALG00000000783	PTAFR	platelet activating factor receptor [Source:HGNC Symbol;Acc:HGNC:9582]	-1.6090160372879	0.0927545664905892	1.49231	2.84693
ENSGALG00000000784	PIP5K1C	Gallus gallus phosphatidylinositol-4-phosphate 5-kinase, type I, gamma (PIP5K1C), mRNA. [Source:RefSeq mRNA;Acc:NM_001319021]	-0.117424778315049	0.857215970853368	27.3885683333333	20.6174085
ENSGALG00000000785	HYAL1	hyaluronoglucosaminidase 1 [Source:NCBI gene;Acc:426739]	-2.08816404887974	0.0034771868811301	6.36727333333333	19.30437
ENSGALG00000000786	CTSE	cathepsin E [Source:HGNC Symbol;Acc:HGNC:2530]	-1.75698650449858	0.483382153678838	0.126882	0.3862665
ENSGALG00000000787	DHX38	DEAH-box helicase 38 [Source:NCBI gene;Acc:415875]	-0.173261784896592	0.750391208388846	61.7272666666667	46.8247
ENSGALG00000000790	DNAJC8	DnaJ heat shock protein family (Hsp40) member C8 [Source:HGNC Symbol;Acc:HGNC:15470]	-0.124929572949068	0.781438788664946	199.595333333333	146.231
ENSGALG00000000791		family with sequence similarity 72 member A [Source:NCBI gene;Acc:419841]	-1.24697268649745	0.00152809531262036	38.8169266668263	61.24895088
ENSGALG00000000793	VPS72	vacuolar protein sorting 72 homolog [Source:HGNC Symbol;Acc:HGNC:11644]	-1.66996883544304	0.0132946658269073	41.2896666666667	87.46985
ENSGALG00000000795	MFSD12	major facilitator superfamily domain containing 12 [Source:HGNC Symbol;Acc:HGNC:28299]	-0.848356481727732	0.268043866638493	11.4445566666667	13.72847
ENSGALG00000000802	DHODH	dihydroorotate dehydrogenase (quinone) [Source:NCBI gene;Acc:415876]	-0.959494155721147	0.125161844145077	31.1442073333333	40.19685
ENSGALG00000000806	LINGO3	leucine rich repeat and Ig domain containing 3 [Source:HGNC Symbol;Acc:HGNC:21206]	2.42819296203267	0.105668747795076	0.749492	0.0957985
ENSGALG00000000808		guanylate cyclase 2F, retinal [Source:NCBI gene;Acc:419089]	-5.61692286605343	0.00026004924904705	0.0131710366666667	0.565812
ENSGALG00000000811	IST1	IST1, ESCRT-III associated factor [Source:HGNC Symbol;Acc:HGNC:28977]	-0.512942336027513	0.168874065302647	87.09513	83.49945
ENSGALG00000000812	OAZ1	Gallus gallus ornithine decarboxylase antizyme 1 (OAZ1), mRNA. [Source:RefSeq mRNA;Acc:NM_204916]	0.0817558302672331	0.887507443585363	808.910843333333	527.721495
ENSGALG00000000814	HNRNPR	heterogeneous nuclear ribonucleoprotein R [Source:NCBI gene;Acc:419570]	-0.517448493284642	0.269960704333154	185.391768433333	182.250276
ENSGALG00000000816		SLIT-ROBO Rho GTPase activating protein 2 [Source:NCBI gene;Acc:419843]	0.544291936744277	0.36297338981102	18.8854333333333	9.22415
ENSGALG00000000817	ZNF821	zinc finger protein 821 [Source:HGNC Symbol;Acc:HGNC:28043]	0.234719348731134	0.673630465324173	22.3396333333333	12.7742
ENSGALG00000000818		NA	-3.2735796646654	0.094776376490128	0.0280372	0.1895619
ENSGALG00000000820		5-hydroxytryptamine (serotonin) receptor 1D, G protein-coupled [Source:NCBI gene;Acc:769107]	2.38292367918284	0.0000211688477622539	14.8704333333333	2.023205
ENSGALG00000000824		myosin light chain kinase, smooth muscle-like [Source:NCBI gene;Acc:428278]	-4.26729375529614	0.000000913379421165591	0.915561333333333	9.99992
ENSGALG00000000830	EMSY	EMSY, BRCA2 interacting transcriptional repressor [Source:HGNC Symbol;Acc:HGNC:18071]	0.0112557002528608	0.982885055099418	20.4330433333333	13.8719995
ENSGALG00000000835	PLEKHJ1	pleckstrin homology domain containing J1 [Source:NCBI gene;Acc:428324]	-1.30399817800661	0.0253967189891844	19.7577666666667	31.64555
ENSGALG00000000836	RFX5	regulatory factor X5 [Source:HGNC Symbol;Acc:HGNC:9986]	0.0856777944800534	0.928980986945263	4.43122333333333	2.56843
ENSGALG00000000838	THAP12	THAP domain containing 12 [Source:HGNC Symbol;Acc:HGNC:9440]	0.325989450720355	0.583831092708003	23.6775666666667	13.07029
ENSGALG00000000839	WNT11	Wnt family member 11 [Source:NCBI gene;Acc:395562]	-2.81913983179031	0.00264163047604198	0.612717	2.9269
ENSGALG00000000843	DOT1L	DOT1 like histone lysine methyltransferase [Source:HGNC Symbol;Acc:HGNC:24948]	-0.147915525566492	0.822610781729063	25.165648	19.38368
ENSGALG00000000845	UVRAG	UV radiation resistance associated [Source:NCBI gene;Acc:419091]	-0.146371261311605	0.816251588881306	9.65407	7.281455
ENSGALG00000000847	GARNL3	GTPase activating Rap/RanGAP domain like 3 [Source:NCBI gene;Acc:417087]	1.25127645654173	0.005079538716666	65.66799	26.665274
ENSGALG00000000848	AP1G2	adaptor related protein complex 1 subunit gamma 2 [Source:NCBI gene;Acc:415880]	-0.298019009743561	0.460886956440601	94.7721	79.15135
ENSGALG00000000853	SLC2A8	solute carrier family 2 member 8 [Source:NCBI gene;Acc:378802]	-0.619137613001432	0.351311207899142	27.6112573333333	28.8713625375
ENSGALG00000000855	ZMPSTE24	zinc metallopeptidase STE24 [Source:HGNC Symbol;Acc:HGNC:12877]	0.130718347198333	0.75466795169836	129.030033333333	84.20242
ENSGALG00000000856	EIF2D	eukaryotic translation initiation factor 2D [Source:NCBI gene;Acc:419845]	0.251753647981193	0.646658880252	38.586762	22.0672
ENSGALG00000000857	NMT1	N-myristoyltransferase 1 [Source:HGNC Symbol;Acc:HGNC:7857]	-1.30171936102669	0.0314601280770134	49.613366	80.730604
ENSGALG00000000862	RLF	rearranged L-myc fusion [Source:HGNC Symbol;Acc:HGNC:10025]	0.474629712944309	0.312724298494669	35.6015	17.8661
ENSGALG00000000863	DYRK3	dual specificity tyrosine phosphorylation regulated kinase 3 [Source:HGNC Symbol;Acc:HGNC:3094]	0.785609810983247	0.235443625656995	19.3746	7.724835
ENSGALG00000000864	FBXW2	F-box and WD repeat domain containing 2 [Source:NCBI gene;Acc:417088]	-0.496982510496463	0.260671577658039	37.907075	37.5631676
ENSGALG00000000866	SELENBP1	selenium binding protein 1 [Source:NCBI gene;Acc:425664]	-2.65196943778391	0.0130559388347594	0.410157635607433	1.788575
ENSGALG00000000868	RNF121	ring finger protein 121 [Source:HGNC Symbol;Acc:HGNC:21070]	-1.30573212586445	0.00200208628972313	18.5503676666667	31.1715155
ENSGALG00000000870	DCAKD	dephospho-CoA kinase domain containing [Source:HGNC Symbol;Acc:HGNC:26238]	2.61390573689043	0.0000409511431488385	8.582443	0.9155425
ENSGALG00000000875	PHLPP2	PH domain and leucine rich repeat protein phosphatase 2 [Source:HGNC Symbol;Acc:HGNC:29149]	0.478799181771539	0.333345393242748	19.1961333333333	9.42741
ENSGALG00000000881	GPATCH3	G-patch domain containing 3 [Source:NCBI gene;Acc:419577]	-0.756288034466233	0.0688415474660949	9.71822	10.25595
ENSGALG00000000883	MAPKAPK2	mitogen-activated protein kinase-activated protein kinase 2 [Source:HGNC Symbol;Acc:HGNC:6887]	-1.37335472640985	0.0487203310516737	59.2747	101.27325
ENSGALG00000000884	CXXC5	CXXC finger protein 5 [Source:HGNC Symbol;Acc:HGNC:26943]	-0.239414914394881	0.668049729710411	39.4269666666667	31.81035
ENSGALG00000000887	NR0B2	nuclear receptor subfamily 0 group B member 2 [Source:NCBI gene;Acc:768353]	2.29315378715234	0.0182658153740031	1.96885566666667	0.235806535
ENSGALG00000000891	NSUN5	NOP2/Sun RNA methyltransferase family member 5 [Source:HGNC Symbol;Acc:HGNC:16385]	-0.556894593663003	0.450373583610227	17.2637365666667	14.6859667
ENSGALG00000000892	IL10	interleukin 10 [Source:NCBI gene;Acc:428264]	-3.93146381722211	0.0821622688756131	0.206588666666667	0.3566675
ENSGALG00000000893	TAT	tyrosine aminotransferase [Source:HGNC Symbol;Acc:HGNC:11573]	1.82597499285624	0.106494465706032	1.37964533333333	0.2276665
ENSGALG00000000894	APCDD1	APC down-regulated 1 [Source:NCBI gene;Acc:426765]	-3.18746462585455	0.00000000213554722135324	2.52569	9.027885
ENSGALG00000000895	NUDC	nuclear distribution C, dynein complex regulator [Source:NCBI gene;Acc:419578]	-0.627098210208509	0.0958569752441012	169.395666666667	175.74763
ENSGALG00000000901		carbohydrate (N-acetylglucosamine 6-O) sulfotransferase 4 [Source:NCBI gene;Acc:427567]	1.3270668577387	0.486924744995552	0.332703666666667	0.0724651
ENSGALG00000000902	KDF1	keratinocyte differentiation factor 1 [Source:HGNC Symbol;Acc:HGNC:26624]	-1.24557904643734	0.0242757193616328	13.4561666666667	21.03795
ENSGALG00000000903	TERF2IP	TERF2 interacting protein [Source:NCBI gene;Acc:395122]	0.991240601080013	0.0813715982252301	66.2693187569233	22.53445186222
ENSGALG00000000905	PSMB4	proteasome subunit beta 4 [Source:HGNC Symbol;Acc:HGNC:9541]	-0.919024715860526	0.129218022873909	281.251850666667	334.568695
ENSGALG00000000906	RALGPS1	Ral GEF with PH domain and SH3 binding motif 1 [Source:HGNC Symbol;Acc:HGNC:16851]	1.12852887415672	0.0254141987848233	38.30617	12.196941
ENSGALG00000000907	KARS	lysyl-tRNA synthetase [Source:NCBI gene;Acc:415885]	-0.814710060068022	0.0373213543198701	285.970089233333	349.733815
ENSGALG00000000908	ADAT1	adenosine deaminase, tRNA specific 1 [Source:NCBI gene;Acc:415886]	0.0606620373907487	0.933927025664053	16.2636666666667	10.32441
ENSGALG00000000913	CHST6	carbohydrate sulfotransferase 6 [Source:NCBI gene;Acc:770257]	-0.529133047490784	0.25321613754465	39.0942806666667	38.713060797
ENSGALG00000000918	CCDC103	coiled-coil domain containing 103 [Source:NCBI gene;Acc:419970]	1.11866905615802	0.0813907689819043	12.9252333333333	4.100195
ENSGALG00000000920	CGN	cingulin [Source:HGNC Symbol;Acc:HGNC:17429]	-3.94252415587783	0.000000000000136196457832911	2.68486666666667	26.14785
ENSGALG00000000927	ANGPTL2	angiopoietin-like 2 [Source:NCBI gene;Acc:776031]	0.254881912903721	0.688698930188103	2.78144333333333	1.620205
ENSGALG00000000934	ZBTB43	zinc finger and BTB domain containing 43 [Source:HGNC Symbol;Acc:HGNC:17908]	-0.043984645999882	0.945779394964408	21.4073	14.9363
ENSGALG00000000943	WDTC1	WD and tetratricopeptide repeats 1 [Source:HGNC Symbol;Acc:HGNC:29175]	1.77462416145015	0.0000744159357665001	117.001366666667	22.53895
ENSGALG00000000944	SUPT4H1	SPT4 homolog, DSIF elongation factor subunit [Source:NCBI gene;Acc:417470]	-0.530370257392675	0.270840438739959	86.1231666666667	83.9178
ENSGALG00000000946	PFDN1	prefoldin subunit 1 [Source:NCBI gene;Acc:416142]	-0.36393301802438	0.557834772853023	202.142627666667	167.5671235
ENSGALG00000000949	HBEGF	heparin binding EGF like growth factor [Source:NCBI gene;Acc:395654]	-3.15875421434559	0.000033083299582721	1.07214533333333	6.465015
ENSGALG00000000950	MVB12B	multivesicular body subunit 12B [Source:NCBI gene;Acc:417092]	1.62177710970264	0.0000322369510915032	54.0966226666667	11.7785815
ENSGALG00000000955	TMEM222	transmembrane protein 222 [Source:HGNC Symbol;Acc:HGNC:25363]	-0.767694802852064	0.161336836617051	19.0459666666667	20.98295
ENSGALG00000000962	PUS3	pseudouridylate synthase 3 [Source:HGNC Symbol;Acc:HGNC:25461]	-1.67714590073315	0.00799199772234523	17.8620666666667	34.0952
ENSGALG00000000966	NPHP4	nephrocystin 4 [Source:NCBI gene;Acc:419377]	0.215903586995968	0.659366981373647	11.0455	6.29605
ENSGALG00000000972	PBX3	PBX homeobox 3 [Source:NCBI gene;Acc:417093]	-0.440139552686467	0.475227573736621	7.640052	7.284435
ENSGALG00000000975	C1orf174	chromosome 1 open reading frame 174 [Source:HGNC Symbol;Acc:HGNC:27915]	0.35126522590991	0.48079164855913	35.5686066666667	18.2212875
ENSGALG00000000977	MAPKAP1	mitogen-activated protein kinase associated protein 1 [Source:NCBI gene;Acc:395627]	-0.823175966348934	0.045099259448498	20.1934	24.23675
ENSGALG00000000978	CEP104	centrosomal protein 104 [Source:HGNC Symbol;Acc:HGNC:24866]	2.46499213861117	0.0000000605745843630005	25.875199	3.062369
ENSGALG00000000980		NA	-0.295967410738742	0.530355590849934	61.3422	50.76635
ENSGALG00000000988	EFTUD2	elongation factor Tu GTP binding domain containing 2 [Source:NCBI gene;Acc:428281]	-0.70805096241693	0.0868972127907104	65.3161333333333	77.2022
ENSGALG00000000990	SRSF6	serine and arginine rich splicing factor 6 [Source:NCBI gene;Acc:419116]	-0.0977153597950685	0.844473966438952	278.73549	206.866945
ENSGALG00000000991	TAF12	TATA-box binding protein associated factor 12 [Source:NCBI gene;Acc:419585]	-0.18235000736118	0.749934672016849	80.4056666666667	57.01055
ENSGALG00000000993	GAPVD1	GTPase activating protein and VPS9 domains 1 [Source:NCBI gene;Acc:417095]	0.234639591217417	0.668804450380205	25.3240216666667	13.692128
ENSGALG00000000994		RAB42, member RAS oncogene family [Source:NCBI gene;Acc:428212]	-5.03964172491567	0.00000000413571940629411	0.513391	10.514085
ENSGALG00000000996		adaptor related protein complex 3 subunit delta 1 [Source:NCBI gene;Acc:420079]	-0.041463349494211	0.942514345690377	70.2331333333333	47.201605
ENSGALG00000000997	GJC1	gap junction protein gamma 1 [Source:NCBI gene;Acc:396501]	2.11195732449351	0.0000142904241773588	36.2858	5.697716
ENSGALG00000000998	MTFR1L	mitochondrial fission regulator 1 like [Source:HGNC Symbol;Acc:HGNC:28836]	-0.16619074543137	0.695419206520239	49.566684	36.7383975
ENSGALG00000000999	ZNF319	zinc finger protein 319 [Source:HGNC Symbol;Acc:HGNC:13644]	0.612166312811697	0.323571444316785	13.2268666666667	5.70721
ENSGALG00000001000	HSPA5	heat shock 70kDa protein 5 (glucose-regulated protein, 78kDa) [Source:NCBI gene;Acc:396487]	-0.568662514197564	0.0911367190611059	406.107333333333	396.1025
ENSGALG00000001003	SELENON	selenoprotein N [Source:NCBI gene;Acc:419587]	-1.11614314693269	0.00064198393325589	15.6008333333333	22.18315
ENSGALG00000001006	TP73	tumor protein p73 [Source:HGNC Symbol;Acc:HGNC:12003]	1.79759718566616	0.00154776341967788	13.59425	2.635675
ENSGALG00000001013	PPP6C	protein phosphatase 6 catalytic subunit [Source:NCBI gene;Acc:772354]	-0.849112417748539	0.0438972445690781	32.6461333333333	39.70985
ENSGALG00000001014	ARPC5L	actin related protein 2/3 complex subunit 5 like [Source:HGNC Symbol;Acc:HGNC:23366]	-1.44628716969179	0.00162553826484258	40.3759	72.22255
ENSGALG00000001017	WRAP73	WD repeat containing, antisense to TP73 [Source:NCBI gene;Acc:419383]	-0.146511041470275	0.787980675064418	20.2306563019	15.359084755
ENSGALG00000001019	BTBD2	BTB domain containing 2 [Source:HGNC Symbol;Acc:HGNC:15504]	-1.14314397423066	0.0465657640813721	22.0468333333333	32.501
ENSGALG00000001021	MYOCD	myocardin [Source:NCBI gene;Acc:427790]	1.23749411301275	0.272305336172166	0.515482333333333	0.1397965
ENSGALG00000001022	CCDC43	coiled-coil domain containing 43 [Source:NCBI gene;Acc:419971]	0.233609304577408	0.695738184905503	64.5858	35.5839
ENSGALG00000001024	TPRG1L	tumor protein p63 regulated 1 like [Source:HGNC Symbol;Acc:HGNC:27007]	-0.805230001367945	0.1054293881498	87.372936	106.72236
ENSGALG00000001025	GOLGA1	golgin A1 [Source:HGNC Symbol;Acc:HGNC:4424]	-0.0979040869592383	0.889486966915925	15.8622333333333	11.938895
ENSGALG00000001028		ring finger protein 43 [Source:NCBI gene;Acc:100857874]	-3.05150334639224	0.0000983922761455348	0.531148374833333	2.9846805
ENSGALG00000001030	SCAMP4	secretory carrier membrane protein 4 [Source:HGNC Symbol;Acc:HGNC:30385]	0.404893356383851	0.508462306140902	71.8532666666667	37.45555
ENSGALG00000001031	HSF5	heat shock transcription factor 5 [Source:HGNC Symbol;Acc:HGNC:26862]	1.38094434025221	0.103772346845561	2.874523	0.691727
ENSGALG00000001034	AAR2	AAR2 splicing factor homolog [Source:NCBI gene;Acc:419118]	-1.13496729151696	0.00222303772914607	27.9912956	40.9427114
ENSGALG00000001035		nuclear receptor subfamily 1, group D, member 1 [Source:NCBI gene;Acc:431047]	1.87746373107938	0.0224892904336057	3.54376	0.553011
ENSGALG00000001036	ELAC2	elaC ribonuclease Z 2 [Source:HGNC Symbol;Acc:HGNC:14198]	-1.1463540156539	0.00172619933422068	38.0946086666667	55.407665
ENSGALG00000001037	SCAI	suppressor of cancer cell invasion [Source:HGNC Symbol;Acc:HGNC:26709]	1.34855742214904	0.00612347678598069	29.6711666666667	8.117955
ENSGALG00000001038	MAN1C1	mannosidase alpha class 1C member 1 [Source:HGNC Symbol;Acc:HGNC:19080]	0.30084651785195	0.606108736129782	8.99584666666667	5.17535
ENSGALG00000001042	MTMR4	myotubularin related protein 4 [Source:HGNC Symbol;Acc:HGNC:7452]	0.160367602959534	0.760350126780506	13.4108176666667	8.0061162
ENSGALG00000001043	REXO1	RNA exonuclease 1 homolog [Source:HGNC Symbol;Acc:HGNC:24616]	1.70577529861979	0.00013306462875313	139.0639	29.12287
ENSGALG00000001046	DLGAP4	DLG associated protein 4 [Source:HGNC Symbol;Acc:HGNC:24476]	0.347238693585312	0.436161709334428	80.9128800740433	48.268522
ENSGALG00000001048	OLFML2A	olfactomedin like 2A [Source:HGNC Symbol;Acc:HGNC:27270]	-2.30281371149102	0.0004304741769605	10.7433433333333	34.1444
ENSGALG00000001049		caspase 1 [Source:NCBI gene;Acc:395764]	0.306798018229804	0.659243683155325	17.190335	9.726101
ENSGALG00000001051	LDLRAP1	low density lipoprotein receptor adaptor protein 1 [Source:HGNC Symbol;Acc:HGNC:18640]	-0.305625290383606	0.571056900089659	42.266	35.52105
ENSGALG00000001054	C20H20ORF24	chromosome 20 open reading frame, human C20orf24 [Source:NCBI gene;Acc:768550]	-1.0743305177415	0.00168073131833154	149.337633333333	171.6254
ENSGALG00000001055	NSF	N-ethylmaleimide sensitive factor, vesicle fusing ATPase [Source:NCBI gene;Acc:419972]	0.485972056620286	0.217097385056145	65.0347666666667	30.50955
ENSGALG00000001058	ARHGEF16	Rho guanine nucleotide exchange factor 16 [Source:NCBI gene;Acc:419386]	-1.2403993791202	0.0307763879754011	9.44714333333333	14.49864
ENSGALG00000001062	GGT7	gamma-glutamyltransferase 7 [Source:HGNC Symbol;Acc:HGNC:4259]	1.33231739159159	0.0935113231273569	1.53977333333333	0.3631205
ENSGALG00000001067	TMEM57	transmembrane protein 57 [Source:NCBI gene;Acc:419590]	-0.28267660305813	0.455847695584657	29.5247333333333	23.8505
ENSGALG00000001073	NR6A1	nuclear receptor subfamily 6 group A member 1 [Source:HGNC Symbol;Acc:HGNC:7985]	-0.883080866675727	0.338928236955878	87.489421	114.698075
ENSGALG00000001076	LIMK1	LIM domain kinase 1 [Source:NCBI gene;Acc:373922]	-1.10316134071505	0.0720378474529943	5.21170333343016	7.585522
ENSGALG00000001080	NR5A1	nuclear receptor subfamily 5 group A member 1 [Source:NCBI gene;Acc:395960]	-0.484979877142823	0.733007566744907	0.397553	0.3644975
ENSGALG00000001081	TTC34	tetratricopeptide repeat domain 34 [Source:HGNC Symbol;Acc:HGNC:34297]	3.83119802428091	0.204481520921522	0.296444333333333	0.03462235
ENSGALG00000001084	ATP8B3	ATPase phospholipid transporting 8B3 [Source:HGNC Symbol;Acc:HGNC:13535]	0.559827903502247	0.458543515352852	1.02494366666667	0.561993
ENSGALG00000001091	C1orf116	chromosome 1 open reading frame 116 [Source:HGNC Symbol;Acc:HGNC:28667]	-8.48201324301415	0.00000000000096847025541902	0.0682219	11.351105
ENSGALG00000001093	TCF3	transcription factor 3 [Source:NCBI gene;Acc:395146]	-0.937595320458699	0.168417252593771	46.4947323333333	61.0811865
ENSGALG00000001094	ADGRD2	adhesion G protein-coupled receptor D2 [Source:HGNC Symbol;Acc:HGNC:18651]	-1.57222494857975	0.0780808023312258	0.297363	0.617986
ENSGALG00000001096	UQCR11	ubiquinol-cytochrome c reductase, complex III subunit XI [Source:NCBI gene;Acc:770135]	-1.65256036189869	0.000022034361046261	167.327666666667	336.754
ENSGALG00000001099	ANKHD1	ankyrin repeat and KH domain containing 1 [Source:NCBI gene;Acc:416143]	0.836809910508228	0.0538406030377633	45.73675923	17.689972898485
ENSGALG00000001101	MBD3	methyl-CpG binding domain protein 3 [Source:NCBI gene;Acc:770153]	0.440271205185507	0.452436887686779	334.820733333333	161.47205
ENSGALG00000001103	PSMB7	proteasome subunit beta 7 [Source:NCBI gene;Acc:378915]	-1.05786815734524	0.0228266358844011	430.713221	600.030989
ENSGALG00000001106		mex-3 RNA binding family member D [Source:NCBI gene;Acc:420082]	-0.0579524711404053	0.950419974911823	42.3694666666667	30.77935
ENSGALG00000001107	GOSR2	golgi SNAP receptor complex member 2 [Source:NCBI gene;Acc:419973]	-0.233698302491377	0.628619503829918	31.3293666666667	26.08015
ENSGALG00000001108	MIER2	MIER family member 2 [Source:HGNC Symbol;Acc:HGNC:29210]	-0.213343160931761	0.716398743637253	14.7048666666667	12.07395
ENSGALG00000001109	GTSF1	gametocyte specific factor 1 [Source:HGNC Symbol;Acc:HGNC:26565]	8.12530958256836	0.000000000000000000000000000000320635725042585	598.862	1.5901175
ENSGALG00000001110		tRNA-yW synthesizing protein 1 homolog [Source:NCBI gene;Acc:417478]	1.33303432708149	0.00045931191131059	48.8716333333333	12.8703
ENSGALG00000001111		dynein axonemal heavy chain 9 [Source:NCBI gene;Acc:417314]	3.66088917253803	0.00000109558668388998	4.31057	0.2805025
ENSGALG00000001115	MMEL1	membrane metalloendopeptidase like 1 [Source:HGNC Symbol;Acc:HGNC:14668]	2.33521206983454	0.106038669949087	1.28814033333333	0.1663592
ENSGALG00000001117	PFKFB2	6-phosphofructo-2-kinase/fructose-2,6-biphosphatase 2 [Source:HGNC Symbol;Acc:HGNC:8873]	0.624197690757842	0.40313088204672	2.76122333333333	1.298005
ENSGALG00000001118	NEK6	NIMA related kinase 6 [Source:NCBI gene;Acc:417101]	-1.60617954221927	0.00000134574754928025	46.0317066666667	86.9920025
ENSGALG00000001121	SH3GL1	SH3 domain containing GRB2 like 1, endophilin A2 [Source:NCBI gene;Acc:395202]	-0.754298989911541	0.0755730609944354	52.8296666666667	60.31615
ENSGALG00000001122	CALN1	calneuron 1 [Source:HGNC Symbol;Acc:HGNC:13248]	2.42756225238707	0.0563280264012827	2.02965	0.199299
ENSGALG00000001124	LHX2	LIM homeobox 2 [Source:NCBI gene;Acc:395705]	4.44913227016814	0.0000285177415390419	2.899523	0.11261885
ENSGALG00000001126	CHAF1A	chromatin assembly factor 1 subunit A [Source:NCBI gene;Acc:770217]	-0.978530485889136	0.0035990166420917	25.9831456666667	35.28129
ENSGALG00000001130	GALNT17	polypeptide N-acetylgalactosaminyltransferase 17 [Source:HGNC Symbol;Acc:HGNC:16347]	3.15754876517014	0.00000000182714075643026	5.08331	0.4320705
ENSGALG00000001136		hairy and enhancer of split 5-like [Source:NCBI gene;Acc:419390]	0.563903958664637	0.657473905386656	10.86596	5.126505
ENSGALG00000001141	HES5	hes family bHLH transcription factor 5 [Source:NCBI gene;Acc:419392]	-1.18397378537124	0.421086327156081	5.39786033333333	8.35501075
ENSGALG00000001143	ETS1	v-ets avian erythroblastosis virus E26 oncogene homolog 1 [Source:NCBI gene;Acc:396235]	-0.627618510334832	0.489366528565077	3.28274626666667	4.0740675
ENSGALG00000001144	ZNF346	zinc finger protein 346 [Source:HGNC Symbol;Acc:HGNC:16403]	-0.451639179516688	0.293466762158086	18.8266166666667	16.833345
ENSGALG00000001146	UBXN6	UBX domain protein 6 [Source:HGNC Symbol;Acc:HGNC:14928]	-0.0641702874599201	0.917555906505591	18.1360333333333	12.41173
ENSGALG00000001149	ADGRG5	adhesion G protein-coupled receptor G5 [Source:HGNC Symbol;Acc:HGNC:19010]	-2.04852046687045	0.15551260566444	0.262424	0.7259385
ENSGALG00000001153	AUTS2	AUTS2, activator of transcription and developmental regulator [Source:HGNC Symbol;Acc:HGNC:14262]	1.3464398244679	0.00191812832073076	11.9908933333333	3.33311
ENSGALG00000001156	RNF222	ring finger protein 222 [Source:HGNC Symbol;Acc:HGNC:34517]	-1.76904134351154	0.497673718916422	0.252968666666667	0.4346215
ENSGALG00000001157	DENND1A	DENN domain containing 1A [Source:HGNC Symbol;Acc:HGNC:29324]	1.01487589461175	0.00457948304487854	33.9360833333333	11.6362705
ENSGALG00000001158	UIMC1	ubiquitin interaction motif containing 1 [Source:HGNC Symbol;Acc:HGNC:30298]	-0.169709315514392	0.726234595269606	18.0247503333333	12.1385805
ENSGALG00000001160	DOK4	docking protein 4 [Source:HGNC Symbol;Acc:HGNC:19868]	-3.26263710895918	0.00000000193528221256001	2.23954	13.03639
ENSGALG00000001161	FLI1	Fli-1 proto-oncogene, ETS transcription factor [Source:NCBI gene;Acc:419723]	-3.94594820831998	0.00018804158027627	0.161314003333333	1.478162875
ENSGALG00000001163	NDEL1	Gallus gallus nudE neurodevelopment protein 1-like 1 (NDEL1), mRNA. [Source:RefSeq mRNA;Acc:NM_001030696]	0.733987033474785	0.143229394244741	22.9750127346667	9.222416842402
ENSGALG00000001165	PANK4	pantothenate kinase 4 [Source:NCBI gene;Acc:100736561]	0.31717603395794	0.548937240921085	18.4132333333333	9.839175
ENSGALG00000001168	POLR2C	RNA polymerase II subunit C [Source:NCBI gene;Acc:415635]	-0.958868260377445	0.0427738647741743	81.1892208333333	114.086755
ENSGALG00000001169	CRB2	crumbs 2, cell polarity complex component [Source:HGNC Symbol;Acc:HGNC:18688]	1.65317422217382	0.0321529608217652	10.9907833333333	2.397805
ENSGALG00000001171	SEMA6B	Gallus gallus semaphorin 6B (SEMA6B), mRNA. [Source:RefSeq mRNA;Acc:NM_001319026]	2.58149376104972	0.00013570212843775	3.42855666666667	0.437777
ENSGALG00000001172	KBP	kainate binding protein [Source:NCBI gene;Acc:396300]	0.483914458462321	0.576436810674685	2.26230666666667	1.10428
ENSGALG00000001174	RCC1L	RCC1 like [Source:NCBI gene;Acc:417484]	-0.68948927667405	0.0583118831969275	13.4242333333333	14.3103
ENSGALG00000001175	C4BPA	complement component 4 binding protein, alpha [Source:NCBI gene;Acc:395384]	1.80429211587493	0.0320317288672055	19.9981333333333	4.784101
ENSGALG00000001177	CD34	CD34 molecule [Source:NCBI gene;Acc:419856]	-2.75270430900932	0.0602575389977547	0.165106066666667	0.650965
ENSGALG00000001181	KCNJ5	potassium voltage-gated channel subfamily J member 5 [Source:HGNC Symbol;Acc:HGNC:6266]	-2.34808402035857	0.0260655332774281	1.41173466666667	4.275609
ENSGALG00000001182	NCOA6	nuclear receptor coactivator 6 [Source:HGNC Symbol;Acc:HGNC:15936]	0.466244505596702	0.296585755325488	27.6443868333333	13.873449
ENSGALG00000001183	MYH10	myosin, heavy chain 10, non-muscle [Source:NCBI gene;Acc:396465]	-0.108731178693549	0.835708276131263	75.2979633333333	56.283965
ENSGALG00000001184	COQ9	coenzyme Q9 [Source:NCBI gene;Acc:415636]	-0.876796267845599	0.199347424202376	64.1401266666667	74.474862
ENSGALG00000001189	NCF1	neutrophil cytosolic factor 1 [Source:NCBI gene;Acc:417485]	-0.725561835420998	0.403799669250459	2.41009	2.549615
ENSGALG00000001191	MEOX1	mesenchyme homeobox 1 [Source:NCBI gene;Acc:395533]	-8.1280663036908	0.0000148167294025576	0.00970743333333333	2.031013
ENSGALG00000001201	GFOD2	glucose-fructose oxidoreductase domain containing 2 [Source:NCBI gene;Acc:415642]	0.46724601841021	0.46745147302581	51.2978	24.24405
ENSGALG00000001203	TMEM45B	transmembrane protein 45B [Source:HGNC Symbol;Acc:HGNC:25194]	-7.53809962984484	0.00000121760422657263	0.0371271666666667	4.898865
ENSGALG00000001204	ENKD1	enkurin domain containing 1 [Source:HGNC Symbol;Acc:HGNC:25246]	-1.09352104620058	0.0713428398597488	18.6682333333333	27.2096
ENSGALG00000001206		NA	-0.500709049727456	0.801817930636329	0.659921333333333	0.9333725
ENSGALG00000001207	PLCH2	phospholipase C eta 2 [Source:HGNC Symbol;Acc:HGNC:29037]	-0.627800428898859	0.357988844955835	2.15462	2.254015
ENSGALG00000001209	TP53INP2	tumor protein p53 inducible nuclear protein 2 [Source:NCBI gene;Acc:769066]	-2.02735937505554	0.0147234313446768	10.67933	35.2941
ENSGALG00000001214	PARD6A	par-6 family cell polarity regulator alpha [Source:HGNC Symbol;Acc:HGNC:15943]	-2.48104516761302	0.09094838319191	0.284789	0.911569
ENSGALG00000001219	PIGU	phosphatidylinositol glycan anchor biosynthesis class U [Source:HGNC Symbol;Acc:HGNC:15791]	0.5256429702842	0.154241307056147	32.0136666666667	15.0935
ENSGALG00000001220	HERPUD1	homocysteine inducible ER protein with ubiquitin like domain 1 [Source:HGNC Symbol;Acc:HGNC:13744]	0.48768389758946	0.260719141216731	48.1772	23.2401
ENSGALG00000001223	PEX10	peroxisomal biogenesis factor 10 [Source:NCBI gene;Acc:419396]	-0.207763719429593	0.665806626793481	48.0436366666667	35.40633
ENSGALG00000001225	RABGAP1	RAB GTPase activating protein 1 [Source:HGNC Symbol;Acc:HGNC:17155]	0.663050079592944	0.160959368014627	51.9728466666667	22.907785
ENSGALG00000001229	SKI	SKI proto-oncogene [Source:NCBI gene;Acc:428181]	0.714820712844919	0.267633417853057	10.92364	4.949845
ENSGALG00000001231	SAMHD1	SAM and HD domain containing deoxynucleoside triphosphate triphosphohydrolase 1 [Source:NCBI gene;Acc:419125]	0.148325026537851	0.739611998740249	34.5449333333333	21.15105
ENSGALG00000001234	CETP	cholesteryl ester transfer protein [Source:NCBI gene;Acc:415645]	0.0472120299394222	0.984187104162704	0.0746157333333333	0.03313335
ENSGALG00000001235	ANKRD24	ankyrin repeat domain 24 [Source:HGNC Symbol;Acc:HGNC:29424]	2.49403542701519	0.00075125635742348	1.55654666666667	0.238586
ENSGALG00000001238	STX8	syntaxin 8 [Source:NCBI gene;Acc:417321]	-0.477580239532423	0.402875112222633	33.010975	30.928439
ENSGALG00000001239	SLC26A2	solute carrier family 26 member 2 [Source:HGNC Symbol;Acc:HGNC:10994]	0.950329497922081	0.0435222169504298	8.36594666666667	2.837895
ENSGALG00000001242		probable beta-D-xylosidase 5-like [Source:NCBI gene;Acc:426743]	-0.611399406290718	0.51978224042963	4.26959	4.052995
ENSGALG00000001244		TBC1 domain family member 24-like [Source:NCBI gene;Acc:769242]	3.04635720455771	0.0143663744616205	1.63156666666667	0.1249525
ENSGALG00000001245	SIRT6	sirtuin 6 [Source:NCBI gene;Acc:428332]	-0.996479512072948	0.0394832106700761	41.0240754666667	55.080133
ENSGALG00000001250	APLP2	amyloid beta precursor like protein 2 [Source:NCBI gene;Acc:419727]	-0.878733808898022	0.0328852928002983	166.249866666667	204.30685
ENSGALG00000001252	CREB3L3	cAMP responsive element binding protein 3 like 3 [Source:HGNC Symbol;Acc:HGNC:18855]	0.0809062420811792	0.961100007146825	14.6064166666667	11.13069
ENSGALG00000001253	RC3H2	ring finger and CCCH-type domains 2 [Source:HGNC Symbol;Acc:HGNC:21461]	0.165653938366241	0.831181989871703	18.6091333333333	11.615785
ENSGALG00000001256	NLRC5	Gallus gallus NLR family CARD domain containing 5 (NLRC5), mRNA. [Source:RefSeq mRNA;Acc:NM_001318435]	6.17798620190473	0.0000000000289761825885364	2.21289333333333	0.02378335
ENSGALG00000001258	NUMA1	nuclear mitotic apparatus protein 1 [Source:NCBI gene;Acc:768717]	-1.06771278134818	0.0147470056905022	17.1275906681858	23.774687
ENSGALG00000001261	CFAP52	cilia and flagella associated protein 52 [Source:HGNC Symbol;Acc:HGNC:16053]	4.76208975043534	0.00140699933905117	1.58048666666667	0.056224
ENSGALG00000001262	CLIC4	chloride intracellular channel 4 [Source:HGNC Symbol;Acc:HGNC:13518]	1.04446631103784	0.0369101215989933	133.256383333333	44.646587
ENSGALG00000001263	GTF2IRD1	GTF2I repeat domain containing 1 [Source:HGNC Symbol;Acc:HGNC:4661]	-0.624204948448053	0.306741345666706	19.0464333333333	20.7483
ENSGALG00000001264	PLXNA2	plexin A2 [Source:HGNC Symbol;Acc:HGNC:9100]	-1.01506749929823	0.37247711728012	1.18137933333333	1.744156
ENSGALG00000001267	MAP2K2	mitogen-activated protein kinase kinase 2 [Source:NCBI gene;Acc:396349]	-0.680938033674662	0.169278519621191	82.7854666666667	86.9909
ENSGALG00000001270	PRKCZ	protein kinase C zeta [Source:HGNC Symbol;Acc:HGNC:9412]	-0.122331690983083	0.803341655553854	38.9908333333333	27.94805
ENSGALG00000001273	C2CD4C	C2 calcium dependent domain containing 4C [Source:HGNC Symbol;Acc:HGNC:29417]	-1.7398904888025	0.485766155937296	0.144733266666667	0.312785
ENSGALG00000001275	PDCL	phosducin like [Source:HGNC Symbol;Acc:HGNC:8770]	0.915133325856818	0.0110826782521437	68.2308333333333	25.2255
ENSGALG00000001276	HOXB9	homeobox B9 [Source:HGNC Symbol;Acc:HGNC:5120]	-6.98235640638168	0.0000948140258247469	0	1.875228
ENSGALG00000001279	ZNF652	zinc finger protein 652 [Source:HGNC Symbol;Acc:HGNC:29147]	-0.604048466599376	0.134003661764476	25.2524333333333	26.70805
ENSGALG00000001282	GABRD	gamma-aminobutyric acid type A receptor delta subunit [Source:HGNC Symbol;Acc:HGNC:4084]	0.848657286944303	0.572023639056686	0.930793333333333	0.4308905
ENSGALG00000001283	SRRM1	serine and arginine repetitive matrix 1 [Source:NCBI gene;Acc:428216]	-0.0289274501815819	0.955428135732902	154.609178	108.16226
ENSGALG00000001288	CFAP74	cilia and flagella associated protein 74 [Source:HGNC Symbol;Acc:HGNC:29368]	1.39630684306709	0.0412486036861762	3.48029666666667	0.941013
ENSGALG00000001289		SHC (Src homology 2 domain containing) transforming protein 2 [Source:NCBI gene;Acc:770341]	-0.72126887840675	0.406714901830977	0.4358288	0.49761385
ENSGALG00000001299	GIP	gastric inhibitory polypeptide [Source:NCBI gene;Acc:419989]	-0.287312477107481	0.881807445776281	1.33172566666667	1.2108965
ENSGALG00000001304		NA	0.737665185365872	0.348708892751688	3.04254566666667	1.1286965
ENSGALG00000001306	NFRKB	nuclear factor related to kappaB binding protein [Source:NCBI gene;Acc:419730]	0.560878478803167	0.188514901981373	36.85953	16.3051415
ENSGALG00000001309	SNF8	SNF8, ESCRT-II complex subunit [Source:HGNC Symbol;Acc:HGNC:17028]	-0.315971702276587	0.47413701696268	106.513666666667	90.3535
ENSGALG00000001310	TRNAU1AP	tRNA selenocysteine 1 associated protein 1 [Source:NCBI gene;Acc:419597]	0.396289902687123	0.575930623886988	19.9661	11.151855
ENSGALG00000001311	ARHGAP44	Rho GTPase activating protein 44 [Source:NCBI gene;Acc:427797]	1.9718789112754	0.00691301353951796	2.53958333333333	0.4764565
ENSGALG00000001313	EIF4H	eukaryotic translation initiation factor 4H [Source:NCBI gene;Acc:417490]	-0.744618473023985	0.0637895520095221	324.043451333333	374.974145
ENSGALG00000001314	PTGS1	prostaglandin-endoperoxide synthase 1 [Source:HGNC Symbol;Acc:HGNC:9604]	1.57245644422068	0.00495229324786064	7.787307	1.759005
ENSGALG00000001315	UBE2Z	ubiquitin conjugating enzyme E2 Z [Source:HGNC Symbol;Acc:HGNC:25847]	-0.442445354569196	0.427274989991011	17.7663	17.60055
ENSGALG00000001316	CPNE2	copine 2 [Source:NCBI gene;Acc:415646]	1.60506623568414	0.0000355077154176401	41.5225666666667	9.1706
ENSGALG00000001317		hyperpolarization activated cyclic nucleotide-gated potassium channel 2 [Source:NCBI gene;Acc:428335]	0.0949857709257044	0.830973304566634	89.2535566666667	60.96239525
ENSGALG00000001319	CAMK1G	calcium/calmodulin dependent protein kinase IG [Source:HGNC Symbol;Acc:HGNC:14585]	-2.66155387205317	0.0000090136390525594	1.13795766666667	5.232445
ENSGALG00000001320	CYP1A2	cytochrome P450, family 1, subfamily A, polypeptide 2 [Source:NCBI gene;Acc:396051]	3.96333940466395	0.00027192781800188	1.68996333333333	0.05987275
ENSGALG00000001325	CYP1A1	cytochrome P450, family 1, subfamily A, polypeptide 1 [Source:NCBI gene;Acc:396052]	2.87483986085503	0.00020803346777736	4.00989433333333	0.319132678
ENSGALG00000001328	BSG	basigin (Ok blood group) [Source:NCBI gene;Acc:770363]	-0.906435431959851	0.0616791524750152	347.544278805667	448.1896
ENSGALG00000001329	EPB41	erythrocyte membrane protein band 4.1 [Source:NCBI gene;Acc:396493]	0.805896015176586	0.118919437498143	30.7966666666667	12.31788
ENSGALG00000001330	ATP5MC1	ATP synthase membrane subunit c locus 1 [Source:HGNC Symbol;Acc:HGNC:841]	-2.09432833341544	0.0000000236950582460258	187.9775	509.0215
ENSGALG00000001331	ST14	suppression of tumorigenicity 14 [Source:HGNC Symbol;Acc:HGNC:11344]	-4.46981553416022	0.000000000000000000000000000112520780554253	6.115017	88.229073
ENSGALG00000001332	RBL1	RB transcriptional corepressor like 1 [Source:HGNC Symbol;Acc:HGNC:9893]	0.0164455214086647	0.978514884763358	44.9153766666667	30.6448985
ENSGALG00000001333	MRRF	mitochondrial ribosome recycling factor [Source:NCBI gene;Acc:417110]	-0.0487792491130891	0.945061652371961	52.9182149333333	40.020653
ENSGALG00000001334	GNB1	G protein subunit beta 1 [Source:NCBI gene;Acc:419402]	-0.0996854156876679	0.845947734818096	291.418271666667	227.7979425
ENSGALG00000001335	FAM18B1	family with sequence similarity 18, member B1 [Source:NCBI gene;Acc:417324]	0.570430130977107	0.107887321209879	209.005333333333	93.16935
ENSGALG00000001341	ZBTB44	zinc finger and BTB domain containing 44 [Source:HGNC Symbol;Acc:HGNC:25001]	1.95401356579743	0.00130682735919522	76.4163005	13.52558275
ENSGALG00000001342	HCN2	hyperpolarization activated cyclic nucleotide gated potassium and sodium channel 2 [Source:HGNC Symbol;Acc:HGNC:4846]	-0.180113735968922	0.916944600220426	0.282420333333333	0.2105345
ENSGALG00000001343	LAMB3	laminin subunit beta 3 [Source:HGNC Symbol;Acc:HGNC:6490]	-7.37720641042254	0.00000000000000261953096982785	0.0953604333333333	8.197235
ENSGALG00000001347	LHX6	LIM homeobox 6 [Source:HGNC Symbol;Acc:HGNC:21735]	0.255160244334827	0.898937220933798	0.686668333333333	0.1273275
ENSGALG00000001350	RSPRY1	ring finger and SPRY domain containing 1 [Source:HGNC Symbol;Acc:HGNC:29420]	-0.200694562870166	0.766400131779954	31.3374	25.6431
ENSGALG00000001362	CLK3	CDC like kinase 3 [Source:NCBI gene;Acc:415295]	0.167507604560293	0.780562284856141	29.8300453333333	17.693998
ENSGALG00000001363	MYBBP1A	MYB binding protein 1a [Source:HGNC Symbol;Acc:HGNC:7546]	-1.69109344189371	0.000000751707794237996	31.8425333333333	71.7826
ENSGALG00000001364	CSNK1A1L	casein kinase 1 alpha 1 like [Source:NCBI gene;Acc:395924]	0.0928972330284835	0.847235157747121	401.759666666667	262.22635
ENSGALG00000001366	CASP9	caspase 9 [Source:HGNC Symbol;Acc:HGNC:1511]	0.0640550882473156	0.925823034459771	10.13021	6.23169
ENSGALG00000001370	ADAMTS8	ADAM metallopeptidase with thrombospondin type 1 motif 8 [Source:HGNC Symbol;Acc:HGNC:224]	-1.64682473324735	0.125442481736282	0.425112366666667	0.836287
ENSGALG00000001371	HS3ST3A1	NA	-2.71381520529055	0.0215242581267269	2.16341666666667	10.470925
ENSGALG00000001374	SLC35E2B	NA	0.0795532628497041	0.880156725515252	64.5924666666667	40.5858
ENSGALG00000001375	COX10	cytochrome c oxidase assembly factor heme A:farnesyltransferase COX10 [Source:NCBI gene;Acc:417329]	0.232360429363197	0.723794878540024	28.9025666666667	16.15255
ENSGALG00000001376	ARID3B	AT-rich interaction domain 3B [Source:NCBI gene;Acc:100859297]	0.533861965026549	0.488393875922996	74.7594333333333	34.5315
ENSGALG00000001377	POLRMT	RNA polymerase mitochondrial [Source:HGNC Symbol;Acc:HGNC:9200]	-0.465300041053943	0.329974412603769	26.0317776666667	24.0239285
ENSGALG00000001378	C1orf74	chromosome 1 open reading frame 74 [Source:HGNC Symbol;Acc:HGNC:26319]	0.24815367932703	0.804701227592707	22.2586	12.17445
ENSGALG00000001381	ACTG1	Actin, gamma 1 [Source:NCBI gene;Acc:415296]	0.204509716695923	0.758023874280839	632.199832333333	372.1083845
ENSGALG00000001382	CDK11A	cyclin dependent kinase 11A [Source:NCBI gene;Acc:419406]	0.130855444530156	0.779098996599058	95.2351	58.5756
ENSGALG00000001383	HTR4	5-hydroxytryptamine receptor 4 [Source:HGNC Symbol;Acc:HGNC:5299]	-0.687431873528778	0.598961140402448	2.64485566666667	3.02308
ENSGALG00000001387	SPNS2	sphingolipid transporter 2 [Source:HGNC Symbol;Acc:HGNC:26992]	-2.92398912991482	0.00773887085437286	0.295545333333333	1.3675345
ENSGALG00000001389	TTLL11	tubulin tyrosine ligase like 11 [Source:HGNC Symbol;Acc:HGNC:18113]	-0.0369497314509714	0.955259951008336	9.57492	6.567305
ENSGALG00000001391	PLLP	plasmolipin [Source:NCBI gene;Acc:415650]	5.55212147050362	0.00052227975756929	4.47019333333333	0.0534115
ENSGALG00000001392	MMP23B	matrix metallopeptidase 23B [Source:HGNC Symbol;Acc:HGNC:7171]	2.38001225176374	0.00526851113532837	4.82970333333333	0.643612
ENSGALG00000001394	UBL7	ubiquitin like 7 [Source:NCBI gene;Acc:415297]	-0.44142789195061	0.565767133201887	22.2965243333333	18.6492935
ENSGALG00000001405	IRF6	interferon regulatory factor 6 [Source:HGNC Symbol;Acc:HGNC:6121]	-5.12434264257358	0.000000000000000000000000000000747499753730147	3.33509666666667	81.15905
ENSGALG00000001407	ADAMTS15	ADAM metallopeptidase with thrombospondin type 1 motif 15 [Source:HGNC Symbol;Acc:HGNC:16305]	-2.81626574051678	0.121267803310189	0.0222389666666667	0.163098
ENSGALG00000001409	IL12B	interleukin 12B [Source:NCBI gene;Acc:404671]	1.41454209092353	0.303413627442199	0.713757	0.3078145
ENSGALG00000001410	SPNS3	sphingolipid transporter 3 (putative) [Source:HGNC Symbol;Acc:HGNC:28433]	1.59127752445467	0.227162783000052	1.339187	0.2010292
ENSGALG00000001412	SEMA7A	semaphorin 7A (John Milton Hagen blood group) [Source:NCBI gene;Acc:415298]	-1.12947633287074	0.0863900547578515	2.86735666666667	4.1194
ENSGALG00000001416	ADRA1B	adrenoceptor alpha 1B [Source:HGNC Symbol;Acc:HGNC:278]	0.240437320348456	0.960896274724137	0.0141352666666667	0.0111973
ENSGALG00000001418	GUCA1B	guanylate cyclase activator 1B [Source:NCBI gene;Acc:419864]	4.44734661095623	0.298816162818082	0.336205366666667	0
ENSGALG00000001419	DAB2IP	DAB2 interacting protein [Source:HGNC Symbol;Acc:HGNC:17294]	1.30191725829827	0.00262441242834788	9.31855166666667	2.6596875
ENSGALG00000001420	RALGAPB	Ral GTPase activating protein non-catalytic beta subunit [Source:NCBI gene;Acc:419128]	0.100207140468906	0.868343273408103	23.2307411666667	14.4823315
ENSGALG00000001425	SNX19	sorting nexin 19 [Source:HGNC Symbol;Acc:HGNC:21532]	0.0795120123023106	0.890957177085856	6.34548033333333	4.226805
ENSGALG00000001428	EFHD1	EF-hand domain family member D1 [Source:NCBI gene;Acc:424741]	-1.63024385826959	0.00081831757330645	7.35744666666667	14.71685
ENSGALG00000001429	TTC1	tetratricopeptide repeat domain 1 [Source:HGNC Symbol;Acc:HGNC:12391]	-0.586046655798623	0.0800650373204014	86.71979	89.75019
ENSGALG00000001431	GUCA1A	guanylate cyclase activator 1A [Source:NCBI gene;Acc:374216]	-1.19476191239731	0.571260407732738	0.20732	0.278571
ENSGALG00000001433	B3GNTL1	UDP-GlcNAc:betaGal beta-1,3-N-acetylglucosaminyltransferase like 1 [Source:HGNC Symbol;Acc:HGNC:21727]	1.1184768905937	0.0531963716968282	16.5889666666667	5.2674
ENSGALG00000001434	STOM	stomatin [Source:HGNC Symbol;Acc:HGNC:3383]	1.68131925093392	0.006206974907009	10.6709569333333	2.2047031
ENSGALG00000001437	NTM	neurotrimin [Source:NCBI gene;Acc:395450]	2.03692829296024	0.272069159300202	49.7418166666667	7.901766
ENSGALG00000001439	RANBP10	RAN binding protein 10 [Source:HGNC Symbol;Acc:HGNC:29285]	0.0205371254575655	0.973467617757263	34.9473666666667	23.01455
ENSGALG00000001441	UBE2G1	ubiquitin conjugating enzyme E2 G1 [Source:NCBI gene;Acc:770961]	0.0202686014460149	0.965888367331946	218.478663333333	165.68345
ENSGALG00000001442	OPCML	opioid binding protein/cell adhesion molecule like [Source:NCBI gene;Acc:395422]	1.78869175938219	0.0595470599338813	3.54638833333333	0.5864147
ENSGALG00000001445	FABP6	fatty acid binding protein 6 [Source:NCBI gene;Acc:416154]	-0.718987560635743	0.307114609840192	24.02292	27.055445
ENSGALG00000001446	GSN	gelsolin [Source:NCBI gene;Acc:395774]	-1.32157159306365	0.027179518472837	42.9855606666667	69.729339
ENSGALG00000001449	STRA6	stimulated by retinoic acid 6 [Source:NCBI gene;Acc:415301]	-5.85045452676139	0.000000138026063332011	0.0435629833333333	1.2686175
ENSGALG00000001450	IGSF9B	NA	0.341788580724708	0.750994910580097	1.52324633333333	0.895895
ENSGALG00000001452	ATP5PB	ATP synthase peripheral stalk-membrane subunit b [Source:HGNC Symbol;Acc:HGNC:840]	-0.563032145055858	0.198854248211675	420.318	406.2285
ENSGALG00000001459	TNNC1	troponin C1, slow skeletal and cardiac type [Source:NCBI gene;Acc:396032]	-1.26394885491274	0.199672595529173	34.4028333333333	59.8163
ENSGALG00000001462	ADORA3	adenosine A3 receptor [Source:NCBI gene;Acc:373956]	0.469891271408625	0.722049727237919	0.525122666666667	0.2875181
ENSGALG00000001463	PDIK1L	PDLIM1 interacting kinase 1 like [Source:HGNC Symbol;Acc:HGNC:18981]	0.551814311050048	0.352613396001577	12.6608133333333	5.70733
ENSGALG00000001465	RPL38	ribosomal protein L38 [Source:NCBI gene;Acc:771528]	-0.872711447813838	0.0422386438961739	1902.02614666667	2206.211595
ENSGALG00000001467	ANKFY1	ankyrin repeat and FYVE domain containing 1 [Source:HGNC Symbol;Acc:HGNC:20763]	-0.466394930099385	0.421467842079277	22.0178666666667	20.6798
ENSGALG00000001470	STOML1	stomatin like 1 [Source:NCBI gene;Acc:415303]	0.141756347474302	0.881804771558962	3.35654666666667	1.971735
ENSGALG00000001472	JAM3	junctional adhesion molecule 3 [Source:HGNC Symbol;Acc:HGNC:15532]	-2.79054577783679	0.0000000758900643384379	10.8844433333333	54.9008
ENSGALG00000001473	MIB2	mindbomb E3 ubiquitin protein ligase 2 [Source:NCBI gene;Acc:419408]	-1.02549221541356	0.0283435428853652	10.5337733333333	15.180345
ENSGALG00000001474	RAB14	RAB14, member RAS oncogene family [Source:NCBI gene;Acc:417119]	-0.110605741023565	0.804734322032747	135.935333333333	101.7766
ENSGALG00000001475	STMN1	stathmin 1 [Source:NCBI gene;Acc:396057]	0.104778044195946	0.847841853553056	1302.61939166667	816.5631524
ENSGALG00000001476		RAP1A, member of RAS oncogene family [Source:NCBI gene;Acc:419867]	-0.390919213789688	0.463978793305834	36.0502666666667	31.83515
ENSGALG00000001479	CYB5D2	cytochrome b5 domain containing 2 [Source:HGNC Symbol;Acc:HGNC:28471]	-0.0865661620757211	0.912088104518122	12.0647433333333	8.216639
ENSGALG00000001480	INKA2	family with sequence similarity 212, member B [Source:NCBI gene;Acc:419868]	-0.413868369639982	0.659053038746624	1.275506	1.115834
ENSGALG00000001483		NA	-1.25465548825814	0.057379663037233	10.7104266666667	14.5565
ENSGALG00000001486	ZAP70	Gallus gallus zeta-chain (TCR) associated protein kinase 70kDa (ZAP70), mRNA. [Source:RefSeq mRNA;Acc:NM_001321556]	-4.73319173725457	0.00733004311185386	0.0318549333333333	0.47208955
ENSGALG00000001489	SSU72	SSU72 homolog, RNA polymerase II CTD phosphatase [Source:NCBI gene;Acc:419410]	-0.344672512963041	0.391902847426447	102.856433333333	91.09945
ENSGALG00000001490	KCNJ13	potassium voltage-gated channel subfamily J member 13 [Source:HGNC Symbol;Acc:HGNC:6259]	1.64637722894414	0.422232909253112	0.367752666666667	0.07086875
ENSGALG00000001491	NCAPD3	non-SMC condensin II complex subunit D3 [Source:NCBI gene;Acc:419737]	0.0195912951535408	0.975083096658157	32.3121	22.33855
ENSGALG00000001492	NDRG3	NDRG family member 3 [Source:HGNC Symbol;Acc:HGNC:14462]	0.654758692366157	0.209979938584067	72.3710333333333	31.477035
ENSGALG00000001501	MAPK1	mitogen-activated protein kinase 1 [Source:NCBI gene;Acc:373953]	0.969307327717109	0.0306937252663203	59.8229333333333	20.6247
ENSGALG00000001502	UTP11	UTP11, small subunit processome component [Source:HGNC Symbol;Acc:HGNC:24329]	-2.02838209360086	0.000000526372711823625	67.5435333333333	178.7195
ENSGALG00000001503	TBCD	tubulin folding cofactor D [Source:NCBI gene;Acc:417334]	0.513265076980156	0.132797571717015	85.6297376666667	45.254325
ENSGALG00000001504	DDX20	DEAD-box helicase 20 [Source:HGNC Symbol;Acc:HGNC:2743]	-0.699718030988576	0.0372374906690629	45.082836	50.728986
ENSGALG00000001506	PTTG2	pituitary tumor-transforming 2 [Source:NCBI gene;Acc:416158]	-0.914535548709906	0.128172994724098	113.975815333333	145.8018945
ENSGALG00000001512	KCND1	potassium voltage-gated channel subfamily D member 1 [Source:NCBI gene;Acc:374228]	1.73317317754098	0.37567500252761	0.203397333333333	0.06111675
ENSGALG00000001513	CNTRL	centriolin [Source:NCBI gene;Acc:417121]	1.0318456576751	0.00594007155127915	25.41517	8.646285
ENSGALG00000001518	ZNF750	zinc finger protein 750 [Source:HGNC Symbol;Acc:HGNC:25843]	-4.71393041895668	0.00000000911928341123868	0.0620278666666667	0.9890875
ENSGALG00000001521	VPS26B	VPS26, retromer complex component B [Source:HGNC Symbol;Acc:HGNC:28119]	-0.511734890742312	0.391369715168111	61.7515	58.62005
ENSGALG00000001522	PHF20	PHD finger protein 20 [Source:HGNC Symbol;Acc:HGNC:16098]	0.982106937558214	0.0335256646739777	118.23231	41.387732
ENSGALG00000001525	CALCOCO2	calcium binding and coiled-coil domain 2 [Source:HGNC Symbol;Acc:HGNC:29912]	-0.0376678320803561	0.942176853628465	50.3125333333333	34.0622
ENSGALG00000001527	VWA1	von Willebrand factor A domain containing 1 [Source:HGNC Symbol;Acc:HGNC:30910]	0.56175754833656	0.729349567989964	0.217999666666667	0.08849495
ENSGALG00000001529	THYN1	thymocyte nuclear protein 1 [Source:NCBI gene;Acc:374161]	-0.491238767510262	0.4761753934201	41.0369383333333	35.7291405
ENSGALG00000001531	FN3K	fructosamine 3 kinase [Source:HGNC Symbol;Acc:HGNC:24822]	0.280029298768938	0.763964655929398	3.60337666666667	2.063605
ENSGALG00000001533		translin associated factor X interacting protein 1 [Source:NCBI gene;Acc:769262]	1.31354264401088	0.0656886297456031	2.12892333333333	0.574801
ENSGALG00000001534	TMEM88B	transmembrane protein 88B [Source:NCBI gene;Acc:419414]	1.35202144498946	0.404022926015834	0.464755	0.15602815
ENSGALG00000001536		Rho GTPase activating protein 39 [Source:NCBI gene;Acc:419132]	0.0802478726156453	0.909466515602106	8.55736966666667	5.531955
ENSGALG00000001538	ST7L	suppression of tumorigenicity 7 like [Source:NCBI gene;Acc:395331]	1.42870742083628	0.0001544831118098	74.6281333333333	18.929555
ENSGALG00000001540	SF3A3	splicing factor 3a subunit 3 [Source:HGNC Symbol;Acc:HGNC:10767]	-0.869073238832397	0.00881588682545854	120.885183666667	144.1684935
ENSGALG00000001542	MRPL20	mitochondrial ribosomal protein L20 [Source:NCBI gene;Acc:770979]	-0.482818139400027	0.370433224792342	109.036066666667	110.6295
ENSGALG00000001545	RAB40B	RAB40B, member RAS oncogene family [Source:NCBI gene;Acc:417338]	0.932148776481872	0.159516279659582	4.26368333333333	1.397705
ENSGALG00000001546	ZZEF1	zinc finger ZZ-type and EF-hand domain containing 1 [Source:HGNC Symbol;Acc:HGNC:29027]	0.134384183541153	0.867920078387993	8.66117666666667	5.45327
ENSGALG00000001547	CAPZA1	capping actin protein of muscle Z-line alpha subunit 1 [Source:NCBI gene;Acc:396521]	-0.392868028709392	0.267027503224007	185.749133333333	164.4271
ENSGALG00000001550	RBM39	RNA binding motif protein 39 [Source:HGNC Symbol;Acc:HGNC:15923]	-0.162460976391201	0.694293819566296	109.219	83.53235
ENSGALG00000001551	CCNL2	cyclin L2 [Source:NCBI gene;Acc:395124]	-0.698662061325839	0.118350073389769	47.32905	54.09359
ENSGALG00000001555	AURKAIP1	aurora kinase A interacting protein 1 [Source:NCBI gene;Acc:419415]	-1.17805563388865	0.00261532385605001	92.44437	142.78435
ENSGALG00000001557	ACAD8	acyl-CoA dehydrogenase family member 8 [Source:NCBI gene;Acc:419739]	-1.15098589813086	0.0871633741285032	9.1900421	13.546081
ENSGALG00000001558	MOV10	Mov10 RISC complex RNA helicase [Source:NCBI gene;Acc:419872]	-4.47603942745504	0.00000148341758326412	0.271415666666667	4.1270745
ENSGALG00000001559	ZP3	zona pellucida sperm-binding protein 3 [Source:NCBI gene;Acc:378906]	0.0483339694584635	0.972033468846281	1.05507333333333	0.7179875
ENSGALG00000001561	MXRA8	matrix remodeling associated 8 [Source:NCBI gene;Acc:395347]	1.71167475284336	0.00360540789133394	4.03425233333333	0.8033102
ENSGALG00000001563	WDR45B	WD repeat domain 45B [Source:NCBI gene;Acc:417339]	1.40244140340213	0.00000532196884231138	123.846466666667	38.02895
ENSGALG00000001564	ATP2A3	ATPase sarcoplasmic/endoplasmic reticulum Ca2+ transporting 3 [Source:NCBI gene;Acc:395707]	-2.34095558353447	0.00132600682998335	0.819272666666667	3.070425
ENSGALG00000001565	C5	complement C5 [Source:HGNC Symbol;Acc:HGNC:1331]	2.75747482845722	0.000000408050074675946	15.3646733333333	1.591624
ENSGALG00000001568	NFS1	NFS1, cysteine desulfurase [Source:NCBI gene;Acc:419133]	-0.209180675459349	0.682317786948496	93.533008	71.7203325
ENSGALG00000001569	RHOC	ras homolog family member C [Source:NCBI gene;Acc:395869]	-2.81178124915062	0.00097515398778146	2.74645333333333	13.22202
ENSGALG00000001571	MYO1F	myosin IF [Source:NCBI gene;Acc:396187]	-1.96383714587733	0.0600053431282084	0.104759533333333	0.2910195
ENSGALG00000001572	COMMD4	COMM domain containing 4 [Source:NCBI gene;Acc:770048]	-1.16042236278783	0.0411377846335997	32.568914	45.288935
ENSGALG00000001577	FOXK2	forkhead box K2 [Source:HGNC Symbol;Acc:HGNC:6036]	-0.914263415877752	0.0201701349050937	16.2151893333333	21.241199
ENSGALG00000001583	TRAF1	TNF receptor associated factor 1 [Source:HGNC Symbol;Acc:HGNC:12031]	0.622629277344236	0.360255604543285	10.65574	4.429855
ENSGALG00000001586	NEIL1	nei like DNA glycosylase 1 [Source:NCBI gene;Acc:770068]	-2.18866329653918	0.00000038553285346849	5.41833	15.12546
ENSGALG00000001587	MRPL40	mitochondrial ribosomal protein L40 [Source:HGNC Symbol;Acc:HGNC:14491]	-1.48030729194335	0.00176259222242784	138.815333333333	254.8075
ENSGALG00000001592	ACER1	alkaline ceramidase 1 [Source:HGNC Symbol;Acc:HGNC:18356]	-1.31715495944229	0.293107817579942	1.10637714566667	1.973937
ENSGALG00000001593	UFD1	ubiquitin recognition factor in ER associated degradation 1 [Source:NCBI gene;Acc:374186]	-0.429348958716146	0.420291857486567	75.5508413333333	60.707185
ENSGALG00000001595	PHF19	PHD finger protein 19 [Source:HGNC Symbol;Acc:HGNC:24566]	0.609677561138522	0.527971205613325	7.60768333333333	3.3235595
ENSGALG00000001596	MLLT1	MLLT1, super elongation complex subunit [Source:HGNC Symbol;Acc:HGNC:7134]	-0.100426708776272	0.875763334218637	44.6711	33.1142
ENSGALG00000001597	PSMB3	proteasome subunit beta 3 [Source:HGNC Symbol;Acc:HGNC:9540]	-1.19572407357887	0.0292118822014269	196.549	293.8465
ENSGALG00000001600	DVL1	dishevelled segment polarity protein 1 [Source:HGNC Symbol;Acc:HGNC:3084]	0.0166086227286139	0.980830337557027	5.54705333333333	3.572165
ENSGALG00000001602	NUTF2	nuclear transport factor 2 [Source:NCBI gene;Acc:415655]	-0.567169499359119	0.173558343803893	296.992822333333	286.346219
ENSGALG00000001603	NARF	nuclear prelamin A recognition factor [Source:HGNC Symbol;Acc:HGNC:29916]	0.603741748034297	0.428315068258796	64.8286	29.73
ENSGALG00000001604	GLB1L2	galactosidase beta 1 like 2 [Source:HGNC Symbol;Acc:HGNC:25129]	0.363780644461164	0.54957168778882	92.440121	48.70248
ENSGALG00000001605	PPM1J	protein phosphatase, Mg2+/Mn2+ dependent 1J [Source:HGNC Symbol;Acc:HGNC:20785]	-0.531311429988903	0.604809061271443	1.858887	1.830585
ENSGALG00000001606	INPP5B	inositol polyphosphate-5-phosphatase B [Source:HGNC Symbol;Acc:HGNC:6077]	-1.5922898107755	0.0000774373042152359	20.6823666666667	43.5515695
ENSGALG00000001607	CYBC1	cytochrome b-245 chaperone 1 [Source:HGNC Symbol;Acc:HGNC:28672]	-0.165416498369076	0.863308924704588	6.46212333333333	4.69958
ENSGALG00000001608	UNC5D	unc-5 netrin receptor D [Source:HGNC Symbol;Acc:HGNC:18634]	2.34934130348345	0.00594007155127915	3.57337743333333	0.667518
ENSGALG00000001610	PIP4K2B	phosphatidylinositol-5-phosphate 4-kinase type 2 beta [Source:HGNC Symbol;Acc:HGNC:8998]	0.472233334020515	0.421889915286652	39.13019	19.94372
ENSGALG00000001611	B3GAT1	beta-1,3-glucuronyltransferase 1 [Source:NCBI gene;Acc:373949]	-0.518941908693075	0.682943239594312	0.578076	0.5719685
ENSGALG00000001613	GNL3	G protein nucleolar 3 [Source:HGNC Symbol;Acc:HGNC:29931]	-1.34324796867885	0.00078017698704223	182.9538	296.1102
ENSGALG00000001615	MAN2C1	mannosidase alpha class 2C member 1 [Source:NCBI gene;Acc:415306]	0.619296287620289	0.176093235486869	14.1638333333333	6.335435
ENSGALG00000001616	CDC45	cell division cycle 45 [Source:HGNC Symbol;Acc:HGNC:1739]	-1.46617653601849	0.00086826147698923	38.3291666666667	74.12875
ENSGALG00000001617	CAMKK1	calcium/calmodulin dependent protein kinase kinase 1 [Source:HGNC Symbol;Acc:HGNC:1469]	0.188291207556509	0.830581027076964	18.0935666666667	10.134335
ENSGALG00000001618	OGFOD3	2-oxoglutarate and iron dependent oxygenase domain containing 3 [Source:HGNC Symbol;Acc:HGNC:26174]	-0.113747922918876	0.855597320522287	38.1103666666667	28.33555
ENSGALG00000001619	ATG16L1	autophagy related 16 like 1 [Source:HGNC Symbol;Acc:HGNC:21498]	0.342331630535746	0.405537934582076	42.7044933333333	22.650285
ENSGALG00000001620		cutA divalent cation tolerance homolog [Source:NCBI gene;Acc:417124]	1.25716752490924	0.179611170783188	11.179653	3.9022615
ENSGALG00000001621	CLDN5	claudin 5 [Source:NCBI gene;Acc:374028]	-2.99983565083498	0.0384978366731053	0.0484888333333333	0.265264
ENSGALG00000001624	CWC25	CWC25 spliceosome associated protein homolog [Source:HGNC Symbol;Acc:HGNC:25989]	0.181457082338561	0.678053447092268	29.6698	16.8224
ENSGALG00000001630	DHX33	DEAH-box helicase 33 [Source:HGNC Symbol;Acc:HGNC:16718]	-0.661143006635234	0.15982123991637	74.1569666666667	76.18865
ENSGALG00000001632	MIS12	MIS12, kinetochore complex component [Source:NCBI gene;Acc:693254]	-0.666086928683003	0.194757064528935	24.0180333333333	23.7749
ENSGALG00000001633	DUSP26	dual specificity phosphatase 26 [Source:HGNC Symbol;Acc:HGNC:28161]	-0.74035070154692	0.801162863101226	0.0643139666666667	0.0772651
ENSGALG00000001634	RPL23	Gallus gallus ribosomal protein L23 (RPL23), mRNA. [Source:RefSeq mRNA;Acc:NM_001321599]	-1.20848665410077	0.00956121862355686	2149.3456	3262.625185
ENSGALG00000001637	PSMD5	proteasome 26S subunit, non-ATPase 5 [Source:NCBI gene;Acc:417125]	1.19030820313156	0.00203142738808837	53.0928666666667	16.2174
ENSGALG00000001639	MTF1	metal regulatory transcription factor 1 [Source:NCBI gene;Acc:428218]	0.269521770180137	0.711212285373564	8.59362333333333	4.760965
ENSGALG00000001640	RNF122	ring finger protein 122 [Source:HGNC Symbol;Acc:HGNC:21147]	0.85744396218603	0.382704787778911	16.0148333333333	6.012705
ENSGALG00000001642	GLT8D1	glycosyltransferase 8 domain containing 1 [Source:NCBI gene;Acc:415898]	1.34593825311291	0.00054866258652329	87.3719706666667	22.095972
ENSGALG00000001644	SIN3A	SIN3 transcription regulator family member A [Source:NCBI gene;Acc:415307]	-1.17154122313066	0.00500401154172957	23.7479	36.71575
ENSGALG00000001645	KCNT1	potassium sodium-activated channel subfamily T member 1 [Source:NCBI gene;Acc:395248]	0.304964331729654	0.801162863101226	0.359579333333333	0.2393695
ENSGALG00000001647	PSKH2	protein serine kinase H2 [Source:NCBI gene;Acc:415658]	1.3102626733596	0.0203021193301954	16.3348	4.78162
ENSGALG00000001651	TTI2	TELO2 interacting protein 2 [Source:HGNC Symbol;Acc:HGNC:26262]	0.127630717620748	0.848326769486902	11.0739033333333	6.678895
ENSGALG00000001652	SEPT2L	septin 2-like [Source:NCBI gene;Acc:416777]	0.606893297153993	0.0684432321152452	299.717520333333	131.821837
ENSGALG00000001653	MANEAL	mannosidase endo-alpha like [Source:HGNC Symbol;Acc:HGNC:26452]	0.256723864495065	0.768803924200403	1.66733	1.075988
ENSGALG00000001654	C1QBP	complement C1q binding protein [Source:HGNC Symbol;Acc:HGNC:1243]	-1.38183725333589	0.0106945763624682	514.036666666667	849.47
ENSGALG00000001655	SPCS1	signal peptidase complex subunit 1 [Source:NCBI gene;Acc:415899]	-1.28533844669451	0.0114931364131692	133.584923333333	164.706065
ENSGALG00000001658	RPL19	ribosomal protein L19 [Source:NCBI gene;Acc:420003]	-1.25676849212927	0.103653477534304	1525.719264	2393.6101247097
ENSGALG00000001661	SLC22A7	solute carrier family 22 member 7 [Source:NCBI gene;Acc:416712]	3.85500720935747	0.0340850765401759	0.582151666666667	0.03736765
ENSGALG00000001662	ATP10B	ATPase phospholipid transporting 10B (putative) [Source:HGNC Symbol;Acc:HGNC:13543]	2.3124301728557	0.00900622580000881	1.51639	0.2114805
ENSGALG00000001663	MAK16	MAK16 homolog [Source:HGNC Symbol;Acc:HGNC:13703]	-1.24334083506159	0.0086415167583657	90.532868	145.864365
ENSGALG00000001664	PTPN9	protein tyrosine phosphatase, non-receptor type 9 [Source:NCBI gene;Acc:415308]	-1.58470890169149	0.0149344185284411	7.49909666666667	14.726285
ENSGALG00000001666	RPAIN	RPA interacting protein [Source:HGNC Symbol;Acc:HGNC:28641]	-0.770089216550152	0.121180349300565	22.3864333333333	23.9381
ENSGALG00000001668	UBE2R2	ubiquitin conjugating enzyme E2 R2 [Source:NCBI gene;Acc:427021]	0.475385911010714	0.337956796044607	63.1881426	34.0003782
ENSGALG00000001678	PRKAB2	protein kinase AMP-activated non-catalytic subunit beta 2 [Source:NCBI gene;Acc:427017]	-0.908115064175658	0.172553214640925	5.49767417381859	6.891956
ENSGALG00000001682	FBXL20	F-box and leucine rich repeat protein 20 [Source:HGNC Symbol;Acc:HGNC:24679]	0.145337413360033	0.837476485421939	47.3813333333333	27.56081
ENSGALG00000001684	SEC14L1	SEC14 like lipid binding 1 [Source:HGNC Symbol;Acc:HGNC:10698]	-1.09680041453431	0.00541448542969201	9.75326265411	11.63752355
ENSGALG00000001688	SEPT5	septin 5 [Source:NCBI gene;Acc:416778]	1.80970275557943	0.00349891139604544	103.464306666667	20.61342
ENSGALG00000001689	SCAMP2	secretory carrier membrane protein 2 [Source:HGNC Symbol;Acc:HGNC:10564]	-0.244252007075715	0.702083862863273	48.1775	38.25075
ENSGALG00000001690	GABRB2	gamma-aminobutyric acid type A receptor beta2 subunit [Source:NCBI gene;Acc:414890]	-0.496526169139716	0.653484732285534	9.18069	9.0239
ENSGALG00000001691	INTS11	integrator complex subunit 11 [Source:NCBI gene;Acc:419418]	-0.332356393996777	0.478305773985485	66.3760193333333	58.30595
ENSGALG00000001692	CAMSAP1	calmodulin regulated spectrin associated protein 1 [Source:HGNC Symbol;Acc:HGNC:19946]	0.737268993504894	0.20060079274839	18.5142066666667	7.58812
ENSGALG00000001693	SLC18A1	solute carrier family 18 member A1 [Source:HGNC Symbol;Acc:HGNC:10934]	0.75872514996102	0.0569010748617432	18.681	7.48578
ENSGALG00000001695	GABRA6	gamma-aminobutyric acid type A receptor alpha6 subunit [Source:NCBI gene;Acc:395931]	0.901733508518822	0.425717723095257	2.54934333333333	0.975131
ENSGALG00000001696	SAG	S-antigen visual arrestin [Source:HGNC Symbol;Acc:HGNC:10521]	0.806678164671807	0.413425797972556	2.01158	0.566841
ENSGALG00000001697	ITIH3	inter-alpha-trypsin inhibitor heavy chain 3 [Source:HGNC Symbol;Acc:HGNC:6168]	6.54662726182169	0.00544671014032641	0.4561929	0
ENSGALG00000001698	GABRA1	gamma-aminobutyric acid type A receptor alpha1 subunit [Source:NCBI gene;Acc:374214]	1.92869549854836	0.010779102390566	2.58651	0.586923
ENSGALG00000001701		pseudouridylate synthase-like 1 [Source:NCBI gene;Acc:419419]	1.46991764064006	0.00666800328088548	16.7217	3.953665
ENSGALG00000001702	EXOC3L1	exocyst complex component 3 like 1 [Source:HGNC Symbol;Acc:HGNC:27540]	-0.845833228887614	0.151782684996989	4.47743666666667	5.29493
ENSGALG00000001708	MED1	mediator complex subunit 1 [Source:HGNC Symbol;Acc:HGNC:9234]	0.539686409551657	0.327499652874605	38.3569333333333	18.0561
ENSGALG00000001709	MUSTN1	musculoskeletal, embryonic nuclear protein 1 [Source:NCBI gene;Acc:404773]	-5.92589563473738	0.00698802594095205	0.0214007666666667	1.03036
ENSGALG00000001711	PPCDC	phosphopantothenoylcysteine decarboxylase [Source:HGNC Symbol;Acc:HGNC:28107]	-0.372671112362444	0.586205582649967	10.3649666666667	8.4725905
ENSGALG00000001714	PUSL1	pseudouridylate synthase-like 1 [Source:NCBI gene;Acc:419419]	0.823835605412529	0.109687850094534	17.8141223333333	6.731565
ENSGALG00000001716	C10H15ORF59	chromosome 10 open reading frame, human C15orf59 [Source:NCBI gene;Acc:415313]	0.313676733534146	0.86519596748337	0.301933433333333	0.196566
ENSGALG00000001717	SLC16A1	solute carrier family 16 member 1 [Source:NCBI gene;Acc:419875]	-0.936261088029732	0.130345796239299	163.747573333333	213.9991915
ENSGALG00000001718	CCNG1	cyclin G1 [Source:HGNC Symbol;Acc:HGNC:1592]	-0.378508045056976	0.465094791431454	289.613866666667	270.6546
ENSGALG00000001720		NA	-0.0291846177847813	0.969973763471244	22.4409	15.4697
ENSGALG00000001722	E2F4	E2F transcription factor 4 [Source:NCBI gene;Acc:769430]	-0.263885411585926	0.536397167368232	18.8123223	15.64125285
ENSGALG00000001723		flavin containing monooxygenase 5 [Source:NCBI gene;Acc:100857694]	4.08266359204675	0.0249200789272096	0.776503333333333	0.0363998
ENSGALG00000001725	TNRC6C	trinucleotide repeat containing 6C [Source:HGNC Symbol;Acc:HGNC:29318]	-0.786314069195264	0.123477037308465	13.4115096666667	16.280557
ENSGALG00000001726	NUDCD2	NudC domain containing 2 [Source:HGNC Symbol;Acc:HGNC:30535]	-1.51699497664668	0.00034042625622407	42.0984333333333	77.778
ENSGALG00000001727	LZTS1	leucine zipper tumor suppressor 1 [Source:HGNC Symbol;Acc:HGNC:13861]	-4.2500742600522	0.000000507057317363452	1.012916	14.18508
ENSGALG00000001728	NACC2	NACC family member 2 [Source:NCBI gene;Acc:417128]	-0.440794380479523	0.53706318328474	2.86586	2.530235
ENSGALG00000001729	CD276	CD276 molecule [Source:NCBI gene;Acc:415315]	-0.824566068722414	0.128125134971879	35.0136253333333	37.9913105
ENSGALG00000001730	DGKD	diacylglycerol kinase delta [Source:HGNC Symbol;Acc:HGNC:2851]	-0.0554642214511706	0.948118100544736	14.3473822	10.04394346
ENSGALG00000001731	CDK12	cyclin dependent kinase 12 [Source:HGNC Symbol;Acc:HGNC:24224]	-0.442601279144433	0.420544641930685	42.4561133333333	38.60502
ENSGALG00000001733	LRIG2	leucine rich repeats and immunoglobulin like domains 2 [Source:HGNC Symbol;Acc:HGNC:20889]	-0.0571538026885508	0.925589154932585	22.1632333333333	15.36725
ENSGALG00000001734		NA	-0.456442173954477	0.687263614311669	5.39134333333333	4.314885
ENSGALG00000001737	RABEP1	rabaptin, RAB GTPase binding effector protein 1 [Source:NCBI gene;Acc:395930]	0.351755056094468	0.462147519514556	57.4874066666667	30.4142275
ENSGALG00000001740	MGAT5B	alpha-1,6-mannosylglycoprotein 6-beta-N-acetylglucosaminyltransferase B [Source:HGNC Symbol;Acc:HGNC:24140]	-1.66023450433947	0.210088113861184	0.2468492	0.460495
ENSGALG00000001741	NPTN	neuroplastin [Source:NCBI gene;Acc:415316]	-0.673371074505745	0.0742149139218964	93.8513333333333	104.74615
ENSGALG00000001749	ACSBG2	acyl-CoA synthetase bubblegum family member 2 [Source:NCBI gene;Acc:420090]	-1.78935367391327	0.00000554997335657493	34.1463406666667	81.6346546
ENSGALG00000001750	MAT2B	methionine adenosyltransferase 2B [Source:HGNC Symbol;Acc:HGNC:6905]	2.55523809407797	0.0000000000136507767499951	204.542	24.0236
ENSGALG00000001753	SFMBT1	Scm like with four mbt domains 1 [Source:HGNC Symbol;Acc:HGNC:20255]	2.18400955468307	0.0000497398179377381	5.95620533333333	0.890952
ENSGALG00000001758	QSOX2	quiescin sulfhydryl oxidase 2 [Source:HGNC Symbol;Acc:HGNC:30249]	1.24447034242999	0.0132787136770059	64.6432616666667	19.39803
ENSGALG00000001764	HCN4	hyperpolarization activated cyclic nucleotide gated potassium channel 4 [Source:HGNC Symbol;Acc:HGNC:16882]	4.19122215362233	0.00000425555692506803	2.29344333333333	0.0954983
ENSGALG00000001765	CAAP1	caspase activity and apoptosis inhibitor 1 [Source:HGNC Symbol;Acc:HGNC:25834]	1.05879225882648	0.0540293481509377	49.218569	16.080976
ENSGALG00000001768	TENM2	teneurin transmembrane protein 2 [Source:NCBI gene;Acc:373854]	3.64532403511822	0.0000000000000000779231197882176	15.3198833333333	0.840323
ENSGALG00000001770		NA	-1.17325796443491	0.0706418757300646	3.44974666666667	4.42713
ENSGALG00000001773	RFX2	regulatory factor X2 [Source:HGNC Symbol;Acc:HGNC:9983]	1.72066291334887	0.00257460797141474	4.77651966666667	0.897834
ENSGALG00000001774	NEO1	neogenin 1 [Source:HGNC Symbol;Acc:HGNC:7754]	0.166661680046616	0.763652093963802	15.1892533333333	10.0884
ENSGALG00000001777	MFSD11	major facilitator superfamily domain containing 11 [Source:HGNC Symbol;Acc:HGNC:25458]	1.06269386087164	0.0223817604365128	56.526293	18.109
ENSGALG00000001779	KIAA0895L	NA	1.1070532998275	0.139933788265173	10.1932266666667	2.955065
ENSGALG00000001780	PROC	protein C, inactivator of coagulation factors Va and VIIIa [Source:NCBI gene;Acc:395085]	2.48812625922418	0.035813597630245	2.03113466666667	0.225551
ENSGALG00000001782	PLAA	phospholipase A2 activating protein [Source:HGNC Symbol;Acc:HGNC:9043]	0.296803006516012	0.578895620832518	52.25363	29.3745
ENSGALG00000001788	ADPGK	ADP dependent glucokinase [Source:NCBI gene;Acc:415317]	0.480481102032411	0.275348403619489	41.7799166666667	19.64229
ENSGALG00000001790	METTL23	methyltransferase like 23 [Source:HGNC Symbol;Acc:HGNC:26988]	-0.675972354642445	0.228306571340621	42.8701666666667	44.67025
ENSGALG00000001791		uncharacterized oxidoreductase-like [Source:NCBI gene;Acc:415664]	-4.68524389002437	0.000000139052144652391	0.27682559	5.9889899
ENSGALG00000001792	MRPS34	mitochondrial ribosomal protein S34 [Source:NCBI gene;Acc:426987]	-1.18927505727008	0.0232535296869245	32.9830813333333	54.02625
ENSGALG00000001793	MYL10	myosin, light chain 10, regulatory [Source:NCBI gene;Acc:417506]	-0.694837688368494	0.727416424959416	0.151572466666667	0.15827025
ENSGALG00000001797	GPSM1	G protein signaling modulator 1 [Source:HGNC Symbol;Acc:HGNC:17858]	-0.941049815823706	0.175900096414043	6.64939666666667	8.5924
ENSGALG00000001798	BBS4	Bardet-Biedl syndrome 4 [Source:NCBI gene;Acc:415318]	1.36819667849684	0.00105428230740356	31.6378366666667	10.35921
ENSGALG00000001800	DUS3L	dihydrouridine synthase 3 like [Source:NCBI gene;Acc:428339]	-0.948315997213087	0.0450990674534532	20.99556	25.932005
ENSGALG00000001801	IFT74	intraflagellar transport 74 [Source:HGNC Symbol;Acc:HGNC:21424]	2.11364931119879	0.00000112853902150606	130.682	20.563
ENSGALG00000001802	JMJD6	jumonji domain containing 6 [Source:NCBI gene;Acc:417355]	-1.89599128517271	0.0000165126852441353	13.7744	34.2932
ENSGALG00000001803	IWS1	IWS1, SUPT6H interacting protein [Source:HGNC Symbol;Acc:HGNC:25467]	-0.041489663441816	0.930270792356873	108.417596666667	78.3755955
ENSGALG00000001805	MXRA7	matrix remodeling associated 7 [Source:HGNC Symbol;Acc:HGNC:7541]	0.940472302831138	0.07059953920111	84.0669	28.4027
ENSGALG00000001806		NA	2.65001025988627	0.0192820229828455	2.17678	0.322198
ENSGALG00000001812	ATCAY	ATCAY, caytaxin [Source:HGNC Symbol;Acc:HGNC:779]	1.31774588600488	0.445532966617929	0.504190666666667	0.191471
ENSGALG00000001816	MAGI3	membrane associated guanylate kinase, WW and PDZ domain containing 3 [Source:NCBI gene;Acc:419877]	-0.790998278478369	0.214878733451786	14.5248	17.160215
ENSGALG00000001817	CTCFL	CCCTC-binding factor like [Source:NCBI gene;Acc:396274]	-0.386670352766789	0.354870652326602	35.650342	32.3597985
ENSGALG00000001823	HIKESHI	Hikeshi, heat shock protein nuclear import factor [Source:NCBI gene;Acc:427034]	-0.89892474358738	0.100903206259736	81.28132	101.82248
ENSGALG00000001824		uncharacterized LOC100857820 [Source:NCBI gene;Acc:100857820]	2.1330345819031	0.00472460839087391	3.35739	0.5108195
ENSGALG00000001826	WWC1	WW and C2 domain containing 1 [Source:NCBI gene;Acc:416167]	0.354135995494204	0.437393811439922	51.7833	27.97835
ENSGALG00000001828	SH2B2	SH2B adaptor protein 2 [Source:HGNC Symbol;Acc:HGNC:17381]	-0.0708829812867272	0.942514345690377	1.39029777166667	0.91835035867
ENSGALG00000001833	PRKRIP1	PRKR interacting protein 1 [Source:NCBI gene;Acc:417508]	0.22326647800113	0.651756958888891	47.6324	27.50665
ENSGALG00000001835	SCNN1D	sodium channel epithelial 1 delta subunit [Source:HGNC Symbol;Acc:HGNC:10601]	5.307494036294	0.0608459559695265	0.2884082	0
ENSGALG00000001837	ORAI2	ORAI calcium release-activated calcium modulator 2 [Source:NCBI gene;Acc:417509]	0.415031116871907	0.483330256041887	57.2119366666667	26.9486175
ENSGALG00000001838	XPO7	exportin 7 [Source:NCBI gene;Acc:426925]	0.380868417784294	0.416424786950008	93.228646	47.031595500067
ENSGALG00000001840	TEK	TEK receptor tyrosine kinase [Source:HGNC Symbol;Acc:HGNC:11724]	-0.739694415491906	0.623085685128004	0.244900906666667	0.2867194
ENSGALG00000001841	ROGDI	rogdi homolog [Source:HGNC Symbol;Acc:HGNC:29478]	-0.531614989915464	0.273342899561156	15.0521956668113	14.308328
ENSGALG00000001844	ALKBH4	alkB homolog 4, lysine demethylase [Source:HGNC Symbol;Acc:HGNC:21900]	-0.500223972370974	0.51690423489828	7.05987	6.381695
ENSGALG00000001845	PHTF1	putative homeodomain transcription factor 1 [Source:HGNC Symbol;Acc:HGNC:8939]	-0.110204478082437	0.828179238408266	36.2056	26.3226
ENSGALG00000001848	UBE2J2	ubiquitin conjugating enzyme E2 J2 [Source:HGNC Symbol;Acc:HGNC:19268]	1.0789118351532	0.00242440123659203	207.916017736262	66.184716
ENSGALG00000001849	BSN	bassoon presynaptic cytomatrix protein [Source:HGNC Symbol;Acc:HGNC:1117]	-0.280785718823686	0.700692401086893	0.519410333333333	0.400802
ENSGALG00000001850	RARS	arginyl-tRNA synthetase [Source:NCBI gene;Acc:416168]	-0.75825562719244	0.0543339754155718	145.19714	175.0347441
ENSGALG00000001852	LRWD1	leucine rich repeats and WD repeat domain containing 1 [Source:HGNC Symbol;Acc:HGNC:21769]	0.774352349110952	0.0218443598085714	185.690333333333	73.44305
ENSGALG00000001856	MOB3B	MOB kinase activator 3B [Source:HGNC Symbol;Acc:HGNC:23825]	1.20666309701323	0.176502573601067	5.78576732044667	1.823293
ENSGALG00000001857	C1QTNF12	C1q and TNF related 12 [Source:HGNC Symbol;Acc:HGNC:32308]	1.99807509048674	0.0909908627376689	3.96697	0.654001
ENSGALG00000001859		beta-1,3-galactosyltransferase 6 [Source:NCBI gene;Acc:428185]	1.27822112033543	0.0146501756347419	13.4565333333333	3.481405
ENSGALG00000001860	RSBN1	round spermatid basic protein 1 [Source:HGNC Symbol;Acc:HGNC:25642]	-0.374451922723279	0.472266652901743	10.3716066666667	9.5316245
ENSGALG00000001862	ST6GALNAC1	ST6 N-acetylgalactosaminide alpha-2,6-sialyltransferase 1 [Source:NCBI gene;Acc:396168]	3.60791061466764	0.00000000000258319085734192	8.16903	0.471649
ENSGALG00000001863	VTG2	vitellogenin 2 [Source:NCBI gene;Acc:424533]	-0.402374330426404	0.71745766703688	0.463697073333333	0.4405241
ENSGALG00000001864	C9orf72	chromosome 9 open reading frame 72 [Source:HGNC Symbol;Acc:HGNC:28337]	2.66005821864567	0.00000000000621543737413529	49.1424333333333	5.41957
ENSGALG00000001866	MCHR2	melanin-concentrating hormone receptor 2 [Source:NCBI gene;Acc:431416]	-0.15679406617328	0.962170344371809	0.140996	0.089579
ENSGALG00000001869	LINGO2	leucine rich repeat and Ig domain containing 2 [Source:HGNC Symbol;Acc:HGNC:21207]	8.16578238983032	0.0000155760486898708	1.94713833333333	0
ENSGALG00000001872	SDF4	stromal cell derived factor 4 [Source:NCBI gene;Acc:419423]	1.47166900040977	0.0000790442068336628	149.290333333333	37.2613
ENSGALG00000001876	RASA4	RAS p21 protein activator 4 [Source:NCBI gene;Acc:417513]	-2.51671734495225	0.0000897007567050822	2.45873666666667	9.73538
ENSGALG00000001882	TNFRSF18	TNF receptor superfamily member 18 [Source:NCBI gene;Acc:419424]	0.626099908177151	0.682472915274533	1.15540066666667	0.335059
ENSGALG00000001883	ST6GALNAC2	ST6 N-acetylgalactosaminide alpha-2,6-sialyltransferase 2 [Source:NCBI gene;Acc:396159]	0.342959923038766	0.761825165415091	12.8096766666667	6.615595
ENSGALG00000001885		uroplakin 3B-like [Source:NCBI gene;Acc:417514]	-13.4323381154197	0.00000000000000000000891564348464818	0	100.1319
ENSGALG00000001889	CARD9	caspase recruitment domain family member 9 [Source:HGNC Symbol;Acc:HGNC:16391]	-0.339543220635531	0.68077401018491	3.73477333333333	3.14425
ENSGALG00000001892	CYGB	cytoglobin [Source:NCBI gene;Acc:427802]	-3.18094463306718	0.000000141243770907603	1.46226666666667	13.204025
ENSGALG00000001894		NA	-2.11995489494461	0.28935258518098	0.0443219333333333	0.112359
ENSGALG00000001895	PANK3	pantothenate kinase 3 [Source:HGNC Symbol;Acc:HGNC:19365]	0.322201128151819	0.73923709063335	107.290614666667	61.9622565
ENSGALG00000001901	ARIH1	ariadne RBR E3 ubiquitin protein ligase 1 [Source:NCBI gene;Acc:415319]	-0.996438656633028	0.00548795425922169	59.7407	85.65165
ENSGALG00000001905	DTX2	deltex E3 ubiquitin ligase 2 [Source:HGNC Symbol;Acc:HGNC:15973]	-0.739754204283443	0.299750659175917	9.71905666666667	10.97899
ENSGALG00000001907	WAPL	WAPL cohesin release factor [Source:NCBI gene;Acc:423608]	0.693159295400448	0.112624573689782	95.9409866666667	41.2706
ENSGALG00000001912		EPH receptor A10 [Source:NCBI gene;Acc:428219]	3.01075012198433	0.142171380911215	0.372876666666667	0.0483212
ENSGALG00000001916	SLIT3	slit guidance ligand 3 [Source:NCBI gene;Acc:374173]	-0.93617215897728	0.081597972687087	4.37283	5.52623
ENSGALG00000001917	SSC4D	scavenger receptor cysteine rich family member with 4 domains [Source:HGNC Symbol;Acc:HGNC:14461]	4.54691053571556	0.00311615664217626	1.65127666666667	0.060748
ENSGALG00000001918	DNAJB5	DnaJ heat shock protein family (Hsp40) member B5 [Source:HGNC Symbol;Acc:HGNC:14887]	1.47688847861204	0.0204352073243935	6.840425	1.68485
ENSGALG00000001921	ENTR1	endosome associated trafficking regulator 1 [Source:HGNC Symbol;Acc:HGNC:10667]	-0.66684937615883	0.370604304125708	5.68326	6.56709
ENSGALG00000001925	GNB1L	G protein subunit beta 1 like [Source:NCBI gene;Acc:416781]	0.737275969573625	0.153844726385305	35.8668706666667	15.764036
ENSGALG00000001926	HSPB1	heat shock protein family B (small) member 1 [Source:NCBI gene;Acc:396227]	-7.26929855673598	0.00000350387474901126	0.070611	2.8254445
ENSGALG00000001932	SRRM3	serine/arginine repetitive matrix 3 [Source:HGNC Symbol;Acc:HGNC:26729]	2.10485759541789	0.479153187472829	0.130240533333333	0.059481
ENSGALG00000001933	CORO2A	coronin 2A [Source:HGNC Symbol;Acc:HGNC:2255]	-4.41452857202028	0.00000000000324831451714112	0.48076	6.391105
ENSGALG00000001935	TTLL10	tubulin tyrosine ligase like 10 [Source:HGNC Symbol;Acc:HGNC:26693]	-3.69074615253525	0.306945853776702	0	0.083494
ENSGALG00000001936	MYO7B	myosin VIIB [Source:HGNC Symbol;Acc:HGNC:7607]	5.69500942901397	0.00577442937429901	0.297542	0.002963635
ENSGALG00000001938	SLC25A24	solute carrier family 25 member 24 [Source:HGNC Symbol;Acc:HGNC:20662]	-0.419902703072441	0.514659427745405	14.9086333333333	13.7493
ENSGALG00000001939	HIPK1	homeodomain interacting protein kinase 1 [Source:HGNC Symbol;Acc:HGNC:19006]	-1.15886000977405	0.0656645733028702	17.3291	26.76605
ENSGALG00000001942	SPDL1	spindle apparatus coiled-coil protein 1 [Source:HGNC Symbol;Acc:HGNC:26010]	-0.251509210175585	0.650300365011224	46.6599	37.3144
ENSGALG00000001943	RHBDF2	rhomboid 5 homolog 2 [Source:HGNC Symbol;Acc:HGNC:20788]	-1.39682292494285	0.0271065970873913	7.45871333333333	12.579285
ENSGALG00000001944	TBC1D2	TBC1 domain family member 2 [Source:HGNC Symbol;Acc:HGNC:18026]	1.27098779766885	0.00544671014032641	7.872	2.20397
ENSGALG00000001945	RFT1	RFT1 homolog [Source:NCBI gene;Acc:770487]	1.75509091484345	0.00000336020371316525	116.050766666667	20.9514
ENSGALG00000001946	RSPO1	R-spondin 1 [Source:NCBI gene;Acc:419613]	3.48979762749311	0.293860531675096	0.188302733333333	0
ENSGALG00000001947	ELP1	elongator complex protein 1 [Source:HGNC Symbol;Acc:HGNC:5959]	0.169259304197269	0.701556669911941	66.9103666666667	40.26095
ENSGALG00000001948		scaffold attachment factor B2 [Source:NCBI gene;Acc:427046]	-0.618158384204839	0.144360437426394	58.6945	60.34961
ENSGALG00000001949	MDH2	malate dehydrogenase 2 [Source:HGNC Symbol;Acc:HGNC:6971]	-1.97313888779062	0.0000000612959992332594	282.8808276	754.520371587323
ENSGALG00000001950	PMPCA	peptidase, mitochondrial processing alpha subunit [Source:NCBI gene;Acc:417134]	-1.32323913507451	0.0011007144706537	63.8711933333333	108.242
ENSGALG00000001951		family with sequence similarity 102 member B [Source:NCBI gene;Acc:768922]	-0.551014278474219	0.607982754133704	2.43368666666667	2.669275
ENSGALG00000001954	APTX	aprataxin [Source:NCBI gene;Acc:395173]	0.306902449593948	0.624479334162357	32.3657366666667	16.32101
ENSGALG00000001955	AANAT	aralkylamine N-acetyltransferase [Source:NCBI gene;Acc:396066]	-5.20344231813637	0.00000786076540297367	0.122838666666667	3.105295
ENSGALG00000001956	OLFML3	olfactomedin like 3 [Source:NCBI gene;Acc:419882]	-2.64202681364277	0.00094239776827599	1.23754466666667	5.1152195
ENSGALG00000001959	HENMT1	HEN1 methyltransferase homolog 1 [Source:NCBI gene;Acc:429055]	1.62449520933447	0.0045195658171791	16.2057666666667	3.40468
ENSGALG00000001962	PTBP1	polypyrimidine tract binding protein 1 [Source:NCBI gene;Acc:420098]	-1.05231356763359	0.0104038682044626	152.224106666667	209.21368645
ENSGALG00000001963		serine/threonine/tyrosine interacting like 1 [Source:NCBI gene;Acc:417518]	2.8227697099638	0.0000000000646218408765817	35.2735333333333	3.174371
ENSGALG00000001964	INPP5E	inositol polyphosphate-5-phosphatase E [Source:HGNC Symbol;Acc:HGNC:21474]	0.372020693583886	0.417219872503419	30.3397666666667	15.5938
ENSGALG00000001965	AARS	alanyl-tRNA synthetase [Source:NCBI gene;Acc:415668]	0.537381717723615	0.340569019441649	200.718886666667	97.5114
ENSGALG00000001968	SYT6	synaptotagmin 6 [Source:HGNC Symbol;Acc:HGNC:18638]	0.869563788904146	0.746135355653665	0.106791266666667	0.0269817
ENSGALG00000001971	UBE2O	ubiquitin conjugating enzyme E2 O [Source:HGNC Symbol;Acc:HGNC:29554]	-0.756546722040443	0.121267803310189	17.6728	20.1086
ENSGALG00000001972		pre-mRNA processing factor 38B [Source:NCBI gene;Acc:768611]	0.0591724105785576	0.911253154328593	145.253333333333	94.959
ENSGALG00000001973	GNL2	G protein nucleolar 2 [Source:HGNC Symbol;Acc:HGNC:29925]	-0.665956070302575	0.0579978848395515	79.1922666666667	85.9451
ENSGALG00000001975	TMEM120A	transmembrane protein 120A [Source:HGNC Symbol;Acc:HGNC:21697]	-1.82877809888232	0.00031740103977117	7.09918	16.28944
ENSGALG00000001976	TRIM33	tripartite motif containing 33 [Source:HGNC Symbol;Acc:HGNC:16290]	-0.903649190433205	0.0142764226596463	22.9203666666667	29.17975
ENSGALG00000001977	LDB3	LIM domain binding 3 [Source:NCBI gene;Acc:423610]	4.40992473484394	0.0907525034806797	0.200844166666667	0
ENSGALG00000001978	MED16	mediator complex subunit 16 [Source:HGNC Symbol;Acc:HGNC:17556]	0.454497514195109	0.415564063028434	28.98239	14.215435
ENSGALG00000001981	PARP6	poly(ADP-ribose) polymerase family member 6 [Source:HGNC Symbol;Acc:HGNC:26921]	0.394491722875352	0.509384391519499	11.0267233333333	5.429525
ENSGALG00000001983	FNDC7	fibronectin type III domain containing 7 [Source:HGNC Symbol;Acc:HGNC:26668]	-1.54669284428983	0.00701730184375129	2.31615666666667	4.62083
ENSGALG00000001985	PIGQ	phosphatidylinositol glycan anchor biosynthesis class Q [Source:HGNC Symbol;Acc:HGNC:14135]	-0.0529874356691429	0.931345646405429	10.3238466666667	7.07108
ENSGALG00000001986	VCP	valosin containing protein [Source:NCBI gene;Acc:427410]	-0.500828609302704	0.310038301823122	175.8288858	184.287633352631
ENSGALG00000001988	TXNRD2	thioredoxin reductase 2 [Source:NCBI gene;Acc:416782]	0.777720157591726	0.0932701218237841	19.2910666666667	7.41898
ENSGALG00000001992	PKM	pyruvate kinase M1/2 [Source:NCBI gene;Acc:396456]	-1.37163328579738	0.0197851037826592	718.456196666667	1228.19055
ENSGALG00000001994	PRR35	proline rich 35 [Source:NCBI gene;Acc:416388]	-1.46012332819955	0.578123091194872	0.0291365	0.13422265
ENSGALG00000001995	LIMS2	LIM zinc finger domain containing 2 [Source:HGNC Symbol;Acc:HGNC:16084]	1.01075071953756	0.0888365233462833	117.070266666667	38.82505
ENSGALG00000001996	DNALI1	dynein axonemal light intermediate chain 1 [Source:HGNC Symbol;Acc:HGNC:14353]	0.789235367230877	0.1220185483382	11.5988533333333	4.507455
ENSGALG00000001998	R3HDM4	R3H domain containing 4 [Source:HGNC Symbol;Acc:HGNC:28270]	-2.08878639014564	0.0000159381351611561	5.10746513333333	13.6408865
ENSGALG00000002000	GRAMD2A	GRAM domain containing 2A [Source:HGNC Symbol;Acc:HGNC:27287]	-0.908653518416852	0.163573244169607	6.09736	7.359355
ENSGALG00000002001	STXBP3	syntaxin binding protein 3 [Source:NCBI gene;Acc:424341]	-1.94118556624618	0.00000000129439032592826	21.576136	53.47444
ENSGALG00000002002	BCAS2	breast carcinoma amplified sequence 2 [Source:NCBI gene;Acc:419884]	-1.51417486412469	0.0138661551665363	59.8191333333333	111.9345
ENSGALG00000002003	BMPR1A	bone morphogenetic protein receptor type 1A [Source:NCBI gene;Acc:396308]	-0.490108068892926	0.497225579280877	16.9982842666667	16.6370335
ENSGALG00000002008	RNF157	ring finger protein 157 [Source:HGNC Symbol;Acc:HGNC:29402]	-0.0956616613835071	0.927184768583277	3.54906566666667	2.3747275
ENSGALG00000002009	FANCG	Fanconi anemia complementation group G [Source:NCBI gene;Acc:378893]	0.0589278408974085	0.931313907466847	7.92798666666667	4.885225
ENSGALG00000002010	SNIP1	Smad nuclear interacting protein 1 [Source:HGNC Symbol;Acc:HGNC:30587]	-0.0394240990672035	0.941963591969885	66.5359333333333	47.9924
ENSGALG00000002012		NA	-3.62176179976994	0.00018277921111804	0.256525566666667	1.0219255
ENSGALG00000002013	MEAF6	MYST/Esa1 associated factor 6 [Source:NCBI gene;Acc:419617]	0.264422401106813	0.611742857584042	145.512979333333	84.9262165
ENSGALG00000002014	SMU1	SMU1, DNA replication regulator and spliceosomal factor [Source:NCBI gene;Acc:427377]	0.625089272606451	0.112912062022237	108.124353333333	49.723901
ENSGALG00000002015	SNCG	synuclein gamma [Source:NCBI gene;Acc:395392]	2.29062930941874	0.0400420714728162	3.08323333333333	0.504785
ENSGALG00000002016	PRKCD	protein kinase C delta [Source:NCBI gene;Acc:415905]	0.208097025970677	0.659158797530775	32.2039603333333	18.7740305
ENSGALG00000002018	CAPN15	calpain 15 [Source:HGNC Symbol;Acc:HGNC:11182]	-2.61823093555801	0.000000656251240690103	4.53411666666667	18.4335
ENSGALG00000002021	ZC3H12A	zinc finger CCCH-type containing 12A [Source:HGNC Symbol;Acc:HGNC:26259]	-0.450014415172035	0.598830941373197	10.8430766666667	10.64249
ENSGALG00000002022	B4GALT1	beta-1,4-galactosyltransferase 1 [Source:NCBI gene;Acc:396121]	-0.0110378970598924	0.982399352352476	21.1579666666667	13.963
ENSGALG00000002023	PIGO	NA	0.956306432860714	0.0106915618745503	9.56164	3.476615
ENSGALG00000002024	COMT	catechol-O-methyltransferase [Source:HGNC Symbol;Acc:HGNC:2228]	-0.193347756580671	0.816617126153902	22.9171666666667	16.94845
ENSGALG00000002028	GPRC5B	G protein-coupled receptor class C group 5 member B [Source:HGNC Symbol;Acc:HGNC:13308]	2.88501928329917	0.00000163359285050217	15.5035233333333	1.33247
ENSGALG00000002029	TMEM259	transmembrane protein 259 [Source:HGNC Symbol;Acc:HGNC:17039]	-0.449855378270387	0.412731235794199	32.2260333333333	30.21615
ENSGALG00000002033	NDUFB6	NADH:ubiquinone oxidoreductase subunit B6 [Source:NCBI gene;Acc:416391]	-1.40339750547707	0.150342098693272	54.5101	92.17035
ENSGALG00000002038	DENND2C	DENN domain containing 2C [Source:NCBI gene;Acc:100858235]	-0.269680161923572	0.695317245476384	5.37608333333333	4.418175
ENSGALG00000002042		lysine-rich nucleolar protein 1 [Source:NCBI gene;Acc:426994]	-1.01156221933997	0.0125124365153765	61.0259666666667	87.5918
ENSGALG00000002043	WDR33	WD repeat domain 33 [Source:HGNC Symbol;Acc:HGNC:25651]	0.00947917165867097	0.986285247736686	95.1049333333333	59.34547
ENSGALG00000002044	EEF2KMT	eukaryotic elongation factor 2 lysine methyltransferase [Source:NCBI gene;Acc:416392]	-0.555312009100492	0.328699890119549	15.4658666666667	15.2287
ENSGALG00000002046		synaptotagmin 15 [Source:NCBI gene;Acc:423614]	2.31919031570645	0.0206300457417582	1.92413066666667	0.25327145
ENSGALG00000002048	GPRIN2	G protein regulated inducer of neurite outgrowth 2 [Source:NCBI gene;Acc:395648]	1.47631653173524	0.0200034518670707	2.75426666666667	0.7068925
ENSGALG00000002050	EXOC7	exocyst complex component 7 [Source:NCBI gene;Acc:417361]	-0.814453286741951	0.0378775079069559	48.9186236666667	60.78744
ENSGALG00000002053	POR	cytochrome p450 oxidoreductase [Source:NCBI gene;Acc:417520]	-1.46087221818699	0.0271791071200465	16.3037	30.16645
ENSGALG00000002055	HES4	hes family bHLH transcription factor 4 [Source:NCBI gene;Acc:395128]	-2.2902100511036	0.0000458228605172243	13.117324	30.280002
ENSGALG00000002056	TANGO2	transport and golgi organization 2 homolog [Source:NCBI gene;Acc:416784]	0.445181207135176	0.405627094004724	170.88221	86.47573
ENSGALG00000002057	POLR2D	RNA polymerase II subunit D [Source:NCBI gene;Acc:424754]	-0.0679851381727379	0.915785227725174	116.762	78.79155
ENSGALG00000002060	TAF15	TATA-box binding protein associated factor 15 [Source:HGNC Symbol;Acc:HGNC:11547]	-0.848034666580415	0.0491191327153097	171.272666666667	209.9895
ENSGALG00000002062	SRP68	signal recognition particle 68 [Source:NCBI gene;Acc:417363]	0.744637789993014	0.0192882003470326	175.464209666667	69.799256
ENSGALG00000002064	STOML2	NA	-0.959861165481648	0.0652342852906062	94.2341833333333	122.12805
ENSGALG00000002066	NCOA4	nuclear receptor coactivator 4 [Source:NCBI gene;Acc:423615]	-0.0935263824438819	0.835746135594761	66.4072	47.82405
ENSGALG00000002067		ALG1, chitobiosyldiphosphodolichol beta-mannosyltransferase [Source:NCBI gene;Acc:416393]	-1.86350849510595	0.00000495350531645907	16.8072666666667	41.0716
ENSGALG00000002069	FAM214B	family with sequence similarity 214 member B [Source:NCBI gene;Acc:100858763]	-1.1070065491698	0.148096501335024	1.71390333333333	2.30118
ENSGALG00000002070	SAP130	Sin3A associated protein 130 [Source:NCBI gene;Acc:424756]	-1.16079071407689	0.00427267165731991	15.1825026666667	21.936745
ENSGALG00000002080	DOCK2	dedicator of cytokinesis 2 [Source:HGNC Symbol;Acc:HGNC:2988]	7.91710348061135	0.00000000000000000278501510180676	9.59464666666667	0.02569915
ENSGALG00000002081	MMP28	matrix metallopeptidase 28 [Source:HGNC Symbol;Acc:HGNC:14366]	-2.15228837958468	0.0416917124400666	0.516550333333333	1.3715735
ENSGALG00000002082	AMPD1	adenosine monophosphate deaminase 1 [Source:HGNC Symbol;Acc:HGNC:468]	2.51357607748608	0.0113243607962763	1.88439333333333	0.1390365
ENSGALG00000002083		perilipin 3-like [Source:NCBI gene;Acc:419149]	2.38792172179537	0.583368346104983	0.155875660004713	0.020639752971295
ENSGALG00000002085	FZR1	fizzy and cell division cycle 20 related 1 [Source:NCBI gene;Acc:395297]	1.05620542738898	0.00090374304360806	115.715760333333	34.4459855
ENSGALG00000002086	RASL10B	RAS like family 10 member B [Source:HGNC Symbol;Acc:HGNC:30295]	-3.57262008342728	0.00443753589883359	0.442536	2.90641
ENSGALG00000002087	NCBP1	nuclear cap binding protein subunit 1 [Source:NCBI gene;Acc:427379]	-0.132184808459395	0.817812690142332	69.4489	49.89631
ENSGALG00000002088	GALR2	galanin receptor 2 [Source:NCBI gene;Acc:770030]	-0.907526443924659	0.647180402161554	0.429078666666667	0.597204
ENSGALG00000002089		translocase of inner mitochondrial membrane 23 homolog B [Source:NCBI gene;Acc:423616]	-1.18858521354737	0.050245296103219	67.73264	102.5516505
ENSGALG00000002090	GPSM2	G protein signaling modulator 2 [Source:HGNC Symbol;Acc:HGNC:29501]	0.358646189868406	0.341572073807964	79.7030666666667	42.11075
ENSGALG00000002091	ZDHHC1	zinc finger DHHC-type containing 1 [Source:HGNC Symbol;Acc:HGNC:17916]	1.6286761789179	0.00078711379502822	11.1137166666667	2.373665
ENSGALG00000002094	TRMT2A	tRNA methyltransferase 2 homolog A [Source:HGNC Symbol;Acc:HGNC:24974]	-0.0112074976941265	0.982885055099418	43.5816766666667	28.76202
ENSGALG00000002095	CHMP4B	charged multivesicular body protein 4B [Source:NCBI gene;Acc:419150]	-0.420766039635821	0.373725627004958	91.8560666666667	79.13895
ENSGALG00000002097		epididymal protein-like [Source:NCBI gene;Acc:415324]	-6.38882224637358	0.0000000000421192889085329	0.201454333333333	10.132535
ENSGALG00000002098	GRIK3	glutamate ionotropic receptor kainate type subunit 3 [Source:HGNC Symbol;Acc:HGNC:4581]	0.469626087292033	0.683450014139828	2.26407333333333	1.135063
ENSGALG00000002099	PFKFB4	6-phosphofructo-2-kinase/fructose-2,6-biphosphatase 4 [Source:HGNC Symbol;Acc:HGNC:8875]	-0.333580548497347	0.513008320737828	78.7169016666667	66.797555
ENSGALG00000002102		uncharacterized LOC112533211 [Source:NCBI gene;Acc:112533211]	-0.392585645343219	0.954332649936852	0	0
ENSGALG00000002103	TPPP3	tubulin polymerization promoting protein family member 3 [Source:HGNC Symbol;Acc:HGNC:24162]	-1.30131663889048	0.19141636020061	0.438204333333333	0.7267155
ENSGALG00000002105	FOXI1	forkhead box I1 [Source:HGNC Symbol;Acc:HGNC:3815]	-0.977492159651673	0.75697158557913	0.3271301	0.26279995
ENSGALG00000002106	CLCC1	chloride channel CLIC like 1 [Source:HGNC Symbol;Acc:HGNC:29675]	-0.215085933494376	0.678053447092268	34.887298	25.1488365
ENSGALG00000002107	RANBP1	RAN binding protein 1 [Source:NCBI gene;Acc:416787]	0.0236369871482971	0.969037995171406	969.625666666667	669.6785
ENSGALG00000002108		envoplakin [Source:NCBI gene;Acc:427805]	-6.27149845301551	0.0000000000000000000000000631144827942331	0.288647	15.081325
ENSGALG00000002110	TSTD2	thiosulfate sulfurtransferase like domain containing 2 [Source:HGNC Symbol;Acc:HGNC:30087]	-0.119427489399688	0.856052678546462	9.86625333333333	7.57428
ENSGALG00000002111		NA	2.88355561575691	0.25412139855254	0.165292183333333	0.0224589
ENSGALG00000002112	CSF3R	colony stimulating factor 3 receptor [Source:NCBI gene;Acc:419620]	0.586926428321791	0.69661277020916	0.235919666666667	0.14399825
ENSGALG00000002113	LCP2	lymphocyte cytosolic protein 2 [Source:NCBI gene;Acc:395438]	2.63010795070892	0.474543376701592	0.0413824	0
ENSGALG00000002116	TEN1	Gallus gallus TEN1 CST complex subunit (TEN1), mRNA. [Source:RefSeq mRNA;Acc:NM_001199845]	0.641929306148763	0.452139675611389	60.9138666666667	23.4069
ENSGALG00000002117	PARG	poly(ADP-ribose) glycohydrolase [Source:HGNC Symbol;Acc:HGNC:8605]	-0.334146414094695	0.52123669364114	55.6833666666667	48.02715
ENSGALG00000002118	KCNMB1	potassium calcium-activated channel subfamily M regulatory beta subunit 1 [Source:NCBI gene;Acc:395301]	0.0177299139591374	0.993656232770787	0.0480286333333333	0.0887324
ENSGALG00000002119	VPS35L	VPS35 endosomal protein sorting factor like [Source:HGNC Symbol;Acc:HGNC:24641]	0.829785570800378	0.0272550339113689	144.435893666667	53.8291485000732
ENSGALG00000002121	PLEKHN1	pleckstrin homology domain containing N1 [Source:HGNC Symbol;Acc:HGNC:25284]	-11.1942106976773	0.000000421349148246304	0	8.54955
ENSGALG00000002123	OSCP1	organic solute carrier partner 1 [Source:HGNC Symbol;Acc:HGNC:29971]	2.28139643147154	0.000000225260881370537	40.0932133333333	5.335567
ENSGALG00000002124	ZDHHC8	zinc finger DHHC-type containing 8 [Source:NCBI gene;Acc:416788]	1.17973264487382	0.0198073124391199	7.938	2.5053
ENSGALG00000002125	TMOD1	tropomodulin 1 [Source:NCBI gene;Acc:395883]	-0.45419186175598	0.594216908250152	24.8084666666667	23.12465
ENSGALG00000002127	LSM10	LSM10, U7 small nuclear RNA associated [Source:HGNC Symbol;Acc:HGNC:17562]	0.00131581427070416	0.998515015710028	19.8560333333333	12.87605
ENSGALG00000002129	WDR47	WD repeat domain 47 [Source:HGNC Symbol;Acc:HGNC:29141]	0.353600803364606	0.41095129006196	38.0166666666667	21.11675
ENSGALG00000002131	NPRL2	NPR2-like, GATOR1 complex subunit [Source:NCBI gene;Acc:425132]	-1.05967744672603	0.0888623122205893	18.118447	24.558075
ENSGALG00000002132	KCNIP1	potassium voltage-gated channel interacting protein 1 [Source:HGNC Symbol;Acc:HGNC:15521]	2.60861943589404	0.00282554345218137	23.7304333333333	2.518181
ENSGALG00000002134		THUMP domain containing 1 [Source:NCBI gene;Acc:107049049]	0.465002649123839	0.4197545071639	40.0051333333333	20.1796
ENSGALG00000002137	PGAM5	PGAM family member 5, mitochondrial serine/threonine protein phosphatase [Source:HGNC Symbol;Acc:HGNC:28763]	-0.865651202657564	0.0773501556652918	50.0025333333333	60.54975
ENSGALG00000002138	HYAL2	hyaluronoglucosaminidase 2 [Source:HGNC Symbol;Acc:HGNC:5321]	-2.71867950577905	0.0001017714102997	8.50225666666667	36.48925
ENSGALG00000002139	CSDE1	cold shock domain containing E1 [Source:NCBI gene;Acc:419886]	0.192483369730436	0.702083862863273	622.607333333333	378.9625
ENSGALG00000002141	UGGT1	UDP-glucose glycoprotein glucosyltransferase 1 [Source:HGNC Symbol;Acc:HGNC:15663]	0.837960191910586	0.0980137633901741	66.004127095863	25.6073703594445
ENSGALG00000002142	DGKQ	diacylglycerol kinase theta [Source:HGNC Symbol;Acc:HGNC:2856]	2.13115116673122	0.0160722467296848	8.67152	1.3826635
ENSGALG00000002143	ANKLE2	ankyrin repeat and LEM domain containing 2 [Source:HGNC Symbol;Acc:HGNC:29101]	-0.0400873929029945	0.949577077350297	31.1650582666667	21.9818535
ENSGALG00000002144	THRAP3	thyroid hormone receptor associated protein 3 [Source:NCBI gene;Acc:419623]	-0.042035203621778	0.929849934990684	198.392200000464	146.987175
ENSGALG00000002145	CAMSAP2	calmodulin regulated spectrin associated protein family member 2 [Source:HGNC Symbol;Acc:HGNC:29188]	-0.0608734675657799	0.940552282342684	24.8223506666667	17.4151496
ENSGALG00000002147	SIKE1	suppressor of IKBKE 1 [Source:NCBI gene;Acc:419887]	-0.592301919814765	0.111104430259214	101.268266666667	106.9452
ENSGALG00000002150	CPEB1	cytoplasmic polyadenylation element binding protein 1 [Source:NCBI gene;Acc:415326]	5.70707503219512	0.0000000000000000000000000000596159137936355	67.5015666666667	0.9316155
ENSGALG00000002151	PEX12	peroxisomal biogenesis factor 12 [Source:HGNC Symbol;Acc:HGNC:8854]	-0.492161522515623	0.4059037813865	10.53892	10.204835
ENSGALG00000002152	GABRP	gamma-aminobutyric acid type A receptor pi subunit [Source:HGNC Symbol;Acc:HGNC:4089]	4.65101315764916	0.000000000000092773151316325	9.75059333333333	0.3065435
ENSGALG00000002155	HS6ST1	heparan sulfate 6-O-sulfotransferase 1 [Source:NCBI gene;Acc:395141]	-0.725297840112328	0.300259174212666	5.96080333333333	6.383815
ENSGALG00000002157	RPS17	ribosomal protein S17 [Source:NCBI gene;Acc:374053]	-0.774748798480564	0.218865906352571	1600.77881433333	2201.7891185375
ENSGALG00000002158	GOLGA3	golgin A3 [Source:HGNC Symbol;Acc:HGNC:4426]	1.4997612283084	0.00017231736762516	51.1946	12.51385
ENSGALG00000002159	ACOX1	acyl-CoA oxidase 1 [Source:NCBI gene;Acc:417366]	0.0508294820874104	0.92578035443305	21.8855666666667	14.05635
ENSGALG00000002160	B2M	beta-2-microglobulin [Source:NCBI gene;Acc:414830]	0.0971719212218383	0.852697449769765	86.4903333333333	53.6813
ENSGALG00000002162	ACO1	aconitase 1, soluble [Source:NCBI gene;Acc:373916]	0.842524628622277	0.0123288521276596	50.5680106666667	19.115133
ENSGALG00000002164	DDX59	DEAD-box helicase 59 [Source:HGNC Symbol;Acc:HGNC:25360]	0.183262904670609	0.699744536551385	38.2881666666667	22.82475
ENSGALG00000002165	UNC13B	unc-13 homolog B [Source:HGNC Symbol;Acc:HGNC:12566]	0.651325701263329	0.104530352506568	19.6703666666667	8.467705
ENSGALG00000002167	PATL2	PAT1 homolog 2 [Source:HGNC Symbol;Acc:HGNC:33630]	2.39450009832644	0.000000000758256239327422	11.4605883333333	1.5680815
ENSGALG00000002169	PLEKHB2	pleckstrin homology domain containing B2 [Source:NCBI gene;Acc:424758]	-1.10290789060659	0.0109014002746838	14.6001333333333	19.67035
ENSGALG00000002170		bile acid receptor-like [Source:NCBI gene;Acc:419888]	6.26427998399343	0.00040310616564716	1.90312133333333	0.018916
ENSGALG00000002172	FAM168B	family with sequence similarity 168 member B [Source:HGNC Symbol;Acc:HGNC:27016]	1.8852486206979	0.00022537339882447	91.5989	16.67325
ENSGALG00000002175	KIF14	kinesin family member 14 [Source:HGNC Symbol;Acc:HGNC:19181]	0.14377086222675	0.857238919569705	7.27287	4.281765
ENSGALG00000002179	FBF1	Fas binding factor 1 [Source:NCBI gene;Acc:770159]	-1.23425042780495	0.0279258809769844	11.5862333333333	17.03785
ENSGALG00000002180	CHFR	checkpoint with forkhead and ring finger domains [Source:HGNC Symbol;Acc:HGNC:20455]	-0.591901994650467	0.352300613711129	40.8280666666667	43.27625
ENSGALG00000002182	NR5A2	nuclear receptor subfamily 5 group A member 2 [Source:NCBI gene;Acc:395961]	4.15957579943509	0.0006172568140687	2.843216094499	0.154561575
ENSGALG00000002183	PRR16	proline rich 16 [Source:HGNC Symbol;Acc:HGNC:29654]	2.07219551865842	0.398974156129414	0.185714666666667	0.0344281
ENSGALG00000002186	UNC45B	unc-45 myosin chaperone B [Source:HGNC Symbol;Acc:HGNC:14304]	3.49187488738726	0.0188932463329556	0.756899333333333	0.05876675
ENSGALG00000002187	HSD17B4	hydroxysteroid 17-beta dehydrogenase 4 [Source:NCBI gene;Acc:395785]	-0.0290788004145617	0.959904057726465	44.3614366688667	30.9380000004085
ENSGALG00000002189	SNX1	sorting nexin 1 [Source:HGNC Symbol;Acc:HGNC:11172]	-0.85404197729636	0.0566389248041602	63.889519	76.4711665
ENSGALG00000002191	TLX3	T cell leukemia homeobox 3 [Source:HGNC Symbol;Acc:HGNC:13532]	0.630545927087859	0.87839834425881	0.129032333333333	0.07533265
ENSGALG00000002192	PTPRC	protein tyrosine phosphatase, receptor type C [Source:NCBI gene;Acc:386580]	2.04051463723812	0.00065320667029516	3.352302	0.5402606
ENSGALG00000002193	ARHGEF4	Rho guanine nucleotide exchange factor 4 [Source:HGNC Symbol;Acc:HGNC:684]	1.29075783773783	0.269413013029403	0.677061666666667	0.242908
ENSGALG00000002194	MRPL38	mitochondrial ribosomal protein L38 [Source:NCBI gene;Acc:770172]	-1.36495809085853	0.0166692252159047	37.686183	63.7973985
ENSGALG00000002197	NPM1	nucleophosmin [Source:NCBI gene;Acc:396203]	-1.02906895419501	0.0185925951555159	2641.99838566667	3826.036845
ENSGALG00000002198	FHOD1	formin homology 2 domain containing 1 [Source:NCBI gene;Acc:415672]	-2.96750427440894	0.0000296342897712716	1.08773233333333	5.831255
ENSGALG00000002199	KLHL17	kelch like family member 17 [Source:HGNC Symbol;Acc:HGNC:24023]	-0.365068496556169	0.702409162779676	1.518217	1.34323
ENSGALG00000002200	ACSM3	acyl-CoA synthetase medium chain family member 3 [Source:HGNC Symbol;Acc:HGNC:10522]	5.30727933495326	0.0743039542639228	0.190691666666667	0
ENSGALG00000002201	PPL	periplakin [Source:NCBI gene;Acc:408044]	-3.90923511443849	0.00000000000638716706712879	4.13862666666667	41.04955
ENSGALG00000002203	FGF18	fibroblast growth factor 18 [Source:NCBI gene;Acc:395453]	-3.92433455202935	0.00577161137187882	1.45681966666667	13.239571
ENSGALG00000002204	SLC7A4	solute carrier family 7 member 4 [Source:HGNC Symbol;Acc:HGNC:11062]	-1.85014744912747	0.0327362997442501	2.36954	4.379935
ENSGALG00000002205	FBRSL1	fibrosin like 1 [Source:HGNC Symbol;Acc:HGNC:29308]	-0.498831594619284	0.380590400424642	14.3169333333333	13.36393
ENSGALG00000002207	ATP6V1G3	ATPase H+ transporting V1 subunit G3 [Source:HGNC Symbol;Acc:HGNC:18265]	0.60554082745367	0.808894503038802	0.0896502333333333	0.0312791
ENSGALG00000002210	PPIB	peptidylprolyl isomerase B (cyclophilin B) [Source:NCBI gene;Acc:396447]	-2.1409704534639	0.0026719172381769	181.306416666667	486.06485
ENSGALG00000002216	NEK7	NIMA related kinase 7 [Source:NCBI gene;Acc:424350]	0.362966010576152	0.382232857713721	32.1915333333333	17.66295
ENSGALG00000002219	WBP2	WW domain binding protein 2 [Source:NCBI gene;Acc:417368]	-0.0202399521103438	0.974901718933924	20.6215033333333	14.0002650024584
ENSGALG00000002222	NOC2L	NOC2 like nucleolar associated transcriptional repressor [Source:NCBI gene;Acc:419433]	-1.07231209084501	0.0239572013053352	51.0362666666667	72.3086
ENSGALG00000002223	LHX9	LIM homeobox 9 [Source:NCBI gene;Acc:396397]	2.28183005754091	0.263924069725557	0.584921666666667	0.1227051
ENSGALG00000002225	RFFL	ring finger and FYVE like domain containing E3 ubiquitin protein ligase [Source:NCBI gene;Acc:417529]	0.189369424635576	0.676770033423057	20.7979906666667	13.706205
ENSGALG00000002227	DMXL1	Dmx like 1 [Source:HGNC Symbol;Acc:HGNC:2937]	1.62983138372831	0.0163305049980736	13.5752633333333	3.0519
ENSGALG00000002229	FBXW11	F-box and WD repeat domain containing 11 [Source:NCBI gene;Acc:416181]	0.309671612767034	0.551367903368775	39.8006033333333	22.135865
ENSGALG00000002232	RERE	arginine-glutamic acid dipeptide repeats [Source:HGNC Symbol;Acc:HGNC:9965]	0.140627728296691	0.780562284856141	25.0882	15.60415
ENSGALG00000002234	UNC13D	unc-13 homolog D [Source:HGNC Symbol;Acc:HGNC:23147]	-3.54427430158468	0.00021123226398103	0.619019	4.463145
ENSGALG00000002237	ATP6V0D1	ATPase H+ transporting V0 subunit d1 [Source:NCBI gene;Acc:415674]	-1.01738456300978	0.105348163100428	32.6264333333333	43.37935
ENSGALG00000002239	REXO5	RNA exonuclease 5 [Source:NCBI gene;Acc:427001]	-0.729665311680126	0.056912707366439	25.3913666666667	26.52805
ENSGALG00000002240	C3orf18	chromosome 3 open reading frame 18 [Source:HGNC Symbol;Acc:HGNC:24837]	2.2212059535838	0.0000111204271555415	67.3852333333333	10.53595
ENSGALG00000002242	GALNT9	polypeptide N-acetylgalactosaminyltransferase 9 [Source:HGNC Symbol;Acc:HGNC:4131]	-0.1558862113068	0.836979951155434	1.70821333333333	1.401675
ENSGALG00000002244	AGRP	agouti related neuropeptide [Source:NCBI gene;Acc:427535]	-2.15463462111932	0.351614142971887	0.192671666666667	1.2366107
ENSGALG00000002246	DENND1B	DENN domain containing 1B [Source:HGNC Symbol;Acc:HGNC:28404]	0.857170971849564	0.180005371655448	8.6106	3.106673
ENSGALG00000002247	SETD6	SET domain containing 6 [Source:NCBI gene;Acc:101750922]	-1.36140510098413	0.031054003705133	26.0315666666667	37.87505
ENSGALG00000002249	AGO1	argonaute 1, RISC catalytic component [Source:NCBI gene;Acc:428222]	-0.533846866934399	0.174243754432415	14.9501623333333	14.4724
ENSGALG00000002250	DTWD2	DTW domain containing 2 [Source:NCBI gene;Acc:427386]	1.10721143907458	0.038322098855526	10.9444066666667	3.546205
ENSGALG00000002253	HEMK1	HemK methyltransferase family member 1 [Source:HGNC Symbol;Acc:HGNC:24923]	-0.0865453715753324	0.888103321558834	21.78492	16.2926465
ENSGALG00000002260	CISH	cytokine inducible SH2 containing protein [Source:NCBI gene;Acc:395335]	1.51222154525785	0.258816549470319	2.09502666666667	0.5633656
ENSGALG00000002262	ETF1	eukaryotic translation termination factor 1 [Source:HGNC Symbol;Acc:HGNC:3477]	-1.1612582129569	0.00364622263560101	92.6207713333333	145.2999
ENSGALG00000002263	KLHL6	kelch like family member 6 [Source:NCBI gene;Acc:424762]	0.750424546274533	0.526460118809755	0.579721666666667	0.34825745
ENSGALG00000002266	OGDHL	oxoglutarate dehydrogenase like [Source:NCBI gene;Acc:423618]	3.68043757231276	0.0000000147591943834526	17.9455333333333	1.030159
ENSGALG00000002267	DCUN1D3	defective in cullin neddylation 1 domain containing 3 [Source:HGNC Symbol;Acc:HGNC:28734]	0.388981760683067	0.468136836231352	36.3638516666667	19.4685
ENSGALG00000002272	NOC4L	nucleolar complex associated 4 homolog [Source:NCBI gene;Acc:416798]	-0.574444022877128	0.144958108985544	47.8894666666667	47.09505
ENSGALG00000002273	LYRM1	LYR motif containing 1 [Source:NCBI gene;Acc:427003]	0.152126579579552	0.768803924200403	42.2555333333333	26.42515
ENSGALG00000002276	EME2	essential meiotic structure-specific endonuclease subunit 2 [Source:HGNC Symbol;Acc:HGNC:27289]	-0.246404959446776	0.683443498779519	12.2473273333333	9.21018
ENSGALG00000002277	KLHL24	kelch like family member 24 [Source:NCBI gene;Acc:424763]	0.482331846306484	0.358941818096927	16.8051666666667	8.079915
ENSGALG00000002278	UNK	unkempt family zinc finger [Source:HGNC Symbol;Acc:HGNC:29369]	0.214947504783347	0.676558367441479	13.6464666666667	7.921405
ENSGALG00000002282	TMEM200A	transmembrane protein 200A [Source:HGNC Symbol;Acc:HGNC:21075]	1.07622736171829	0.07322292175529	34.9074666666667	11.594645
ENSGALG00000002283	MAPKAPK3	Gallus gallus mitogen-activated protein kinase-activated protein kinase 3 (MAPKAPK3), mRNA. [Source:RefSeq mRNA;Acc:NM_001321558]	1.79139572934779	0.0000122348107063844	53.2366333333333	10.5076
ENSGALG00000002284	TRAPPC3	trafficking protein particle complex 3 [Source:NCBI gene;Acc:419625]	1.53508472584353	0.0000125291320673792	391.252	80.7236
ENSGALG00000002285	SPSB3	splA/ryanodine receptor domain and SOCS box containing 3 [Source:HGNC Symbol;Acc:HGNC:30629]	-0.684287960219584	0.134032162967274	8.64061	9.13198
ENSGALG00000002286	H3F3B	H3 histone, family 3B [Source:NCBI gene;Acc:396233]	0.0795443212495664	0.904005836689507	1130.03989333333	769.319645
ENSGALG00000002287	CRB1	crumbs 1, cell polarity complex component [Source:HGNC Symbol;Acc:HGNC:2343]	0.934681315175606	0.626149430976976	0.205086666666667	0.06756455
ENSGALG00000002288	LIG3	DNA ligase 3 [Source:NCBI gene;Acc:417530]	-1.60079664620178	0.00000618182476524856	18.6992636666667	38.471597
ENSGALG00000002289	CHAT	choline O-acetyltransferase [Source:NCBI gene;Acc:395314]	2.33922488241433	0.361558488038597	0.3214939	0.0534151
ENSGALG00000002294	SEMA6A	semaphorin 6A [Source:HGNC Symbol;Acc:HGNC:10738]	-1.24998525290218	0.134609979622569	5.92996266666667	9.6605195
ENSGALG00000002298	COL8A2	collagen type VIII alpha 2 chain [Source:HGNC Symbol;Acc:HGNC:2216]	-0.336445939361837	0.714274889440823	1.99555333333333	1.76689
ENSGALG00000002299	RGR	retinal G protein coupled receptor [Source:NCBI gene;Acc:423619]	3.2801530108753	0.360605687803387	0.0937206666666667	0
ENSGALG00000002301	CNOT1	CCR4-NOT transcription complex subunit 1 [Source:NCBI gene;Acc:100858397]	0.29429410840673	0.464232056480897	99.9868666666667	56.2672
ENSGALG00000002303	LRIT1	leucine rich repeat, Ig-like and transmembrane domains 1 [Source:HGNC Symbol;Acc:HGNC:23404]	2.30854933493785	0.220013703725625	0.186273666666667	0.03149755
ENSGALG00000002304	ADPRHL2	ADP-ribosylhydrolase like 2 [Source:NCBI gene;Acc:419626]	0.198008183236005	0.723797609154331	54.8401	32.5048
ENSGALG00000002305	ZBTB41	zinc finger and BTB domain containing 41 [Source:NCBI gene;Acc:424353]	0.266753303555211	0.689674257231367	13.2503	7.612725
ENSGALG00000002308	COMMD10	COMM domain containing 10 [Source:NCBI gene;Acc:427388]	0.759422993246876	0.167761622575914	63.9541533333333	24.4076605
ENSGALG00000002311	GALK1	galactokinase 1 [Source:HGNC Symbol;Acc:HGNC:4118]	-1.67581544127004	0.00627075382571304	7.81299333333333	16.21515
ENSGALG00000002312	TMEM132E	transmembrane protein 132E [Source:HGNC Symbol;Acc:HGNC:26991]	1.01534673526409	0.108633158418046	5.02131966666667	1.787448
ENSGALG00000002313	SLC38A7	solute carrier family 38 member 7 [Source:NCBI gene;Acc:107052162]	-0.00861961829196166	0.990331956169021	17.4464166666667	9.765796
ENSGALG00000002314	CDHR1	cadherin related family member 1 [Source:NCBI gene;Acc:414847]	3.13273277197547	0.172879101033414	0.195770833333333	0.01625725
ENSGALG00000002315		presenilin associated rhomboid like [Source:NCBI gene;Acc:424767]	-0.915611490230806	0.0334604945923112	99.8709933333333	120.025705
ENSGALG00000002316	NUBP2	nucleotide binding protein 2 [Source:NCBI gene;Acc:416402]	-0.948309149506014	0.113924301709924	26.5327333333333	33.2116
ENSGALG00000002318	LVRN	laeverin [Source:HGNC Symbol;Acc:HGNC:26904]	0.395068194587855	0.864824492339721	3.61230333333333	2.058835
ENSGALG00000002319	TEKT2	tektin 2 [Source:HGNC Symbol;Acc:HGNC:11725]	1.01441303984874	0.281721243569648	1.77668333333333	0.5760365
ENSGALG00000002321	GOT2	glutamic-oxaloacetic transaminase 2 [Source:NCBI gene;Acc:396533]	-2.26980848038566	0.000000360706549644208	124.567361	405.501738065
ENSGALG00000002325	IGFALS	insulin like growth factor binding protein acid labile subunit [Source:HGNC Symbol;Acc:HGNC:5468]	0.59089358466215	0.789865557547346	0.184384933333333	0.1077678
ENSGALG00000002326		ATPase phospholipid transporting 8B4 (putative) [Source:NCBI gene;Acc:431656]	-0.625898784774356	0.446528185092755	0.444464333333333	0.5192435
ENSGALG00000002329	CCL1	C-C motif chemokine ligand 1 [Source:NCBI gene;Acc:395552]	-3.61452091891172	0.00218938026746757	1.221144	7.886775
ENSGALG00000002335	DOCK3	dedicator of cytokinesis 3 [Source:HGNC Symbol;Acc:HGNC:2989]	6.69434310620251	0.0000000000000000110635843016815	18.5158566666667	0.1651518
ENSGALG00000002336	EP400	E1A binding protein p400 [Source:NCBI gene;Acc:100857793]	0.716882533661671	0.116512336247748	20.4590333333333	8.66986
ENSGALG00000002341	AP3S1	adaptor related protein complex 3 sigma 1 subunit [Source:NCBI gene;Acc:427389]	-0.0996642121687777	0.895362956056293	105.146853666667	79.0701545
ENSGALG00000002345	ATG12	autophagy related 12 [Source:HGNC Symbol;Acc:HGNC:588]	0.230019665607392	0.680892532911495	47.7815666666667	27.40445
ENSGALG00000002346	CLSPN	claspin [Source:NCBI gene;Acc:428223]	0.113655593871837	0.842455244238669	28.6665106666667	17.70436
ENSGALG00000002347	C3orf58	chromosome 3 open reading frame 58 [Source:HGNC Symbol;Acc:HGNC:28490]	-0.142209906723206	0.770222694735479	23.46475	17.717595
ENSGALG00000002350	DNAH3	dynein axonemal heavy chain 3 [Source:HGNC Symbol;Acc:HGNC:2949]	1.96226375103332	0.0000350796163111308	10.48713	1.774065
ENSGALG00000002353	C1orf216	chromosome 1 open reading frame 216 [Source:HGNC Symbol;Acc:HGNC:26800]	-0.750163028598139	0.509865250830048	0.980896666666667	0.988789
ENSGALG00000002354	PUS1	pseudouridylate synthase 1 [Source:HGNC Symbol;Acc:HGNC:15508]	-0.957146319509221	0.0242211292705192	59.4270666666667	81.42125
ENSGALG00000002356	CMTR2	cap methyltransferase 2 [Source:HGNC Symbol;Acc:HGNC:25635]	0.821428315163747	0.255964880062437	13.1475666666667	5.05637
ENSGALG00000002358	CDO1	cysteine dioxygenase type 1 [Source:HGNC Symbol;Acc:HGNC:1795]	-2.36810352358266	0.0176597186370089	1.12834366666667	3.49509
ENSGALG00000002362	MANF	mesencephalic astrocyte derived neurotrophic factor [Source:HGNC Symbol;Acc:HGNC:15461]	-0.969831961751717	0.028727743455773	105.2353	133.857
ENSGALG00000002363	HSPA9	heat shock protein family A (Hsp70) member 9 [Source:NCBI gene;Acc:416183]	-0.68049133783402	0.139232089605106	501.866333333333	587.264
ENSGALG00000002364	SEC16A	SEC16 homolog A, endoplasmic reticulum export factor [Source:NCBI gene;Acc:417136]	0.138955231505767	0.794555227588528	23.9751033333333	14.837735
ENSGALG00000002367		NA	-5.1762217206997	0.000000000000000943222316917016	0.38451	8.699535
ENSGALG00000002370	SH2D4B	SH2 domain containing 4B [Source:HGNC Symbol;Acc:HGNC:31440]	3.45284212205532	0.029782157407151	1.49402266666667	0.08480625
ENSGALG00000002371	RUSC2	RUN and SH3 domain containing 2 [Source:HGNC Symbol;Acc:HGNC:23625]	0.330267083645575	0.738085038659084	0.637079	0.396585502704925
ENSGALG00000002372		NA	-0.754700025523209	0.184267983953756	44.0021	51.30745
ENSGALG00000002374	SLC9A9	solute carrier family 9 member A9 [Source:NCBI gene;Acc:424772]	1.07969789626021	0.591985408696039	0.0717673333333333	0.0197425
ENSGALG00000002375	NOTCH1	notch 1 [Source:NCBI gene;Acc:395655]	0.838103908269179	0.200702599448977	20.7695	8.31808
ENSGALG00000002377	ENO1	enolase 1, (alpha) [Source:NCBI gene;Acc:396017]	-0.224620642951227	0.564147780858669	3584.71296166667	2809.032311
ENSGALG00000002379	MRPS17	mitochondrial ribosomal protein S17 [Source:NCBI gene;Acc:417538]	0.224274684415346	0.635614827286898	285.313713333333	164.5087435
ENSGALG00000002386	TMEM8B	transmembrane protein 8B [Source:HGNC Symbol;Acc:HGNC:21427]	1.68146554111028	0.110107683077214	1.29661833333333	0.2226365
ENSGALG00000002388	NIPSNAP2	nipsnap homolog 2 [Source:NCBI gene;Acc:417539]	-0.873440309440155	0.0215242581267269	98.479385	122.793855
ENSGALG00000002389	ITGB4	integrin subunit beta 4 [Source:HGNC Symbol;Acc:HGNC:6158]	-6.5281703653843	0.0000000000000015706615206826	0.123347585745333	6.82827919005615
ENSGALG00000002390	CA6	NA	1.8476368661021	0.0198163450373514	9.47400333333333	1.85688
ENSGALG00000002394	RGP1	RGP1 homolog, RAB6A GEF complex partner 1 [Source:NCBI gene;Acc:431658]	0.155326305694407	0.795245829696958	12.1895616666667	7.17065773645
ENSGALG00000002395		rap1 GTPase-GDP dissociation stimulator 1-like [Source:NCBI gene;Acc:423623]	1.40865312530747	0.305848590862862	0.798222166666667	0.2111362
ENSGALG00000002397	PSPH	phosphoserine phosphatase [Source:NCBI gene;Acc:417540]	2.25619314773907	0.0000336069056628915	81.1379618666667	12.24780835
ENSGALG00000002399		general transcription factor IIH subunit 2 [Source:NCBI gene;Acc:100858972]	0.366766803975524	0.48615858793884	49.3234666666667	26.5825
ENSGALG00000002403	ULK1	unc-51 like autophagy activating kinase 1 [Source:HGNC Symbol;Acc:HGNC:12558]	-0.0419037486079794	0.953241390539588	8.22463666666667	5.6191705
ENSGALG00000002407	HYDIN	HYDIN, axonemal central pair apparatus protein [Source:NCBI gene;Acc:427538]	2.56081608797499	0.0208065780845774	0.356026066666667	0.0410193
ENSGALG00000002408	NCDN	neurochondrin [Source:NCBI gene;Acc:419633]	-0.887656726962013	0.0427162981946039	17.9822	21.65425
ENSGALG00000002412	GBA2	glucosylceramidase beta 2 [Source:HGNC Symbol;Acc:HGNC:18986]	0.0460103310514438	0.95440318749053	27.0532466666667	16.89463
ENSGALG00000002414	TSPAN14	tetraspanin 14 [Source:NCBI gene;Acc:423624]	-0.33218258680289	0.589718128548336	27.5118	24.42805
ENSGALG00000002415	SAP30BP	SAP30 binding protein [Source:HGNC Symbol;Acc:HGNC:30785]	0.368053829385679	0.35785791899574	74.2356666666667	39.7072
ENSGALG00000002417	GMPPA	GDP-mannose pyrophosphorylase A [Source:NCBI gene;Acc:769292]	-0.151873272500106	0.854569847438917	26.8633666666667	17.8452
ENSGALG00000002419	KIAA1328	KIAA1328 [Source:NCBI gene;Acc:426890]	0.525917562066119	0.428573552831056	5.20540333333333	2.511405
ENSGALG00000002421	SELENOU	selenoprotein U [Source:NCBI gene;Acc:423625]	-1.8235501585104	0.00513360825739514	12.5117883186667	28.7914915
ENSGALG00000002424	RECQL5	RecQ like helicase 5 [Source:NCBI gene;Acc:373891]	0.851238288542595	0.0106072917046401	25.0400533333333	9.0653
ENSGALG00000002426	EXOSC3	exosome component 3 [Source:NCBI gene;Acc:423626]	-0.57793535633404	0.264332712171663	25.4627333333333	25.2765
ENSGALG00000002427	SMIM5	small integral membrane protein 5 [Source:NCBI gene;Acc:770371]	-6.63556982182024	0.00000000000000000144963326563458	0.221846666666667	14.49535
ENSGALG00000002428	ZP2	zona pellucida glycoprotein 2 [Source:NCBI gene;Acc:427006]	1.21379186064124	0.608041049627945	0.316339666666667	0.04151295
ENSGALG00000002430	SMN	survival of motor neuron [Source:NCBI gene;Acc:374025]	0.792844943625974	0.0583971664619733	262.439633333333	102.1291
ENSGALG00000002431		complement factor H [Source:NCBI gene;Acc:429057]	4.05333574533629	0.00017726692048987	0.839389666666667	0.041056045
ENSGALG00000002432	DYDC1	DPY30 domain containing 1 [Source:NCBI gene;Acc:423627]	1.29142127733868	0.684715536782822	0.1692814	0.13790725
ENSGALG00000002437	FAM69B	family with sequence similarity 69 member B [Source:HGNC Symbol;Acc:HGNC:28290]	1.79273944016767	0.0249200789272096	5.60398766666667	1.1648675
ENSGALG00000002439	BDP1	B double prime 1, subunit of RNA polymerase III transcription initiation factor IIIB-like [Source:NCBI gene;Acc:427394]	0.612704555731333	0.397106549272991	13.42678	5.55269500057303
ENSGALG00000002442	ANKS4B	ankyrin repeat and sterile alpha motif domain containing 4B [Source:HGNC Symbol;Acc:HGNC:26795]	0.496952219512035	0.832037239101004	0.477162	0.199203
ENSGALG00000002443	FBXL16	F-box and leucine rich repeat protein 16 [Source:NCBI gene;Acc:416405]	1.49511278324393	0.491855887117021	0.252979333333333	0.1129871
ENSGALG00000002445	KIAA0319L	KIAA0319 like [Source:HGNC Symbol;Acc:HGNC:30071]	0.719247377260007	0.087560249836801	26.6703666666667	10.9499
ENSGALG00000002447	CTNNA1	catenin alpha 1 [Source:HGNC Symbol;Acc:HGNC:2509]	-1.53169609363958	0.00087987851452804	100.167133333333	194.98555
ENSGALG00000002448	CCT6A	chaperonin containing TCP1 subunit 6A [Source:NCBI gene;Acc:417541]	-0.772366574134537	0.0134522779108776	400.551333333333	480.4979
ENSGALG00000002450	WDR24	WD repeat domain 24 [Source:NCBI gene;Acc:416406]	-0.717178156954061	0.353163031536236	19.0783666666667	20.43805
ENSGALG00000002452	AQP3	aquaporin 3 (Gill blood group) [Source:HGNC Symbol;Acc:HGNC:636]	-4.77839687529482	0.0155975283073615	0	0.1996515
ENSGALG00000002453		ATP-binding cassette, sub-family A (ABC1), member 7 [Source:NCBI gene;Acc:770610]	-2.22743837431853	0.0000945846006332999	0.8809846	2.79608155
ENSGALG00000002457	SIL1	SIL1 nucleotide exchange factor [Source:HGNC Symbol;Acc:HGNC:24624]	1.44385545965787	0.00163616494692348	28.2449	7.344845
ENSGALG00000002458	VAC14	Vac14, PIKFYVE complex component [Source:NCBI gene;Acc:415678]	-0.941919826346518	0.0994381011086124	20.3985	25.77565
ENSGALG00000002461		NA	1.5736523977638	0.0574182624604308	17.29952	4.44983
ENSGALG00000002463	SUMF2	sulfatase modifying factor 2 [Source:NCBI gene;Acc:417542]	-1.37628958455033	0.0607751134466993	19.7604666666667	27.89925
ENSGALG00000002466	SLC2A5	solute carrier family 2 member 5 [Source:HGNC Symbol;Acc:HGNC:11010]	0.175976866493862	0.911902860061494	0.556165933333333	0.2045307
ENSGALG00000002467	MTSS1L	MTSS1L, I-BAR domain containing [Source:HGNC Symbol;Acc:HGNC:25094]	-1.09371391862738	0.157786996312085	1.81536066666667	2.577585
ENSGALG00000002469	CDC73	cell division cycle 73 [Source:NCBI gene;Acc:424356]	0.595936204776461	0.149526136851022	60.7719666666667	27.7555
ENSGALG00000002470	CYP27A1	cytochrome P450 family 27 subfamily A member 1 [Source:HGNC Symbol;Acc:HGNC:2605]	-0.402194472841893	0.69838660940788	5.612991	4.67068261299
ENSGALG00000002473	GPR157	G protein-coupled receptor 157 [Source:HGNC Symbol;Acc:HGNC:23687]	0.317412866637562	0.644593503898947	12.5320466666667	6.54696
ENSGALG00000002477	B3GALT2	beta-1,3-galactosyltransferase 2 [Source:HGNC Symbol;Acc:HGNC:917]	-1.80385730855488	0.60846465617868	0	0.0122228
ENSGALG00000002478	MATR3	matrin 3 [Source:NCBI gene;Acc:373948]	0.371516335691178	0.389092932191554	389.321666666667	203.4013
ENSGALG00000002479	MAT1A	methionine adenosyltransferase 1A [Source:NCBI gene;Acc:423628]	-1.15652989394719	0.476959012546505	0.1075351	0.136825
ENSGALG00000002484	CRYM	crystallin mu [Source:HGNC Symbol;Acc:HGNC:2418]	0.762133334792119	0.172111643944575	20.795194	8.4275615
ENSGALG00000002485	PHKG1	phosphorylase kinase catalytic subunit gamma 1 [Source:NCBI gene;Acc:417543]	-0.933695968602869	0.126525987397	51.7083566666667	62.416124
ENSGALG00000002486	RNF123	ring finger protein 123 [Source:NCBI gene;Acc:415923]	-0.382648499972466	0.425733826313809	12.1546666666667	10.932385
ENSGALG00000002487	SFSWAP	splicing factor SWAP [Source:HGNC Symbol;Acc:HGNC:10790]	0.136177146488813	0.830529612148962	38.92792	25.05151
ENSGALG00000002488	PAIP2B	poly(A) binding protein interacting protein 2B [Source:NCBI gene;Acc:416187]	0.0912468889089897	0.843117633387661	257.882333333333	163.2395
ENSGALG00000002489	PPP1R26	protein phosphatase 1 regulatory subunit 26 [Source:HGNC Symbol;Acc:HGNC:29089]	0.462314319339009	0.452139675611389	10.6820566666667	5.06602
ENSGALG00000002490	UQCRC2	ubiquinol-cytochrome c reductase core protein 2 [Source:HGNC Symbol;Acc:HGNC:12586]	-1.16919048036905	0.00591108363636155	156.704663333333	234.8334955
ENSGALG00000002492	H6PD	hexose-6-phosphate dehydrogenase/glucose 1-dehydrogenase [Source:HGNC Symbol;Acc:HGNC:4795]	0.481067132559373	0.528379112310528	7.72052	3.7336
ENSGALG00000002495	CHCHD2	coiled-coil-helix-coiled-coil-helix domain containing 2 [Source:NCBI gene;Acc:417544]	-1.86832441005161	0.00117157645620408	270.176111333333	675.8231205
ENSGALG00000002496	SFTPA1	surfactant protein A1 [Source:NCBI gene;Acc:423630]	-3.03836477179877	0.101639972686215	0.143800766666667	0.73936625
ENSGALG00000002497	RHOT2	ras homolog family member T2 [Source:NCBI gene;Acc:427651]	0.131516148925819	0.83830382821314	43.7213666666667	26.35255
ENSGALG00000002499		zinc finger MYM-type containing 4 [Source:NCBI gene;Acc:419635]	-0.419751182964942	0.462614596682038	23.6126133333333	22.280765
ENSGALG00000002500	GMPPB	GDP-mannose pyrophosphorylase B [Source:NCBI gene;Acc:415924]	-1.64211833934659	0.0392234320826437	19.0444733333333	40.9967
ENSGALG00000002501	VKORC1L1	vitamin K epoxide reductase complex subunit 1 like 1 [Source:NCBI gene;Acc:408253]	0.386651946901057	0.481660106858036	61.1192	33.02535
ENSGALG00000002504	TROVE2	TROVE domain family member 2 [Source:HGNC Symbol;Acc:HGNC:11313]	-0.144181852773764	0.880509550493738	12.603763	9.5578961269
ENSGALG00000002506	SPSB1	splA/ryanodine receptor domain and SOCS box containing 1 [Source:HGNC Symbol;Acc:HGNC:30628]	-0.456801692716228	0.358001068818982	5.75188666666667	5.3868
ENSGALG00000002507	MBL2	mannose binding lectin 2 [Source:NCBI gene;Acc:374267]	2.06604770284698	0.214878733451786	0.820364333333333	0.107069
ENSGALG00000002510	IP6K1	inositol hexakisphosphate kinase 1 [Source:HGNC Symbol;Acc:HGNC:18360]	-0.972311573846568	0.015940079312965	33.9963333333333	44.94665
ENSGALG00000002511	SYCP1	synaptonemal complex protein 1 [Source:HGNC Symbol;Acc:HGNC:11487]	4.13029200644254	0.0000597558243849483	4.46486	0.1578145
ENSGALG00000002514	SFPQ	splicing factor proline and glutamine rich [Source:HGNC Symbol;Acc:HGNC:10774]	-0.610906713748702	0.156196878377943	274.597466666667	280.88895
ENSGALG00000002515	OLFM1	olfactomedin 1 [Source:NCBI gene;Acc:395535]	-3.21199955426746	0.00000000055993292978475	9.65158433333333	53.59998
ENSGALG00000002517	TMEM35B	transmembrane protein 35B [Source:HGNC Symbol;Acc:HGNC:40021]	-0.532307368253817	0.565456757909517	8.70675666666667	7.55098
ENSGALG00000002519	SLC25A33	solute carrier family 25 member 33 [Source:HGNC Symbol;Acc:HGNC:29681]	0.140024240931956	0.754700735121877	32.6693743333333	20.04425
ENSGALG00000002523	CREB3	cAMP responsive element binding protein 3 [Source:HGNC Symbol;Acc:HGNC:2347]	-0.698947092229496	0.211841816463172	12.6509586666667	11.9214225
ENSGALG00000002524	UCHL5	ubiquitin C-terminal hydrolase L5 [Source:NCBI gene;Acc:424359]	0.203130840966859	0.613842948886497	232.836144855648	137.5639085
ENSGALG00000002525	RASGEF1A	RasGEF domain family member 1A [Source:HGNC Symbol;Acc:HGNC:24246]	1.88066526146796	0.00643631095211767	9.60278666666667	1.659693
ENSGALG00000002527		transmembrane protein 201 [Source:NCBI gene;Acc:419443]	1.03740029933074	0.0748850503127383	38.1421666666667	12.566505
ENSGALG00000002528	DNAJC18	DnaJ heat shock protein family (Hsp40) member C18 [Source:NCBI gene;Acc:416189]	-0.0854975097804999	0.886522703786914	34.3788	23.0582
ENSGALG00000002529	MCCC2	NA	1.0121469573633	0.072344744511136	35.0274	10.5936495
ENSGALG00000002531	SF3B3	splicing factor 3b subunit 3 [Source:NCBI gene;Acc:415680]	-0.0672236371576832	0.892751619760843	286.5887	203.43185
ENSGALG00000002532	GJA4	gap junction protein alpha 4 [Source:NCBI gene;Acc:404529]	0.548512589750805	0.729176819982723	0.432336333333333	0.2111505
ENSGALG00000002536	STX2	syntaxin 2 [Source:NCBI gene;Acc:378895]	0.404538092997829	0.541244361322129	106.2611	66.13498
ENSGALG00000002539	KCNN2	potassium calcium-activated channel subfamily N member 2 [Source:NCBI gene;Acc:395579]	0.524296228998095	0.519920035874466	2.93835	1.34492
ENSGALG00000002542	GUSB	glucuronidase beta [Source:NCBI gene;Acc:427823]	0.291995593442334	0.520183158183778	57.4620452740167	35.1851605
ENSGALG00000002543	CSGALNACT2	chondroitin sulfate N-acetylgalactosaminyltransferase 2 [Source:HGNC Symbol;Acc:HGNC:24292]	0.276191795836763	0.606577469729234	15.2273333333333	8.57669
ENSGALG00000002544	PCDH12	protocadherin 12 [Source:HGNC Symbol;Acc:HGNC:8657]	-0.679656397329991	0.268654342992294	2.43526666666667	2.74045
ENSGALG00000002546	COL5A1	collagen type V alpha 1 chain [Source:NCBI gene;Acc:395568]	0.0673417458178992	0.930577936468313	2.94609668302033	2.2939528
ENSGALG00000002548	TLN1	talin 1 [Source:NCBI gene;Acc:395194]	0.187087265637715	0.75697158557913	14.368131	8.6945405
ENSGALG00000002549	RGS1	regulator of G protein signaling 1 [Source:HGNC Symbol;Acc:HGNC:9991]	-3.32457938299925	0.181995990182749	0.0751868	0.62384905
ENSGALG00000002550	TSHB	thyroid stimulating hormone beta [Source:NCBI gene;Acc:395937]	0.535488270783441	0.857238919569705	0.516049333333333	0.2727835
ENSGALG00000002551	CFAP70	cilia and flagella associated protein 70 [Source:HGNC Symbol;Acc:HGNC:30726]	2.81693093838503	0.00000000312362934941773	5.89131	0.5471265
ENSGALG00000002553	PCDH1	protocadherin 1 [Source:NCBI gene;Acc:416194]	-4.89864077594855	0.000000000000290403373472264	0.809501333333333	17.05295
ENSGALG00000002554	TSPAN2	tetraspanin 2 [Source:HGNC Symbol;Acc:HGNC:20659]	-0.10115101417657	0.918993657500374	1.90989333333333	1.25721
ENSGALG00000002555	RET	ret proto-oncogene [Source:NCBI gene;Acc:396107]	3.00862039480921	0.00104443612839067	3.67067	0.3210945
ENSGALG00000002556	NGF	nerve growth factor [Source:NCBI gene;Acc:396466]	-4.54112026645885	0.000000471834774253115	0.134726333333333	2.403694
ENSGALG00000002557	ADGRD1	adhesion G protein-coupled receptor D1 [Source:HGNC Symbol;Acc:HGNC:19893]	8.10806989705026	0.0000228482371919726	0.905258666666667	0
ENSGALG00000002558	ASL1	argininosuccinate lyase 1 [Source:NCBI gene;Acc:396498]	-0.127233196165023	0.90254076612341	3.50233993569418	2.1462469839
ENSGALG00000002561		FA complementation group E [Source:NCBI gene;Acc:419891]	-1.07740255979708	0.214760194385414	13.6731666666667	17.72644
ENSGALG00000002562	ARAP3	ArfGAP with RhoGAP domain, ankyrin repeat and PH domain 3 [Source:HGNC Symbol;Acc:HGNC:24097]	-4.978638380756	0.000000131134862455632	0.0217458546133333	0.4793125
ENSGALG00000002563	TPM4	tropomyosin 4 [Source:HGNC Symbol;Acc:HGNC:12013]	1.10118397707666	0.0929844517130761	63.2405773333333	180.4148265
ENSGALG00000002564	RGS4	regulator of G-protein signaling 4 [Source:NCBI gene;Acc:378901]	1.49374945496702	0.0583025375275069	11.8838	2.870055
ENSGALG00000002569	RAN	RAN, member RAS oncogene family [Source:NCBI gene;Acc:396193]	-0.757815695498228	0.0177465688776687	814.78899	1044.274171
ENSGALG00000002570		proteinase-activated receptor 2-like [Source:NCBI gene;Acc:416197]	-0.32012127685077	0.847841853553056	0.795210333333333	0.709174
ENSGALG00000002576	ASL2	argininosuccinate lyase 2 [Source:NCBI gene;Acc:417545]	-1.00724030756502	0.119127990469827	4.135321375687	7.307879
ENSGALG00000002577		StAR related lipid transfer domain containing 10 [Source:NCBI gene;Acc:427615]	-3.81889575425156	0.0281451301333119	0.1105631	1.404883
ENSGALG00000002578		aph-1 homolog B, gamma-secretase subunit [Source:NCBI gene;Acc:769986]	-0.995849459802918	0.187692045876063	11.0526933333333	13.91435
ENSGALG00000002579	RIMBP2	RIMS binding protein 2 [Source:NCBI gene;Acc:374105]	4.39168858854509	0.0000000000273211104003219	18.1867827333333	0.6411795
ENSGALG00000002581		HIV-1 Tat interactive protein 2 [Source:NCBI gene;Acc:424363]	-2.5705597059174	0.00142019651361611	2.81627	10.293125
ENSGALG00000002583	PIK3CD	phosphatidylinositol-4,5-bisphosphate 3-kinase catalytic subunit delta [Source:NCBI gene;Acc:419444]	2.43985043958658	0.00000000184628612436589	11.6132066666667	1.404415
ENSGALG00000002587	CRCP	CGRP receptor component [Source:NCBI gene;Acc:396022]	0.520067361983746	0.336913321484974	78.3506	39.99984
ENSGALG00000002588	PPARD	peroxisome proliferator activated receptor delta [Source:NCBI gene;Acc:395479]	-2.99046209762283	0.0000000000149335178335602	7.38713333333333	38.84915
ENSGALG00000002594	TFPI	tissue factor pathway inhibitor [Source:HGNC Symbol;Acc:HGNC:11760]	4.52657785305083	0.00000000000000132328816647923	37.6055966666667	1.094309
ENSGALG00000002595	GPX4	NA	-0.610632224524412	0.493592989323807	316.124	312.0085
ENSGALG00000002597	MSS51	MSS51 mitochondrial translational activator [Source:HGNC Symbol;Acc:HGNC:21000]	1.20714552599994	0.174058282563515	2.27720666666667	0.630941
ENSGALG00000002598	TPST1	tyrosylprotein sulfotransferase 1 [Source:HGNC Symbol;Acc:HGNC:12020]	-1.76254186632333	0.00178033829622979	27.220295349	59.695285
ENSGALG00000002599	ARHGEF39	rho guanine nucleotide exchange factor 39 [Source:NCBI gene;Acc:431661]	0.392963545355427	0.483832160910216	38.0220333333333	19.06035
ENSGALG00000002603	COG4	component of oligomeric golgi complex 4 [Source:NCBI gene;Acc:415681]	-0.506425589744968	0.300262436723178	27.3133333333333	25.62295
ENSGALG00000002605	MRPL17	mitochondrial ribosomal protein L17 [Source:HGNC Symbol;Acc:HGNC:14053]	-1.01701278682937	0.195651967087272	41.3868666666667	52.4359
ENSGALG00000002606	CLSTN1	calsyntenin 1 [Source:NCBI gene;Acc:395372]	0.434077238868239	0.415564063028434	144.449	70.569675
ENSGALG00000002610		phosphatidylinositol transfer protein, cytoplasmic 1-like [Source:NCBI gene;Acc:427652]	-1.53654694774914	0.0367917299216192	3.92696333333333	6.87328
ENSGALG00000002612	U2SURP	U2 snRNP associated SURP domain containing [Source:HGNC Symbol;Acc:HGNC:30855]	0.421266443018101	0.2697669109842	136.045383333333	69.926147
ENSGALG00000002615	DEF6	DEF6, guanine nucleotide exchange factor [Source:HGNC Symbol;Acc:HGNC:2760]	-2.82941281018042	0.00284586213541242	2.02415333333333	10.32243
ENSGALG00000002616	LZIC	leucine zipper and CTNNBIP1 domain containing [Source:NCBI gene;Acc:419445]	-0.291236089096018	0.53954372059205	54.3011326666667	48.384119
ENSGALG00000002618	KCTD7	potassium channel tetramerization domain containing 7 [Source:NCBI gene;Acc:417547]	-0.0480468624575917	0.941963591969885	12.02381	10.323935
ENSGALG00000002621	SLC25A42	solute carrier family 25 member 42 [Source:HGNC Symbol;Acc:HGNC:28380]	1.57628195971419	0.00112666401186222	12.0603	2.918775
ENSGALG00000002622	FCHSD1	FCH and double SH3 domains 1 [Source:HGNC Symbol;Acc:HGNC:25463]	-2.73048146127172	0.00031155838802935	1.09703266666667	4.7119
ENSGALG00000002623	PCOLCE2	procollagen C-endopeptidase enhancer 2 [Source:HGNC Symbol;Acc:HGNC:8739]	0.454472299849388	0.414166134508079	19.8543333333333	9.833895
ENSGALG00000002624	BMS1	BMS1, ribosome biogenesis factor [Source:NCBI gene;Acc:423633]	-0.512752026794505	0.279772378121417	92.7934333333333	90.35825
ENSGALG00000002630	ZNF76	zinc finger protein 76 [Source:HGNC Symbol;Acc:HGNC:13149]	0.343065403173964	0.482917999412474	15.2892666666667	7.88984
ENSGALG00000002631	LRRC75A	leucine rich repeat containing 75A [Source:HGNC Symbol;Acc:HGNC:32403]	-1.69726768509512	0.0416244183270728	3.92727	7.97562
ENSGALG00000002632	CALCRL	calcitonin receptor like receptor [Source:NCBI gene;Acc:423990]	1.07831126006676	0.100314262738607	22.4684333333333	7.78586
ENSGALG00000002634	HDAC3	histone deacetylase 3 [Source:NCBI gene;Acc:395506]	-0.479561664507234	0.23990594135604	53.5113666666667	47.5702
ENSGALG00000002637	RBP7	retinol binding protein 7 [Source:HGNC Symbol;Acc:HGNC:30316]	1.0428172574937	0.5335723340729	2.50475333333333	0.7871335
ENSGALG00000002638		serine racemase-like [Source:NCBI gene;Acc:423635]	0.487876425796273	0.627370316765323	1.85032613333333	0.8225315
ENSGALG00000002639	TRPC1	transient receptor potential cation channel subfamily C member 1 [Source:NCBI gene;Acc:424776]	1.49479436138764	0.00075085444692451	27.8272866666667	6.785315
ENSGALG00000002643		NA	2.46620080193257	0.219504904213582	0.533990333333333	0.04019505
ENSGALG00000002644	RPL10A	ribosomal protein L10a [Source:HGNC Symbol;Acc:HGNC:10299]	-1.15566306526025	0.0250965605858476	1329.71643333333	2019.2275
ENSGALG00000002645	PIWIL1	piwi like RNA-mediated gene silencing 1 [Source:NCBI gene;Acc:416804]	3.41258087536525	0.00000000001043874777998	178.935333333333	11.52967
ENSGALG00000002646	FAM171B	family with sequence similarity 171 member B [Source:HGNC Symbol;Acc:HGNC:29412]	-0.42518535446368	0.438384155394997	38.8309333333333	35.5637
ENSGALG00000002647	PLS1	plastin 1 [Source:NCBI gene;Acc:396291]	-0.088248627795293	0.930933757734431	5.54026	3.919815
ENSGALG00000002648	FUK	fucokinase [Source:HGNC Symbol;Acc:HGNC:29500]	-0.254031815771105	0.669269274833281	8.74580333333333	6.828325
ENSGALG00000002649	UBE4B	ubiquitination factor E4B [Source:HGNC Symbol;Acc:HGNC:12500]	-0.378063437745058	0.415612489132595	52.7004176666667	47.36342
ENSGALG00000002651	ST3GAL2	ST3 beta-galactoside alpha-2,3-sialyltransferase 2 [Source:NCBI gene;Acc:395139]	-0.521719092556268	0.285048056527148	14.5452933333333	12.5024805
ENSGALG00000002653	NCBP3	nuclear cap binding subunit 3 [Source:NCBI gene;Acc:417552]	0.306389457577502	0.50448698537897	22.3304333333333	12.27426
ENSGALG00000002655	ITGAV	integrin subunit alpha V [Source:NCBI gene;Acc:396420]	-0.567533129990694	0.544345929908248	18.8786	18.0631
ENSGALG00000002656	CRK	CRK proto-oncogene, adaptor protein [Source:NCBI gene;Acc:107054794]	-0.334919473685106	0.559481299855886	60.6965	55.2253
ENSGALG00000002659	WDR5	WD repeat domain 5 [Source:NCBI gene;Acc:417144]	0.0477790202924985	0.916959532538579	225.001849333333	144.4742005
ENSGALG00000002661	YWHAE	tyrosine 3-monooxygenase/tryptophan 5-monooxygenase activation protein epsilon [Source:NCBI gene;Acc:417554]	-0.914609035381458	0.0104138641695958	770.137849	1017.3217985
ENSGALG00000002663	ATR	ATR serine/threonine kinase [Source:HGNC Symbol;Acc:HGNC:882]	0.841804136811917	0.181535480256923	22.8943403333333	8.698279163595
ENSGALG00000002666	RAB11FIP3	RAB11 family interacting protein 3 [Source:HGNC Symbol;Acc:HGNC:17224]	-1.40533617080442	0.0142857833364836	12.2490933333333	22.167965
ENSGALG00000002667	OLFML2B	olfactomedin like 2B [Source:HGNC Symbol;Acc:HGNC:24558]	-1.82689555987161	0.00447177451135408	1.27931866666667	2.971545
ENSGALG00000002671		transmembrane protein 132D [Source:NCBI gene;Acc:416806]	-1.6148473826037	0.0984093513911955	0.815656666666667	1.732037
ENSGALG00000002673	GRPEL2	GrpE like 2, mitochondrial [Source:HGNC Symbol;Acc:HGNC:21060]	-0.158996109643669	0.827162045973202	76.2871	57.2629
ENSGALG00000002675	SCUBE3	signal peptide, CUB domain and EGF like domain containing 3 [Source:HGNC Symbol;Acc:HGNC:13655]	0.657731894606536	0.336144170011635	2.67333	1.136663
ENSGALG00000002678	CSPG4	chondroitin sulfate proteoglycan 4 [Source:HGNC Symbol;Acc:HGNC:2466]	0.78509708733508	0.445619120682161	0.201691	0.07884955
ENSGALG00000002679	GLT1D1	glycosyltransferase 1 domain containing 1 [Source:NCBI gene;Acc:416807]	0.625110714087932	0.153137016389597	48.7199	20.82565
ENSGALG00000002682	BRD3	bromodomain containing 3 [Source:HGNC Symbol;Acc:HGNC:1104]	0.740768181188394	0.15422657079854	15.9783666666667	6.201305
ENSGALG00000002683	DECR2	2,4-dienoyl-CoA reductase 2 [Source:HGNC Symbol;Acc:HGNC:2754]	-1.37769693456312	0.0149447178591338	33.36716	54.5260475
ENSGALG00000002686	ECD	ecdysoneless cell cycle regulator [Source:NCBI gene;Acc:423638]	-1.07385196753866	0.0127569574903729	26.5559333333333	37.48525
ENSGALG00000002689	NUP35	nucleoporin NUP53-like [Source:NCBI gene;Acc:107056600]	-0.464182549196243	0.307446156872036	34.6990466666667	31.27587
ENSGALG00000002690	PDPR	pyruvate dehydrogenase phosphatase regulatory subunit [Source:HGNC Symbol;Acc:HGNC:30264]	1.36088882516397	0.0187856941095246	26.2166	7.033145
ENSGALG00000002692		t-complex 11 [Source:NCBI gene;Acc:419897]	1.5057421672886	0.0755730609944354	5.73099666666667	1.2507165
ENSGALG00000002693	FAM149B1	family with sequence similarity 149 member B1 [Source:HGNC Symbol;Acc:HGNC:29162]	0.95336052191252	0.0203775038935481	27.1078	10.245015
ENSGALG00000002695	SLC15A4	solute carrier family 15 member 4 [Source:HGNC Symbol;Acc:HGNC:23090]	1.56323547288866	0.0001130699462884	52.9226333333333	12.32982
ENSGALG00000002699	VAV2	vav guanine nucleotide exchange factor 2 [Source:NCBI gene;Acc:373938]	-1.52826633498528	0.00796337023250086	13.62086	25.685585
ENSGALG00000002701	DNAJC9	DnaJ heat shock protein family (Hsp40) member C9 [Source:NCBI gene;Acc:423640]	-0.135548154713528	0.783769106647707	105.618166666667	75.4065
ENSGALG00000002703	TFAM	transcription factor A, mitochondrial [Source:NCBI gene;Acc:373888]	-1.768208474221	0.00000647401528421349	62.553	144.787696
ENSGALG00000002705	CISD1	CDGSH iron sulfur domain 1 [Source:NCBI gene;Acc:423642]	0.0150360037001238	0.973924980440541	146.392133333333	109.1363
ENSGALG00000002706	XRN1	5'-3' exoribonuclease 1 [Source:HGNC Symbol;Acc:HGNC:30654]	-0.808738574219547	0.233938663603084	14.2134133333333	17.373255
ENSGALG00000002707	CHRNB2	cholinergic receptor nicotinic beta 2 subunit [Source:NCBI gene;Acc:395605]	-2.42011237479213	0.0108347845142843	0.237798666666667	0.993861
ENSGALG00000002708	LINGO1	leucine rich repeat and Ig domain containing 1 [Source:NCBI gene;Acc:415344]	0.813720278242336	0.130318328703437	4.77770666666667	1.90761
ENSGALG00000002709	MYO1C	myosin IC [Source:NCBI gene;Acc:417555]	-0.768843558132017	0.113376249423222	22.5395903333333	26.20082
ENSGALG00000002710	IPMK	inositol polyphosphate multikinase [Source:HGNC Symbol;Acc:HGNC:20739]	0.868044992702223	0.025664784241234	31.3405	11.2001
ENSGALG00000002714	TMEM132C	transmembrane protein 132C [Source:NCBI gene;Acc:416809]	-2.11248292806368	0.00505181676291235	2.48646666666667	7.4233
ENSGALG00000002719	CSNK1D	casein kinase 1 delta [Source:NCBI gene;Acc:417378]	-0.333111696080074	0.450823410605858	66.6286666666667	61.7268
ENSGALG00000002723	ANKS1A	ankyrin repeat and sterile alpha motif domain containing 1A [Source:HGNC Symbol;Acc:HGNC:20961]	-0.238406835960911	0.694284189547352	6.6789	5.57854
ENSGALG00000002725	UAP1	UDP-N-acetylglucosamine pyrophosphorylase 1 [Source:HGNC Symbol;Acc:HGNC:12457]	-1.25329809674065	0.060963174968826	20.7674033333333	32.159385
ENSGALG00000002726	KIF1B	kinesin family member 1B [Source:HGNC Symbol;Acc:HGNC:16636]	0.759129102096486	0.223893014929705	39.5576203	17.41223315
ENSGALG00000002728	SLC16A3	solute carrier family 16 member 3 [Source:NCBI gene;Acc:395383]	1.54330529571616	0.00914856367166999	309.089598	74.2606455
ENSGALG00000002729	GK5	glycerol kinase 5 (putative) [Source:NCBI gene;Acc:424779]	0.521412693977959	0.243472851632264	46.4643206666667	21.9712095
ENSGALG00000002734	UHMK1	U2AF homology motif kinase 1 [Source:HGNC Symbol;Acc:HGNC:19683]	0.0247851113656235	0.963257571090046	28.8766	18.6893
ENSGALG00000002735	TAF11	TATA-box binding protein associated factor 11 [Source:NCBI gene;Acc:419899]	-0.0173715056087148	0.972648548362315	55.7644	37.02595
ENSGALG00000002739	INPP5K	inositol polyphosphate-5-phosphatase K [Source:NCBI gene;Acc:771549]	0.234942564678335	0.686591719895016	47.7911066666667	24.037331
ENSGALG00000002742	TMEM132B	transmembrane protein 132B [Source:HGNC Symbol;Acc:HGNC:29397]	-0.266301311948286	0.686098595830518	4.92862666666667	3.1560515
ENSGALG00000002744	PCDH15	protocadherin related 15 [Source:NCBI gene;Acc:423644]	1.37714398498186	0.0848242109909759	13.856994	4.09352465032182
ENSGALG00000002750	NCKAP1	NCK associated protein 1 [Source:HGNC Symbol;Acc:HGNC:7666]	0.273170069735607	0.573642538107387	165.374333333333	94.049
ENSGALG00000002755		NA	-0.010407451970535	0.986285247736686	26.8612666666667	17.80025
ENSGALG00000002756	TMEM121	transmembrane protein 121 [Source:NCBI gene;Acc:395216]	1.11157249327205	0.231713340685019	3.77716333333333	1.2729015
ENSGALG00000002759	PEAK1	pseudopodium enriched atypical kinase 1 [Source:NCBI gene;Acc:100857260]	0.589242705543515	0.395332314316671	12.9669666666667	5.90688
ENSGALG00000002761	SIRT1	sirtuin 1 [Source:NCBI gene;Acc:423646]	-0.180704404426879	0.668467688838931	24.6728666666667	18.54509
ENSGALG00000002762	UHRF1BP1	UHRF1 binding protein 1 [Source:HGNC Symbol;Acc:HGNC:21216]	0.600910906703507	0.295361593272825	11.4429766666667	4.87143
ENSGALG00000002763	FRZB	frizzled related protein [Source:NCBI gene;Acc:395545]	0.687171406336804	0.142526393139983	47.8847993333333	18.018382
ENSGALG00000002764	ATP1B3	ATPase Na+/K+ transporting subunit beta 3 [Source:NCBI gene;Acc:396549]	-1.136436467825	0.00486578254081378	204.795483333333	308.825341
ENSGALG00000002765	NBR1	NBR1, autophagy cargo receptor [Source:HGNC Symbol;Acc:HGNC:6746]	-0.0515156820385082	0.908648287911566	59.8999666666667	41.6643
ENSGALG00000002766	MLKL	mixed lineage kinase domain like pseudokinase [Source:HGNC Symbol;Acc:HGNC:26617]	1.54364069180603	0.392781153908816	0.549696666666667	0.144583
ENSGALG00000002769	DNAJC12	DnaJ heat shock protein family (Hsp40) member C12 [Source:NCBI gene;Acc:423647]	3.20878915203314	0.000000026562723342948	102.20718	7.035816
ENSGALG00000002771	CRIP1	cysteine rich protein 1 [Source:NCBI gene;Acc:101747696]	-3.35669509799404	0.00000197621499593821	1.13813733333333	7.6535685
ENSGALG00000002773	SNRPC	small nuclear ribonucleoprotein polypeptide C [Source:NCBI gene;Acc:419901]	-0.569678534868571	0.241279642172016	368.817106666667	356.97275
ENSGALG00000002774	TSPAN3	tetraspanin 3 [Source:NCBI gene;Acc:415348]	-0.222134703445826	0.59502918025898	186.896337	154.0592325
ENSGALG00000002775	FA2H	fatty acid 2-hydroxylase [Source:HGNC Symbol;Acc:HGNC:21197]	-3.92574676930868	0.0000000832625266639883	1.25836433333333	12.604095
ENSGALG00000002781	BRCA1	BRCA1, DNA repair associated [Source:NCBI gene;Acc:373983]	1.34961068275364	0.0079169370703701	115.494366666667	31.16135
ENSGALG00000002783	SLC43A2	solute carrier family 43 member 2 [Source:HGNC Symbol;Acc:HGNC:23087]	-2.19862206479021	0.000000591821392184784	20.66513	62.8873
ENSGALG00000002784	APEH	acylaminoacyl-peptide hydrolase [Source:NCBI gene;Acc:415926]	0.213995821381061	0.795897775004212	21.7024981666667	12.12068385
ENSGALG00000002786	PSTPIP1	proline-serine-threonine phosphatase interacting protein 1 [Source:HGNC Symbol;Acc:HGNC:9580]	-0.821238724234776	0.696497717764352	0.0713111666666667	0.1131116
ENSGALG00000002789	MAP2	microtubule associated protein 2 [Source:NCBI gene;Acc:424001]	-0.0388110552665828	0.956667038542607	11.71328	8.40327
ENSGALG00000002790	ABLIM3	actin binding LIM protein family member 3 [Source:HGNC Symbol;Acc:HGNC:29132]	0.300179763382769	0.858362328135841	0.322139666666667	0.1791593
ENSGALG00000002792	SPDEF	SAM pointed domain containing ETS transcription factor [Source:HGNC Symbol;Acc:HGNC:17257]	-4.19646348082578	0.0002803475077748	0.421056	3.200537
ENSGALG00000002797	PGD	phosphogluconate dehydrogenase [Source:NCBI gene;Acc:419450]	-1.98664194206524	0.00000000338082727712063	75.9877473333333	204.9738085
ENSGALG00000002798	WDR59	WD repeat domain 59 [Source:NCBI gene;Acc:415688]	0.534243030962822	0.161392249217946	18.6121422634733	9.005472
ENSGALG00000002800	GRK7	G protein-coupled receptor kinase 7 [Source:HGNC Symbol;Acc:HGNC:17031]	1.288098489928	0.0763726239879225	9.60072666666667	2.75866
ENSGALG00000002802	PACSIN1	protein kinase C and casein kinase substrate in neurons 1 [Source:HGNC Symbol;Acc:HGNC:8570]	-7.12297349241935	0.000000000000000000197606755268563	0.323209	24.744755
ENSGALG00000002803	MTA1	metastasis associated 1 [Source:NCBI gene;Acc:429060]	-0.0327483597278025	0.959240314002793	103.596925333333	71.53459995
ENSGALG00000002804	RND2	Rho family GTPase 2 [Source:NCBI gene;Acc:428307]	-1.80240950974089	0.00943591784295363	0.801756333333333	1.922675
ENSGALG00000002813	RPS10	ribosomal protein S10 [Source:NCBI gene;Acc:419904]	-0.809533029411437	0.0850653136504785	2600.68178	3063.963765
ENSGALG00000002816	STK10	serine/threonine kinase 10 [Source:NCBI gene;Acc:416204]	-1.69144734342305	0.0675943329671099	2.940482611	5.51226
ENSGALG00000002818	VAT1	vesicle amine transport 1 [Source:HGNC Symbol;Acc:HGNC:16919]	0.574918206615357	0.327404451940405	47.0523666666667	21.85605
ENSGALG00000002820	DFFA	DNA fragmentation factor subunit alpha [Source:HGNC Symbol;Acc:HGNC:2772]	-1.43211414985014	0.00130214092923915	17.7209333333333	25.8596
ENSGALG00000002827	GPS1	G protein pathway suppressor 1 [Source:NCBI gene;Acc:417382]	-0.19317866927238	0.628921807806483	85.3901333333333	67.428100000806
ENSGALG00000002830	NUDT3	nudix hydrolase 3 [Source:NCBI gene;Acc:419905]	-0.145573480547475	0.790864504147098	36.5233333333333	28.88555
ENSGALG00000002831	SH3PXD2B	SH3 and PX domains 2B [Source:HGNC Symbol;Acc:HGNC:29242]	-0.941763543345219	0.0760720568375087	5.19181223333333	6.706394
ENSGALG00000002832	IFI35	interferon induced protein 35 [Source:HGNC Symbol;Acc:HGNC:5399]	1.30830212624078	0.00323440637915945	91.6061333333333	24.9673
ENSGALG00000002836	PEX14	peroxisomal biogenesis factor 14 [Source:HGNC Symbol;Acc:HGNC:8856]	-0.226531655167098	0.611623925101812	48.7237966666667	36.30543
ENSGALG00000002837	RPL27	ribosomal protein L27 [Source:NCBI gene;Acc:396280]	-1.05578105233725	0.00992368588828874	1773.24474666667	2232.82550315
ENSGALG00000002840	GRM4	glutamate receptor, metabotropic 4 [Source:NCBI gene;Acc:419906]	-0.747949833257453	0.409955721723071	2.01823566666667	2.31748
ENSGALG00000002841	RFNG	RFNG O-fucosylpeptide 3-beta-N-acetylglucosaminyltransferase [Source:NCBI gene;Acc:395789]	0.193033250121965	0.679992724311976	23.1587333333333	13.3491
ENSGALG00000002843	RILP	Rab interacting lysosomal protein [Source:HGNC Symbol;Acc:HGNC:30266]	-5.57496483061695	0.000000859867102256773	0.0847013	2.584835
ENSGALG00000002845	CTNNA3	catenin alpha 3 [Source:NCBI gene;Acc:423648]	9.68164618065852	0.000000000000000000000453731059101795	35.5067266666667	0.02695915
ENSGALG00000002846	NEURL1B	neuralized E3 ubiquitin protein ligase 1B [Source:NCBI gene;Acc:427626]	-0.827999027656393	0.235751030017306	3.56199666666667	4.09725
ENSGALG00000002847		ribulose-5-phosphate-3-epimerase [Source:NCBI gene;Acc:770045]	-0.55619927857091	0.342993304727914	37.3787856666667	36.482702
ENSGALG00000002849	DCXR	dicarbonyl and L-xylulose reductase [Source:NCBI gene;Acc:374066]	-0.740368815432309	0.220013703725625	38.5129666666667	41.1028
ENSGALG00000002850	RASA2	RAS p21 protein activator 2 [Source:NCBI gene;Acc:424782]	0.0616072746450826	0.940552282342684	31.4539	20.913935
ENSGALG00000002853	CFDP1	craniofacial development protein 1 [Source:NCBI gene;Acc:374073]	-1.52055648495367	0.00437075197097806	51.5277836666667	93.4056913
ENSGALG00000002854	PDZD2	NA	1.78082255854008	0.0744559933941966	0.952152666666667	0.330033
ENSGALG00000002855	SARDH	sarcosine dehydrogenase [Source:HGNC Symbol;Acc:HGNC:10536]	-0.779188717655494	0.431280111403075	1.29900333333333	1.5571562
ENSGALG00000002856	RUNDC1	Gallus gallus RUN domain containing 1 (RUNDC1), mRNA. [Source:RefSeq mRNA;Acc:NM_001328352]	-0.338973521370315	0.468484806653159	29.2752333333333	24.88245
ENSGALG00000002861	TMEM170A	transmembrane protein 170A [Source:NCBI gene;Acc:770531]	-0.632542814071926	0.141850096365684	6.38369266666667	6.933897
ENSGALG00000002863	ERGIC1	endoplasmic reticulum-golgi intermediate compartment 1 [Source:HGNC Symbol;Acc:HGNC:29205]	-0.457876872516997	0.342312130029973	140.500982	129.8366005
ENSGALG00000002864	LRRTM3	leucine rich repeat transmembrane neuronal 3 [Source:NCBI gene;Acc:423649]	2.34093236803539	0.200755628208894	0.194451933333333	0.02106105
ENSGALG00000002866	KANSL1L	KAT8 regulatory NSL complex subunit 1-like [Source:NCBI gene;Acc:424004]	-0.271163407555776	0.616850297714451	18.4768933333333	14.58858
ENSGALG00000002868	RPL26L1	ribosomal protein L26 like 1 [Source:NCBI gene;Acc:396400]	-0.949394262654795	0.0341778374098764	2484.73638166667	3224.4626
ENSGALG00000002870	LEMD2	LEM domain containing 2 [Source:HGNC Symbol;Acc:HGNC:21244]	1.21529344749164	0.00050595446507282	87.9654333333333	25.47585
ENSGALG00000002877	LRRC45	leucine rich repeat containing 45 [Source:NCBI gene;Acc:770573]	1.13487303463355	0.00074677419619415	20.08	6.43697
ENSGALG00000002878	CREBRF	CREB3 regulatory factor [Source:HGNC Symbol;Acc:HGNC:24050]	1.69586600346813	0.00876414450267337	27.9759366666667	5.883766
ENSGALG00000002880	AARSD1	Gallus gallus alanyl-tRNA synthetase domain containing 1 (AARSD1), mRNA. [Source:RefSeq mRNA;Acc:NM_001328355]	-0.171404737485011	0.766313857099636	24.0746333333333	17.82725
ENSGALG00000002881	C26H6ORF125	chromosome 26 open reading frame, human C6orf125 [Source:NCBI gene;Acc:419909]	-0.922719889003598	0.0721142397840391	113.965333333333	139.074
ENSGALG00000002882	BNIP1	BCL2 interacting protein 1 [Source:HGNC Symbol;Acc:HGNC:1082]	-0.57808385334747	0.215417288633039	17.0988666666667	16.2563
ENSGALG00000002883	SCAPER	S-phase cyclin A associated protein in the ER [Source:HGNC Symbol;Acc:HGNC:13081]	0.930661666624621	0.0140599653088797	25.0973	8.642085
ENSGALG00000002888	CASZ1	castor zinc finger 1 [Source:HGNC Symbol;Acc:HGNC:26002]	1.65861412205148	0.0259054781315492	1.53773566666667	0.31627095
ENSGALG00000002891	ACADL	acyl-CoA dehydrogenase long chain [Source:NCBI gene;Acc:424005]	0.00439729244388209	0.994502082152659	116.9336917941	78.0549745
ENSGALG00000002892		solute carrier family 22 member 15-like [Source:NCBI gene;Acc:423653]	-0.640876835342885	0.213785833579676	7.71186666666667	7.80056
ENSGALG00000002893	STC2	stanniocalcin 2 [Source:HGNC Symbol;Acc:HGNC:11374]	1.00934322313048	0.247816779881571	68.9891666666667	24.4103
ENSGALG00000002897	SLC16A14	solute carrier family 16 member 14 [Source:HGNC Symbol;Acc:HGNC:26417]	3.79577909208406	0.0000000469812430598821	14.5864933333333	0.6859125
ENSGALG00000002899	AACS	acetoacetyl-CoA synthetase [Source:NCBI gene;Acc:416811]	-1.31172222217127	0.00160050173081146	30.813203386008	60.2270535
ENSGALG00000002900	NOTUM	notum, palmitoleoyl-protein carboxylesterase [Source:HGNC Symbol;Acc:HGNC:27106]	-0.597023849559835	0.150424913506224	6.53936	7.12576
ENSGALG00000002904	REEP3	receptor accessory protein 3 [Source:NCBI gene;Acc:423654]	-1.12536471122906	0.0675759228919997	17.7268	26.99055
ENSGALG00000002906	TARDBP	TAR DNA binding protein [Source:NCBI gene;Acc:419453]	-0.228283917832668	0.661082234792746	112.9326	93.2323
ENSGALG00000002907	MYL1	myosin, light chain 1, alkali; skeletal, fast [Source:NCBI gene;Acc:396470]	-1.20574843350028	0.626149430976976	0.148360033333333	0.1253755
ENSGALG00000002908	TRAIP	TRAF interacting protein [Source:NCBI gene;Acc:415927]	-0.616051470830701	0.232518512262274	37.7527152666667	35.902328
ENSGALG00000002911	MOXD1	monooxygenase DBH like 1 [Source:NCBI gene;Acc:395333]	-0.134092582458808	0.910018557828754	84.2498	61.64835
ENSGALG00000002913	BRI3BP	BRI3 binding protein [Source:NCBI gene;Acc:416812]	-0.918821177990806	0.0919327311183804	56.0208333333333	73.65235
ENSGALG00000002919	MON1A	MON1 homolog A, secretory trafficking associated [Source:NCBI gene;Acc:415929]	-1.01300599469395	0.138740176705647	6.79432333333333	8.78498
ENSGALG00000002921	LANCL1	LanC like 1 [Source:NCBI gene;Acc:424006]	1.1202694560344	0.0091983667903917	110.162011976667	27.5671571
ENSGALG00000002922	NOTCH2	notch 2 [Source:NCBI gene;Acc:374031]	-1.96428030087339	0.00000262174473595887	11.11494	30.54815
ENSGALG00000002925	ETFA	electron-transfer-flavoprotein, alpha polypeptide [Source:NCBI gene;Acc:415353]	-0.641944917049769	0.184558544065941	205.513919333333	217.07139
ENSGALG00000002929	TRIP12	thyroid hormone receptor interactor 12 [Source:HGNC Symbol;Acc:HGNC:12306]	0.903120567139964	0.0679625339057849	86.1042813999955	32.2691155145253
ENSGALG00000002931	REG4	regenerating family member 4 [Source:NCBI gene;Acc:424379]	-0.805893397428773	0.641830547278825	0.695430666666667	0.6455175
ENSGALG00000002932	NME2	NME/NM23 nucleoside diphosphate kinase 2 [Source:NCBI gene;Acc:395916]	-1.27840184112992	0.0455427247958323	758.635156333333	1086.0212435
ENSGALG00000002937	PSME3	proteasome activator subunit 3 [Source:NCBI gene;Acc:420017]	-0.8340342847411	0.0281451301333119	156.991813333333	189.34216
ENSGALG00000002942	JMJD1C	jumonji domain containing 1C [Source:NCBI gene;Acc:423655]	-0.00324820848548499	0.995156303258274	29.3444795513832	20.0133613718238
ENSGALG00000002943	PRPF8	pre-mRNA processing factor 8 [Source:HGNC Symbol;Acc:HGNC:17340]	-0.264210531220509	0.5191244034987	108.0467	90.71935
ENSGALG00000002944	CPS1	carbamoyl-phosphate synthase 1 [Source:NCBI gene;Acc:428994]	4.75560126864509	0.00000000000000000000148213148550656	14.2745	0.379415
ENSGALG00000002945	TMEM266	transmembrane protein 266 [Source:HGNC Symbol;Acc:HGNC:26763]	0.267678224388678	0.669847848021403	8.77273333333333	4.96863
ENSGALG00000002952	NRG4	neuregulin 4 [Source:NCBI gene;Acc:415354]	-0.443779606090562	0.612606400468542	10.69875	10.41663
ENSGALG00000002954	MBTD1	mbt domain containing 1 [Source:HGNC Symbol;Acc:HGNC:19866]	-0.513418841388217	0.401881955064043	23.3979146666667	23.9733605
ENSGALG00000002955	ADAMTSL2	ADAMTS like 2 [Source:HGNC Symbol;Acc:HGNC:14631]	0.272307070106379	0.542568956180929	6.575227	3.64897555
ENSGALG00000002957	SLC12A3	solute carrier family 12 member 3 [Source:HGNC Symbol;Acc:HGNC:10912]	-1.65054528585007	0.0157232312509282	1.90334666666667	3.73442
ENSGALG00000002958	DNER	delta/notch like EGF repeat containing [Source:HGNC Symbol;Acc:HGNC:24456]	1.49405214107462	0.0934418997895305	17.00404	4.081707
ENSGALG00000002959	NRBF2	nuclear receptor binding factor 2 [Source:NCBI gene;Acc:423656]	-0.0667364599445374	0.900352686075077	55.311	39.85265
ENSGALG00000002960	HMGCS2	3-hydroxy-3-methylglutaryl-CoA synthase 2 [Source:HGNC Symbol;Acc:HGNC:5008]	-1.486285543674	0.321444979349067	0.327314333333333	0.533396
ENSGALG00000002963	PID1	phosphotyrosine interaction domain containing 1 [Source:NCBI gene;Acc:424787]	1.6747169534438	0.0537176320998011	20.809471	4.593803
ENSGALG00000002964	DHX37	DEAH-box helicase 37 [Source:HGNC Symbol;Acc:HGNC:17210]	0.6966035410957	0.11297332186125	94.36	38.2593
ENSGALG00000002967	ZNF365	zinc finger protein 365 [Source:NCBI gene;Acc:423658]	-0.765017872359051	0.0679625339057849	8.09556	9.368305
ENSGALG00000002968	ZNF341	zinc finger protein 341 [Source:NCBI gene;Acc:419152]	-0.390369855187911	0.422827086336848	5.65964733333333	4.895302
ENSGALG00000002969	MAU2	MAU2 sister chromatid cohesion factor [Source:HGNC Symbol;Acc:HGNC:29140]	-0.127624359152553	0.816329327638384	26.2395686666667	19.60955
ENSGALG00000002971	NSD1	nuclear receptor binding SET domain protein 1 [Source:HGNC Symbol;Acc:HGNC:14234]	-0.0500510655790202	0.952487830012812	63.8742433333333	48.2968355
ENSGALG00000002973	BECN1	beclin 1 [Source:NCBI gene;Acc:420018]	-0.39824732257737	0.417435909920331	42.1143196666667	40.11775
ENSGALG00000002974	SPHKAP	SPHK1 interactor, AKAP domain containing [Source:NCBI gene;Acc:424789]	5.0799730444887	0.0000000000490016265901064	3.20888666666667	0.075499269537
ENSGALG00000002980	RTKN2	rhotekin 2 [Source:NCBI gene;Acc:423660]	1.92851327612479	0.00063684505415102	73.5670866666667	17.3599045
ENSGALG00000002981	ERCC4	Gallus gallus ERCC excision repair 4, endonuclease catalytic subunit (ERCC4), mRNA. [Source:RefSeq mRNA;Acc:NM_001318411]	0.132730851840558	0.811283762085717	20.9949533333333	12.8596265
ENSGALG00000002982	SLC2A6	solute carrier family 2 member 6 [Source:HGNC Symbol;Acc:HGNC:11011]	0.781256416677394	0.776883671989736	0.108946666666667	0.0398819
ENSGALG00000002984	RAB24	RAB24, member RAS oncogene family [Source:NCBI gene;Acc:427627]	-1.06941182378417	0.152645542127939	26.49045	34.41405
ENSGALG00000002985	UTP18	UTP18, small subunit processome component [Source:HGNC Symbol;Acc:HGNC:24274]	-0.929214205737297	0.00636919253948927	98.5129296666667	126.84935
ENSGALG00000002987	SERPINF2	serpin family F member 2 [Source:HGNC Symbol;Acc:HGNC:9075]	-1.08304456312577	0.409756643239665	0.596006333333333	0.7599785
ENSGALG00000002988	PHGDH	phosphoglycerate dehydrogenase [Source:HGNC Symbol;Acc:HGNC:8923]	1.87970228036368	0.0141391124758819	176.415762333333	28.51660705
ENSGALG00000002990	PRELID1	PRELI domain containing 1 [Source:NCBI gene;Acc:395819]	-1.73031827239312	0.0093825699505072	307.181053333333	666.736155
ENSGALG00000002992	DAW1	dynein assembly factor with WD repeats 1 [Source:HGNC Symbol;Acc:HGNC:26383]	1.78093592488773	0.288402420642718	0.486983	0.0809801
ENSGALG00000002993	CA10	carbonic anhydrase 10 [Source:HGNC Symbol;Acc:HGNC:1369]	6.73686719028909	0.00000000000498967997023337	22.2529	0.2174102
ENSGALG00000003003	CCL20	C-C motif chemokine ligand 20 [Source:NCBI gene;Acc:395082]	-6.07663216247575	0.0000543146759208905	0.324935533333333	12.359725
ENSGALG00000003010	NUP93	nucleoporin 93 [Source:NCBI gene;Acc:415693]	-0.722300380774263	0.0515451131143273	75.4057036666667	83.8159615
ENSGALG00000003011	TOM1L1	target of myb1 like 1 membrane trafficking protein [Source:HGNC Symbol;Acc:HGNC:11983]	1.16516155260645	0.0134277622704284	16.2678	4.724725
ENSGALG00000003013		chromosome 6 C10orf107 homolog [Source:NCBI gene;Acc:423662]	4.55942277872743	0.000006883587134623	6.54451666666667	0.17561515
ENSGALG00000003014	CHRNA3	cholinergic receptor nicotinic alpha 3 subunit [Source:NCBI gene;Acc:386578]	0.179875765131074	0.881804771558962	1.89978866666667	0.9836655
ENSGALG00000003015	SERPINF1	serpin family F member 1 [Source:NCBI gene;Acc:417561]	0.779958505537892	0.368406521352571	6.26634844333333	2.83851500832318
ENSGALG00000003016	MASP2	mannan binding lectin serine peptidase 2 [Source:NCBI gene;Acc:407089]	4.60125908497524	0.000000000000629037586201028	41.7431733333333	1.3937275
ENSGALG00000003021	CHRNA5	cholinergic receptor nicotinic alpha 5 subunit [Source:NCBI gene;Acc:386577]	0.808946994254967	0.280241635412237	19.7404753333333	7.3851
ENSGALG00000003022		dimethylaniline monooxygenase [N-oxide-forming] 5-like [Source:NCBI gene;Acc:100857724]	1.14082090426501	0.50894173811223	0.297027	0.09447275
ENSGALG00000003024	ARMC6	armadillo repeat containing 6 [Source:HGNC Symbol;Acc:HGNC:25049]	-0.70089299348379	0.0838329385754411	35.6506666666667	38.9598
ENSGALG00000003025		NA	-0.184808374196231	0.940151244382188	0.214406333333333	0.1760585
ENSGALG00000003026	MRTFB	myocardin related transcription factor B [Source:HGNC Symbol;Acc:HGNC:29819]	-0.385158756898943	0.533226924015693	9.44989733333333	8.7301635
ENSGALG00000003029	PLPP6	phospholipid phosphatase 6 [Source:HGNC Symbol;Acc:HGNC:23682]	-0.961011258982949	0.257671409816163	9.59988233333333	11.8679915
ENSGALG00000003031	SMYD4	SET and MYND domain containing 4 [Source:NCBI gene;Acc:417562]	0.231526505543046	0.627370316765323	10.5543533333333	6.28383
ENSGALG00000003033	STXBP4	syntaxin binding protein 4 [Source:HGNC Symbol;Acc:HGNC:19694]	1.64210886821692	0.00044798990384624	38.5727	8.25082
ENSGALG00000003034	SS2	somatostatin II [Source:NCBI gene;Acc:395106]	1.19142126771704	0.145037397820451	4.20325	1.952515
ENSGALG00000003035	FAM78B	family with sequence similarity 78 member B [Source:HGNC Symbol;Acc:HGNC:13495]	-0.0476938586380779	0.962665428661644	4.44019	2.964675
ENSGALG00000003039	SRM	spermidine synthase [Source:HGNC Symbol;Acc:HGNC:11296]	-1.77570903955815	0.00105428230740356	38.3511	88.58705
ENSGALG00000003042	PXMP4	peroxisomal membrane protein 4 [Source:HGNC Symbol;Acc:HGNC:15920]	-1.1384504623974	0.0137943145388212	31.2042833333333	44.211155
ENSGALG00000003045	E2F1	E2F transcription factor 1 [Source:NCBI gene;Acc:396142]	0.0213314755759882	0.972636011971325	18.6885406666667	12.5050405
ENSGALG00000003046	PSMA4	proteasome subunit alpha 4 [Source:NCBI gene;Acc:415357]	-0.904868747476623	0.00913689281968475	276.615	338.737
ENSGALG00000003047	SUGP2	SURP and G-patch domain containing 2 [Source:NCBI gene;Acc:420113]	0.780622586989423	0.101685274536659	53.8096666666667	22.03
ENSGALG00000003052	AGFG1	ArfGAP with FG repeats 1 [Source:HGNC Symbol;Acc:HGNC:5175]	-0.398581155316963	0.322726345300737	71.4750516666667	65.206668
ENSGALG00000003053	PRDX6	peroxiredoxin 6 [Source:NCBI gene;Acc:429062]	-1.17414109307865	0.0258591319364585	75.0679445135537	112.0164635
ENSGALG00000003058		homer scaffold protein 3 [Source:NCBI gene;Acc:420115]	5.43277080783857	0.0000000000000959833573181345	12.6667533333333	0.241734
ENSGALG00000003059	HLF	HLF, PAR bZIP transcription factor [Source:HGNC Symbol;Acc:HGNC:4977]	0.983229230064451	0.147149358160188	22.0158666666667	7.56678
ENSGALG00000003063	HYKK	hydroxylysine kinase [Source:NCBI gene;Acc:415358]	-0.20702097784021	0.818470362077131	6.27793	4.94491
ENSGALG00000003065	NECAB3	N-terminal EF-hand calcium binding protein 3 [Source:NCBI gene;Acc:419154]	1.38992056287311	0.00147018929157212	14.5367	3.49036
ENSGALG00000003067	MRPL44	mitochondrial ribosomal protein L44 [Source:NCBI gene;Acc:424795]	-0.319509973665803	0.669317796400943	132.6327	105.82645
ENSGALG00000003068	EZH1	enhancer of zeste 1 polycomb repressive complex 2 subunit [Source:HGNC Symbol;Acc:HGNC:3526]	0.683356042487178	0.113300907185054	13.2218133333333	5.481899
ENSGALG00000003071	OGFOD1	NA	-0.180523404895806	0.772458912476151	52.1712333333333	37.98535
ENSGALG00000003072	RPA1	replication protein A1 [Source:NCBI gene;Acc:417563]	1.40066757449823	0.00000580291093249843	132.059333333333	33.72395
ENSGALG00000003073	RHOBTB1	Rho related BTB domain containing 1 [Source:NCBI gene;Acc:423664]	-0.461125553278049	0.238620955787658	17.12513	16.06675
ENSGALG00000003074		homer scaffold protein 3 [Source:NCBI gene;Acc:420115]	-1.18409350802043	0.0473938783561852	7.05288733333333	9.1755915
ENSGALG00000003075	SLC34A1	solute carrier family 34 member 1 [Source:HGNC Symbol;Acc:HGNC:11019]	1.97022506408785	0.437951388376247	0.121639	0.03642305
ENSGALG00000003076	FASLG	Fas ligand (TNF superfamily, member 6) [Source:NCBI gene;Acc:429064]	-0.208396093037091	0.874636967181765	1.42987233333333	1.06887
ENSGALG00000003078	MMD	monocyte to macrophage differentiation associated [Source:NCBI gene;Acc:417397]	0.0358696420191354	0.947842445682718	73.9874856666667	46.92535
ENSGALG00000003079	MFF	mitochondrial fission factor [Source:HGNC Symbol;Acc:HGNC:24858]	0.737857458432371	0.0355594484535299	136.235661333333	57.490997
ENSGALG00000003081	SUCO	SUN domain containing ossification factor [Source:HGNC Symbol;Acc:HGNC:1240]	0.0958831403317532	0.888781830347459	25.834278	16.765439
ENSGALG00000003082	DPH1	diphthamide biosynthesis 1 [Source:NCBI gene;Acc:417564]	-1.11445633550045	0.129331141249202	5.07682	7.55956
ENSGALG00000003084	NUDT21	nudix hydrolase 21 [Source:NCBI gene;Acc:100858636]	-0.562260194327712	0.15318134524365	187.932333333333	183.784
ENSGALG00000003085	CDK1	cyclin dependent kinase 1 [Source:NCBI gene;Acc:396252]	-0.630370285225519	0.0848603712666733	364.772352333333	386.972503895765
ENSGALG00000003086	EXOSC10	exosome component 10 [Source:NCBI gene;Acc:419454]	-0.326808649369647	0.473288084492652	59.4182666666667	50.3258
ENSGALG00000003091	PARN	poly(A)-specific ribonuclease [Source:NCBI gene;Acc:416423]	-0.557392770881048	0.118539558507581	57.8044666666667	57.91055
ENSGALG00000003092	ERLIN2	ER lipid raft associated 2 [Source:HGNC Symbol;Acc:HGNC:1356]	0.821104939522218	0.111215484049874	330.941333333333	129.27865
ENSGALG00000003096	CBFA2T2	CBFA2/RUNX1 translocation partner 2 [Source:NCBI gene;Acc:419155]	-0.112848142445042	0.898036084133616	15.9194133333333	10.6894
ENSGALG00000003099	PCTP	phosphatidylcholine transfer protein [Source:HGNC Symbol;Acc:HGNC:8752]	2.53080505105184	0.000000445247668350109	66.2887576666667	7.6890765
ENSGALG00000003101	PLPBP	pyridoxal phosphate binding protein [Source:HGNC Symbol;Acc:HGNC:9457]	-0.216470915451716	0.647944948916918	45.42548	38.24252
ENSGALG00000003103	MST1R	macrophage stimulating 1 receptor [Source:NCBI gene;Acc:427573]	-1.59941995768311	0.0285821667596116	2.31408	4.560305
ENSGALG00000003105	ANKFN1	ankyrin repeat and fibronectin type III domain containing 1 [Source:HGNC Symbol;Acc:HGNC:26766]	7.36994601045703	0.0000000634688068626441	5.02024333333333	0.01947705
ENSGALG00000003106	TOX2	TOX high mobility group box family member 2 [Source:NCBI gene;Acc:419156]	4.43743901653494	0.00000652179288148978	12.660342	0.4062545
ENSGALG00000003107	AMFR	autocrine motility factor receptor [Source:HGNC Symbol;Acc:HGNC:463]	0.115481400065472	0.862121289468547	59.8564	37.25495
ENSGALG00000003108	SMG6	SMG6, nonsense mediated mRNA decay factor [Source:HGNC Symbol;Acc:HGNC:17809]	-1.03908130959005	0.0106133193078854	67.2533106666667	100.5053545
ENSGALG00000003110		NA	8.62913370692937	0.00000376101509201853	4.40391666666667	0
ENSGALG00000003111	BFAR	bifunctional apoptosis regulator [Source:HGNC Symbol;Acc:HGNC:17613]	-0.139793626701965	0.806101009902879	38.4225333333333	28.5704
ENSGALG00000003113	RGS14	regulator of G protein signaling 14 [Source:HGNC Symbol;Acc:HGNC:9996]	-0.425352292495722	0.617826578041758	5.24642183333333	4.582359
ENSGALG00000003114	NOG	noggin [Source:NCBI gene;Acc:373912]	1.50953008867961	0.310682052983742	2.53355	0.624175
ENSGALG00000003118	ADGRA2	adhesion G protein-coupled receptor A2 [Source:HGNC Symbol;Acc:HGNC:17849]	0.00781186380565831	0.996117692188272	0.1878669	0.2274885
ENSGALG00000003120	NCOR2	nuclear receptor corepressor 2 [Source:HGNC Symbol;Acc:HGNC:7673]	0.666855505457924	0.335856849588541	16.3077866666667	6.8181
ENSGALG00000003122	ZFAND2A	zinc finger AN1-type containing 2A [Source:HGNC Symbol;Acc:HGNC:28073]	-0.667947760637456	0.251401608131419	32.3269333333333	32.29115
ENSGALG00000003123	CNTNAP1	contactin associated protein 1 [Source:HGNC Symbol;Acc:HGNC:8011]	0.235938769166687	0.765820909593418	1.39835666666667	0.835143
ENSGALG00000003124	BRF2	BRF2, RNA polymerase III transcription initiation factor subunit [Source:HGNC Symbol;Acc:HGNC:17298]	-0.914126947317341	0.125442481736282	4.31597333333333	5.74766
ENSGALG00000003126	ERBB4	erb-b2 receptor tyrosine kinase 4 [Source:NCBI gene;Acc:395671]	2.28608241484693	0.0187686359082613	12.7292641142535	1.83187601962638
ENSGALG00000003128	EDEM2	ER degradation enhancing alpha-mannosidase like protein 2 [Source:HGNC Symbol;Acc:HGNC:15877]	-1.27981974262746	0.00371977646062546	18.7471	31.08854
ENSGALG00000003129	RAB11FIP1	NA	-0.502833574198214	0.503023791152609	9.94783333333333	9.808895
ENSGALG00000003130	DDX49	DEAD-box helicase 49 [Source:NCBI gene;Acc:420116]	0.0104076769839693	0.984811522630503	54.6508843333333	36.5457815
ENSGALG00000003131	DGKE	diacylglycerol kinase epsilon [Source:HGNC Symbol;Acc:HGNC:2852]	1.48978996666318	0.032170076504532	34.7229	8.830945
ENSGALG00000003134		ADP-ribosylation factor-like 2 [Source:NCBI gene;Acc:769546]	0.573157586156173	0.717223004806026	1.59561733333333	0.7125325
ENSGALG00000003135	ANK3	ankyrin 3 [Source:NCBI gene;Acc:396309]	-1.55638170576373	0.0000330798656692857	11.0481407	23.1665485
ENSGALG00000003136	IKZF2	IKAROS family zinc finger 2 [Source:NCBI gene;Acc:395309]	0.824211822305178	0.226289817826396	4.72249823333333	1.9061745
ENSGALG00000003137	RFLNA	refilin A [Source:HGNC Symbol;Acc:HGNC:27051]	0.595854150608678	0.591071983893494	1.50695666666667	0.8159455
ENSGALG00000003138	OXTR	oxytocin receptor [Source:NCBI gene;Acc:429211]	-0.404205599661902	0.866885901917187	0.1464604	0.1537758
ENSGALG00000003143	ZC3H7A	zinc finger CCCH-type containing 7A [Source:HGNC Symbol;Acc:HGNC:30959]	0.549870475650508	0.237700851871561	62.3954333333333	29.5444
ENSGALG00000003144	TRIM25	Gallus gallus tripartite motif containing 25 (TRIM25), mRNA. [Source:RefSeq mRNA;Acc:NM_001318458]	-3.32655379164169	0.00000000000115843215588077	1.84467	11.42469705
ENSGALG00000003146	CCDC92	coiled-coil domain containing 92 [Source:HGNC Symbol;Acc:HGNC:29563]	2.182544414657	0.00000777696260313726	36.8243333333333	5.744415
ENSGALG00000003147	TRPC4AP	transient receptor potential cation channel subfamily C member 4 associated protein [Source:NCBI gene;Acc:428134]	-0.886093483749577	0.00913689281968475	44.3905	56.6375
ENSGALG00000003148	SPAG16	sperm associated antigen 16 [Source:HGNC Symbol;Acc:HGNC:23225]	1.44494841226081	0.00023619962853789	27.99643	7.1119815
ENSGALG00000003149	ITPR3	inositol 1,4,5-trisphosphate receptor type 3 [Source:HGNC Symbol;Acc:HGNC:6182]	-2.94493781174643	0.0001547111051995	3.54939666666667	18.5642
ENSGALG00000003153	COPE	coatomer protein complex subunit epsilon [Source:NCBI gene;Acc:420117]	-0.384847239929447	0.352691957364715	277.094666666667	243.439
ENSGALG00000003154	TXNDC11	thioredoxin domain containing 11 [Source:HGNC Symbol;Acc:HGNC:28030]	-0.372984616158118	0.3586712202699	15.5461333333333	13.356
ENSGALG00000003155	SRR	serine racemase [Source:HGNC Symbol;Acc:HGNC:14398]	-0.841468528826521	0.293204967753615	10.6910733333333	12.17776
ENSGALG00000003158	COIL	coilin [Source:HGNC Symbol;Acc:HGNC:2184]	-0.503046318786672	0.2085274315977	35.7799666666667	35.88295
ENSGALG00000003160	CERS1	ceramide synthase 1 [Source:NCBI gene;Acc:420118]	3.83945072661242	0.0000000469812430598821	90.2705	4.61235
ENSGALG00000003161	GDF3	growth differentiation factor 3 [Source:NCBI gene;Acc:396132]	2.24559885126352	0.00201732688914991	94.1801	15.19303
ENSGALG00000003162		NA	-0.256938586559028	0.601323151501736	42.9266	35.0363
ENSGALG00000003163	GNAO1	G protein subunit alpha o1 [Source:NCBI gene;Acc:415698]	3.65658966797222	0.00000143926212938719	5.37584333333333	0.5718135
ENSGALG00000003164		NA	1.2978696034327	0.115412996766222	3.70903333333333	1.1016945
ENSGALG00000003165	CCDC6	coiled-coil domain containing 6 [Source:NCBI gene;Acc:423666]	0.98713384778487	0.0296163551640107	96.6256	23.738835
ENSGALG00000003168	MTMR12	myotubularin related protein 12 [Source:HGNC Symbol;Acc:HGNC:18191]	0.987687231275214	0.111477269615389	12.55888	4.358375
ENSGALG00000003169	CBFB	core-binding factor beta subunit [Source:NCBI gene;Acc:395257]	0.126861737712464	0.81609827823362	101.406086433333	62.3186585
ENSGALG00000003172	SLC16A9	solute carrier family 16 member 9 [Source:NCBI gene;Acc:423667]	0.685514781205632	0.097300174003196	38.0134666666667	17.30035
ENSGALG00000003174	RIMS3	regulating synaptic membrane exocytosis 3 [Source:HGNC Symbol;Acc:HGNC:21292]	0.434653300774492	0.878694011798967	0.344808333333333	0.180235
ENSGALG00000003175	STKLD1	serine/threonine kinase like domain containing 1 [Source:HGNC Symbol;Acc:HGNC:28669]	1.4298085950022	0.0141356476409596	22.4737666666667	5.04187
ENSGALG00000003179	ANGPTL7	angiopoietin like 7 [Source:HGNC Symbol;Acc:HGNC:24078]	1.0322531356815	0.660500358665914	0.269941666666667	0.06287875
ENSGALG00000003181	SURF2	surfeit 2 [Source:NCBI gene;Acc:417156]	-1.08283751872535	0.153429711981657	40.9781333333333	55.33465
ENSGALG00000003183	C11H16orf70	chromosome 11 open reading frame, human C16orf70 [Source:NCBI gene;Acc:415699]	-0.948991993640653	0.0219741267844102	16.7535	22.83665
ENSGALG00000003185	SCPEP1	serine carboxypeptidase 1 [Source:NCBI gene;Acc:417403]	1.08606472121386	0.00745161304360841	38.0456	11.841635
ENSGALG00000003189	NFYC	nuclear transcription factor Y subunit gamma [Source:HGNC Symbol;Acc:HGNC:7806]	-0.481493783592157	0.305702030678367	111.986709	104.795367
ENSGALG00000003193	CRABP-I	cellular retinoic acid binding protein 1 [Source:NCBI gene;Acc:374211]	-0.967517551765781	0.186184888912476	6.90063066666667	10.0752435
ENSGALG00000003194	ATP6V0A2	ATPase H+ transporting V0 subunit a2 [Source:NCBI gene;Acc:395473]	0.610896435716396	0.110144059730555	103.175	46.06995
ENSGALG00000003195	TRADD	TNFRSF1A associated via death domain [Source:HGNC Symbol;Acc:HGNC:12030]	0.643133244863216	0.371559781429412	6.13255666666667	2.549795
ENSGALG00000003197	RPL7A	ribosomal protein L7a [Source:NCBI gene;Acc:417158]	-1.1143687242559	0.00935488973901285	2173.17839633333	3122.0184305
ENSGALG00000003199	MLX	MLX, MAX dimerization protein [Source:NCBI gene;Acc:420026]	-1.17983549011567	0.00210202298921466	39.2210333333333	60.2509
ENSGALG00000003201	FBXL8	F-box and leucine rich repeat protein 8 [Source:NCBI gene;Acc:415701]	0.814259342669483	0.277631720685188	12.6584343333333	4.7549215
ENSGALG00000003203		NA	-0.630605970676086	0.701118988436546	1.03060633333333	0.7268855
ENSGALG00000003204	MED22	mediator complex subunit 22 [Source:NCBI gene;Acc:417159]	0.939854215492405	0.0117566692293017	177.49128	63.982745
ENSGALG00000003205	EIF4EBP1	eukaryotic translation initiation factor 4E binding protein 1 [Source:HGNC Symbol;Acc:HGNC:3288]	-0.793087649477965	0.106830977123956	144.164333333333	171.808
ENSGALG00000003206	METTL13	methyltransferase like 13 [Source:HGNC Symbol;Acc:HGNC:24248]	-1.46929320608894	0.0102959856551301	9.15861	16.71625
ENSGALG00000003208	GABARAPL2	GABA type A receptor associated protein like 2 [Source:HGNC Symbol;Acc:HGNC:13291]	-0.240270129550689	0.693294311939136	28.0796333333333	22.4098
ENSGALG00000003209		NA	-3.48756523436381	0.00454560769000812	0.416333666666667	4.213341
ENSGALG00000003211	POLDIP2	DNA polymerase delta interacting protein 2 [Source:NCBI gene;Acc:417565]	-0.70502121929984	0.105280043265661	53.3792833333333	53.6267
ENSGALG00000003212	TSPO2	translocator protein 2 [Source:HGNC Symbol;Acc:HGNC:21256]	0.889126707281768	0.325825460013373	2.04807606666667	0.7114945
ENSGALG00000003213	LGALS2	galectin 2 [Source:NCBI gene;Acc:425107]	-2.3888215358177	0.0227345060069027	3.011094	9.329118
ENSGALG00000003217	LITAF	lipopolysaccharide induced TNF factor [Source:NCBI gene;Acc:374125]	1.49975408195762	0.04089136127486	80.3284333333333	20.52648
ENSGALG00000003219	TMEM231	transmembrane protein 231 [Source:NCBI gene;Acc:425108]	-0.628905476128294	0.143935172637005	46.2755013350333	51.357795
ENSGALG00000003220	UPF1	UPF1, RNA helicase and ATPase [Source:HGNC Symbol;Acc:HGNC:9962]	0.475404091900798	0.405568755701555	120.1173	59.19145
ENSGALG00000003221	WDR61	WD repeat domain 61 [Source:NCBI gene;Acc:415359]	-0.716556389080396	0.0386156605292015	104.2886236837	115.5167155
ENSGALG00000003224	HSF4	heat shock transcription factor 4 [Source:NCBI gene;Acc:427540]	3.27501528523683	0.0898613290915756	0.5587	0.0333709
ENSGALG00000003226	APOBEC2	apolipoprotein B mRNA editing enzyme catalytic subunit 2 [Source:HGNC Symbol;Acc:HGNC:605]	2.99234032123826	0.0000428081313906492	48.9765333333333	4.392495
ENSGALG00000003227	RAB11FIP4	RAB11 family interacting protein 4 [Source:HGNC Symbol;Acc:HGNC:30267]	0.48260046995887	0.440707676171578	39.8348	20.1958
ENSGALG00000003228	OARD1	O-acyl-ADP-ribose deacylase 1 [Source:NCBI gene;Acc:419916]	3.02236475250766	0.000000000000000000694759084537731	250.773966666667	20.1223
ENSGALG00000003233	ASH2L	ASH2 like, histone lysine methyltransferase complex subunit [Source:NCBI gene;Acc:426774]	-0.858773912536269	0.018205726810319	28.2706	35.0142
ENSGALG00000003235		zinc finger RNA binding protein 2 [Source:NCBI gene;Acc:427424]	0.36386820763865	0.520183158183778	49.5376333333333	28.09375
ENSGALG00000003238	GNA11	G protein subunit alpha 11 [Source:NCBI gene;Acc:374077]	0.603468459439935	0.213846110805924	144.452333333333	63.43885
ENSGALG00000003241	CCDC28B	coiled-coil domain containing 28B [Source:NCBI gene;Acc:419647]	-0.94465576393102	0.134326075737733	5.12353	6.16774
ENSGALG00000003242	STAR	steroidogenic acute regulatory protein [Source:NCBI gene;Acc:395421]	-0.843126071720913	0.454778856012137	0.491718666666667	0.566697
ENSGALG00000003243	RAD54L2	RAD54-like 2 (S. cerevisiae) [Source:NCBI gene;Acc:415933]	0.344636212513234	0.581204263837109	38.8382833333333	19.837694
ENSGALG00000003245	LSM1	LSM1 homolog, mRNA degradation associated [Source:HGNC Symbol;Acc:HGNC:20472]	-0.917486270087178	0.0988468539186156	36.5312333333333	44.2096
ENSGALG00000003246		NA	-0.921185919089909	0.0933397674436842	33.1354333333333	42.25985
ENSGALG00000003247	NFYA	nuclear transcription factor Y subunit alpha [Source:NCBI gene;Acc:419917]	0.83367814738478	0.0425514111337077	78.0115666666667	30.6902
ENSGALG00000003248	SUB1	SUB1 homolog, transcriptional regulator [Source:NCBI gene;Acc:427425]	0.164012544935808	0.782289910791025	117.853533333333	73.0311
ENSGALG00000003249	CWF19L1	CWF19 like cell cycle control factor 1 [Source:HGNC Symbol;Acc:HGNC:25613]	0.062963963398266	0.912459821597652	69.7658666666667	46.90575
ENSGALG00000003250	ITPA	inosine triphosphatase [Source:NCBI gene;Acc:424390]	-0.636646916115238	0.267018790536839	64.0513066666667	68.81626
ENSGALG00000003254	BAG4	BCL2 associated athanogene 4 [Source:HGNC Symbol;Acc:HGNC:940]	-0.834097677898846	0.109475309832381	24.12711	29.17285
ENSGALG00000003256	ATP6V0A1	ATPase H+ transporting V0 subunit a1 [Source:NCBI gene;Acc:395474]	-0.442348348620626	0.343156727924758	23.5842136666667	23.0376743
ENSGALG00000003258	DNAAF1	dynein axonemal assembly factor 1 [Source:HGNC Symbol;Acc:HGNC:30539]	2.08556626122328	0.0000483602100672821	29.9676766666667	4.6128145
ENSGALG00000003259	EIF2B1	eukaryotic translation initiation factor 2B subunit alpha [Source:HGNC Symbol;Acc:HGNC:3257]	-0.228955350112909	0.647944948916918	47.4518533333333	37.12733
ENSGALG00000003260	UTP6	UTP6, small subunit processome component [Source:NCBI gene;Acc:417405]	-1.01675135808063	0.00677506531551773	79.3735663333333	108.232889
ENSGALG00000003261	CAVIN1	caveolae associated protein 1 [Source:NCBI gene;Acc:396006]	-1.4922232013842	0.140612970958168	10.93389	18.087821
ENSGALG00000003265	PTP4A2	protein tyrosine phosphatase type IVA, member 2 [Source:HGNC Symbol;Acc:HGNC:9635]	-1.29706328513864	0.00315957466808912	81.734586959745	130.770369396539
ENSGALG00000003267	STAT3	signal transducer and activator of transcription 3 [Source:NCBI gene;Acc:420027]	-0.97404122726217	0.171650870872309	45.4761133333333	54.04387
ENSGALG00000003272	KHDRBS1	KH RNA binding domain containing, signal transduction associated 1 [Source:NCBI gene;Acc:374071]	0.0486615926062692	0.917743530286174	172.7187	112.8742
ENSGALG00000003273	HSDL1	hydroxysteroid dehydrogenase like 1 [Source:NCBI gene;Acc:415703]	1.44779903583687	0.00147097106066243	77.4839666666667	18.9676
ENSGALG00000003277	SUZ12	SUZ12, polycomb repressive complex 2 subunit [Source:HGNC Symbol;Acc:HGNC:17101]	-0.144264398075261	0.824843471514005	31.6019666666667	24.86675
ENSGALG00000003281	GSS	glutathione synthetase [Source:HGNC Symbol;Acc:HGNC:4624]	-0.524744232650527	0.434583674798214	22.9507	21.9582
ENSGALG00000003282	STAT5B	signal transducer and activator of transcription 5B [Source:NCBI gene;Acc:395556]	-0.201760415643881	0.813724084061985	21.7605733333333	16.620655
ENSGALG00000003283		cartilage oligomeric matrix protein [Source:NCBI gene;Acc:420120]	1.86162953222843	0.00524019688885081	4.13098	0.8023685
ENSGALG00000003284	CRLF3	cytokine receptor like factor 3 [Source:NCBI gene;Acc:417407]	-0.137449138682647	0.750630883234215	36.4101113333333	26.737775
ENSGALG00000003285	CDHR2	cadherin related family member 2 [Source:HGNC Symbol;Acc:HGNC:18231]	-0.361388417081888	0.633546944379602	1.73540666666667	1.633795
ENSGALG00000003286	ACSBG1	acyl-CoA synthetase bubblegum family member 1 [Source:HGNC Symbol;Acc:HGNC:29567]	1.7200730705887	0.00436927165716668	7.77625333333333	1.607055
ENSGALG00000003287	TMEM39B	transmembrane protein 39B [Source:NCBI gene;Acc:419650]	0.0667250208449025	0.920499381143847	23.5148666666667	15.0657
ENSGALG00000003288	TARS	threonyl-tRNA synthetase [Source:NCBI gene;Acc:427427]	0.793686916821407	0.0848029653951633	205.323333333333	81.7959
ENSGALG00000003289	CHUK	conserved helix-loop-helix ubiquitous kinase [Source:NCBI gene;Acc:423669]	-0.575742000426978	0.161510740862624	21.7264166666667	21.6345
ENSGALG00000003293	MBTPS1	membrane bound transcription factor peptidase, site 1 [Source:HGNC Symbol;Acc:HGNC:15456]	0.939818008661089	0.0218368921027719	61.7827	22.0684
ENSGALG00000003294	ATAD5	ATPase family, AAA domain containing 5 [Source:NCBI gene;Acc:417408]	-0.314324820228442	0.618357659192147	17.0018333333333	14.452055
ENSGALG00000003295	ADAMTS12	NA	0.538347198211061	0.611971207099171	2.55214	1.2331295
ENSGALG00000003297	HDAC1	histone deacetylase 1 [Source:NCBI gene;Acc:373961]	-1.57377579338193	0.00001316885887388	66.8771336666667	122.2794512
ENSGALG00000003298	DDX55	DEAD-box helicase 55 [Source:NCBI gene;Acc:416820]	-0.745589794501711	0.104335503240825	14.8377	16.90225
ENSGALG00000003299	NSD3	nuclear receptor binding SET domain protein 3 [Source:HGNC Symbol;Acc:HGNC:12767]	0.871086949650419	0.132809710555012	40.0286333333333	15.31505
ENSGALG00000003301	FAM167B	family with sequence similarity 167 member B [Source:HGNC Symbol;Acc:HGNC:28133]	-0.738415053320042	0.701152276150134	2.25319333333333	2.903205
ENSGALG00000003304	CRTC1	CREB regulated transcription coactivator 1 [Source:HGNC Symbol;Acc:HGNC:16062]	0.419996347360249	0.497673718916422	14.1157163333333	7.461777
ENSGALG00000003307	TMED2	transmembrane p24 trafficking protein 2 [Source:NCBI gene;Acc:416821]	0.620840483043829	0.0913932715311421	421.348333333333	202.802
ENSGALG00000003308	ERLIN1	ER lipid raft associated 1 [Source:NCBI gene;Acc:423670]	1.33100031408425	0.00043329827584337	154.153634333333	40.765452
ENSGALG00000003309	NECAB2	N-terminal EF-hand calcium binding protein 2 [Source:HGNC Symbol;Acc:HGNC:23746]	2.6885633079779	0.0197916054320386	0.808750333333333	0.0876474
ENSGALG00000003310	SLC45A2	solute carrier family 45 member 2 [Source:NCBI gene;Acc:431665]	2.26166451641323	0.532172291636276	0.0296302	0
ENSGALG00000003313		myotubularin related protein 9-like, pseudogene [Source:NCBI gene;Acc:419652]	-3.65151353034471	0.00000125745997928208	0.373126666666667	3.039465
ENSGALG00000003314	RILPL1	Rab interacting lysosomal protein like 1 [Source:HGNC Symbol;Acc:HGNC:26814]	1.13001680115027	0.010593743035744	170.417666666667	57.3779
ENSGALG00000003318	SNRNP35	small nuclear ribonucleoprotein U11/U12 subunit 35 [Source:NCBI gene;Acc:416823]	-0.0339104519401643	0.949534265536789	14.8736	10.5363
ENSGALG00000003319	ADAP2	ArfGAP with dual PH domains 2 [Source:HGNC Symbol;Acc:HGNC:16487]	-0.423437927809127	0.725136961642084	1.52295133333333	1.260535
ENSGALG00000003321	RILPL2	Rab interacting lysosomal protein like 2 [Source:HGNC Symbol;Acc:HGNC:28787]	-0.578051590122368	0.360647370101164	25.0090666666667	22.4901
ENSGALG00000003322	TBC1D2B	TBC1 domain family member 2B [Source:HGNC Symbol;Acc:HGNC:29183]	1.15060445518226	0.0513955977833082	14.4962666666667	4.417625
ENSGALG00000003323	OSGIN1	oxidative stress induced growth inhibitor 1 [Source:HGNC Symbol;Acc:HGNC:30093]	-0.230381344427955	0.873032018939181	0.8230082	0.7229914
ENSGALG00000003324	PRRX1	paired related homeobox 1 [Source:NCBI gene;Acc:373941]	2.76750516812867	0.0028903155927403	8.47298266666667	1.06698028
ENSGALG00000003325		lysine methyltransferase 5A [Source:NCBI gene;Acc:416825]	-1.14550397201743	0.0252611400434293	18.8790333333333	27.52265
ENSGALG00000003326	AMACR	alpha-methylacyl-CoA racemase [Source:NCBI gene;Acc:427429]	0.679612382838051	0.217292672964228	37.0984	16.2668
ENSGALG00000003329	GORAB	golgin, RAB6 interacting [Source:HGNC Symbol;Acc:HGNC:25676]	-0.0930737608665184	0.865434952130357	22.7760666666667	14.5729
ENSGALG00000003331	FAF2	Fas associated factor family member 2 [Source:HGNC Symbol;Acc:HGNC:24666]	-1.39993752013	0.00135089679835909	38.8808543333333	70.4032695
ENSGALG00000003333	GHDC	GH3 domain containing [Source:HGNC Symbol;Acc:HGNC:24438]	-0.299848514874195	0.775212913999605	0.965861	0.766013
ENSGALG00000003334	METTL11B	methyltransferase like 11B [Source:HGNC Symbol;Acc:HGNC:31932]	3.93723990103525	0.0000291960115904472	10.28334	0.6580305
ENSGALG00000003336	DAPK2	death associated protein kinase 2 [Source:HGNC Symbol;Acc:HGNC:2675]	2.03522724050184	0.00000922554042690073	24.7666333333333	3.68892
ENSGALG00000003337	EIF3I	eukaryotic translation initiation factor 3 subunit I [Source:NCBI gene;Acc:419653]	-1.3048967975175	0.00311508480933715	215.2548199	363.079119278
ENSGALG00000003339	MTOR	mechanistic target of rapamycin kinase [Source:HGNC Symbol;Acc:HGNC:3942]	0.754045731100268	0.0367870986132055	32.9625403333333	13.2391135
ENSGALG00000003340	GBGT1	globoside alpha-1,3-N-acetylgalactosaminyltransferase 1 (FORS blood group) [Source:NCBI gene;Acc:417163]	-5.8919175829326	0.00000000175397123201428	0.0322657666666667	1.27551
ENSGALG00000003344	CLTB	clathrin light chain B [Source:NCBI gene;Acc:416226]	-1.44528857565998	0.0069726606573431	29.2850850146667	52.1534495
ENSGALG00000003345		1-phosphatidylinositol-4,5-bisphosphate phosphodiesterase delta-4-like [Source:NCBI gene;Acc:420029]	0.78022414477578	0.350598486608361	3.24236826666667	1.19597715
ENSGALG00000003348		HIG1 hypoxia inducible domain family member 2B [Source:NCBI gene;Acc:416227]	-0.84828599539735	0.183037944773903	25.3616333333333	27.131
ENSGALG00000003349	PLEKHA2	pleckstrin homology domain containing A2 [Source:NCBI gene;Acc:395435]	-2.32093387538684	0.00146778623044317	1.334207	4.677865
ENSGALG00000003353	RAI14	retinoic acid induced 14 [Source:HGNC Symbol;Acc:HGNC:14873]	3.23702815379505	0.00000595483238900398	22.9084833333333	1.7184705
ENSGALG00000003354	KCNH4	potassium voltage-gated channel subfamily H member 4 [Source:HGNC Symbol;Acc:HGNC:6253]	0.356689281364981	0.869579827188776	0.0909967	0.06330805
ENSGALG00000003355	NOP16	NOP16 nucleolar protein [Source:NCBI gene;Acc:416228]	-1.57180391980451	0.0003178047820139	47.0851	92.2853
ENSGALG00000003356	TM2D2	TM2 domain containing 2 [Source:HGNC Symbol;Acc:HGNC:24127]	-0.891393632325156	0.0808212281654853	31.2810333333333	37.1727
ENSGALG00000003357	FKBP8	FK506 binding protein 8 [Source:NCBI gene;Acc:420123]	-1.77098075869506	0.00323440637915945	16.6768	39.2021
ENSGALG00000003358	UBIAD1	UbiA prenyltransferase domain containing 1 [Source:NCBI gene;Acc:419456]	0.525476636678692	0.13025769889854	38.7399666666667	19.2365
ENSGALG00000003359	RAB5C	RAB5C, member RAS oncogene family [Source:NCBI gene;Acc:395197]	-1.24933961113965	0.0129350173668766	22.347778	35.4889
ENSGALG00000003360	ARL10	ADP ribosylation factor like GTPase 10 [Source:NCBI gene;Acc:416229]	-3.39811947114468	0.000000997357459735306	1.18562333333333	6.59108
ENSGALG00000003361	TREM-B1	triggering receptor expressed on myeloid cells B1 [Source:NCBI gene;Acc:768535]	7.34550872321299	0.0000000435343499049237	6.45985466666667	0.02890385
ENSGALG00000003362	ACSS2	acyl-CoA synthetase short chain family member 2 [Source:HGNC Symbol;Acc:HGNC:15814]	1.94468686776001	0.00000437523279027466	65.566858	11.167234
ENSGALG00000003365	RAD1	RAD1 checkpoint DNA exonuclease [Source:HGNC Symbol;Acc:HGNC:9806]	0.0828456184233657	0.891074045183464	47.54644	30.726425
ENSGALG00000003369	KAT2A	lysine acetyltransferase 2A [Source:HGNC Symbol;Acc:HGNC:4201]	-1.23317178479673	0.027197081739	19.6103	30.4254
ENSGALG00000003370	KIAA1191	KIAA1191 [Source:NCBI gene;Acc:416230]	-0.653257919501197	0.125962206392475	23.4503	24.18315
ENSGALG00000003373	BRIX1	BRX1, biogenesis of ribosomes [Source:NCBI gene;Acc:427433]	-0.731751329969054	0.132844608774827	98.9193666666667	113.8942
ENSGALG00000003374	ESRP2	epithelial splicing regulatory protein 2 [Source:NCBI gene;Acc:415710]	-1.34831283174064	0.00131424221797858	41.3698866	68.9564905
ENSGALG00000003377	SIMC1	SUMO interacting motifs containing 1 [Source:HGNC Symbol;Acc:HGNC:24779]	-0.203192660376865	0.717522190717494	10.3670813333333	7.8922735
ENSGALG00000003378	USP42	ubiquitin specific peptidase 42 [Source:HGNC Symbol;Acc:HGNC:20068]	0.0536301065770488	0.946346086788517	19.8862666666667	13.413745
ENSGALG00000003381	HERC1	HECT and RLD domain containing E3 ubiquitin protein ligase family member 1 [Source:NCBI gene;Acc:415367]	0.694498608738558	0.225297191744386	33.1566333333333	14.13078
ENSGALG00000003383	KPNA6	karyopherin subunit alpha 6 [Source:NCBI gene;Acc:419656]	-0.159934161792605	0.739611998740249	51.7413633333333	36.2853605
ENSGALG00000003385	LSM4	LSM4 homolog, U6 small nuclear RNA and mRNA degradation associated [Source:HGNC Symbol;Acc:HGNC:17259]	0.159080425005821	0.763645831697893	293.172666666667	177.2791
ENSGALG00000003387	DNAJC21	DnaJ heat shock protein family (Hsp40) member C21 [Source:HGNC Symbol;Acc:HGNC:27030]	0.901335495283699	0.0351522730287288	31.1746666666667	11.372555
ENSGALG00000003391	EIF2AK1	eukaryotic translation initiation factor 2 alpha kinase 1 [Source:NCBI gene;Acc:395360]	0.182357769258717	0.669543826537594	56.2159333333333	32.802
ENSGALG00000003392	SBNO1	strawberry notch homolog 1 [Source:NCBI gene;Acc:427694]	1.37541766932635	0.00100146541027033	222.218843	59.1056515
ENSGALG00000003396	NFATC3	nuclear factor of activated T cells 3 [Source:HGNC Symbol;Acc:HGNC:7777]	0.0562867954486592	0.911035468813229	80.037394	56.0646307
ENSGALG00000003397	RHOT1	ras homolog family member T1 [Source:NCBI gene;Acc:417410]	-0.357795695622353	0.370306858003814	50.835036	40.923765
ENSGALG00000003398	ADAM9	ADAM metallopeptidase domain 9 [Source:NCBI gene;Acc:426781]	-0.429440592271555	0.311728820213359	12.2267814395307	11.073129
ENSGALG00000003400	AIMP2	aminoacyl tRNA synthetase complex interacting multifunctional protein 2 [Source:HGNC Symbol;Acc:HGNC:20609]	-1.09901969202595	0.00092777475379023	90.80026	130.5783635
ENSGALG00000003401	FBXL22	F-box and leucine rich repeat protein 22 [Source:HGNC Symbol;Acc:HGNC:27537]	0.526845769876242	0.627008535289592	4.96702333333333	1.89928
ENSGALG00000003403	ZNF385C	zinc finger protein 385C [Source:HGNC Symbol;Acc:HGNC:33722]	0.326420824687456	0.849470251428758	0.7100073	0.4200416
ENSGALG00000003405	BSDC1	BSD domain containing 1 [Source:NCBI gene;Acc:419658]	0.13616771300783	0.826981073819818	33.2456813666667	19.79727795
ENSGALG00000003408	ZBTB8B	zinc finger and BTB domain containing 8B [Source:NCBI gene;Acc:419659]	-0.226182094763094	0.702083862863273	12.125	9.83351
ENSGALG00000003409	SOGA1	suppressor of glucose, autophagy associated 1 [Source:HGNC Symbol;Acc:HGNC:16111]	-0.701075732065387	0.295160456118137	8.27291666666667	9.08404
ENSGALG00000003412		ral guanine nucleotide dissociation stimulator [Source:NCBI gene;Acc:427758]	-2.03983814659653	0.00147813481503444	1.87214	5.269465
ENSGALG00000003415		DEAD-box helicase 28 [Source:NCBI gene;Acc:427544]	-0.297999691149053	0.644450783320808	61.7155666666667	50.7134
ENSGALG00000003416	FAM160A2	family with sequence similarity 160 member A2 [Source:HGNC Symbol;Acc:HGNC:25378]	-2.54506584651877	0.000000697243338745826	1.98885	7.83988
ENSGALG00000003419	MPHOSPH9	M-phase phosphoprotein 9 [Source:HGNC Symbol;Acc:HGNC:7215]	-0.0284398030711238	0.962111164930217	17.9105666666667	12.26278
ENSGALG00000003420	ZBTB8A	NA	-1.05763144380066	0.0656109216312127	3.95495333333333	5.867135
ENSGALG00000003424	LMX1A	LIM homeobox transcription factor 1, alpha [Source:NCBI gene;Acc:777133]	-2.39334797885988	0.0687631084385469	0.1590809	0.6986705
ENSGALG00000003425	GALR1L	galanin receptor type 1-like [Source:NCBI gene;Acc:415713]	-1.58666506626831	0.523369485706811	0.114779833333333	0.242432
ENSGALG00000003426	RHBDL3	rhomboid like 3 [Source:HGNC Symbol;Acc:HGNC:16502]	4.979941574437	0.00000198533323816511	4.71052333333333	0.1196953
ENSGALG00000003427	USP3	ubiquitin specific peptidase 3 [Source:HGNC Symbol;Acc:HGNC:12626]	-0.584087212331908	0.161471660523205	57.51872	59.2821
ENSGALG00000003428		phosphoinositide-3-kinase regulatory subunit 2 [Source:NCBI gene;Acc:771142]	0.502792993839941	0.413425797972556	29.3364	13.83815
ENSGALG00000003429	PBX1	PBX homeobox 1 [Source:NCBI gene;Acc:395505]	0.824351740539228	0.0941171097097449	69.96654	28.99236
ENSGALG00000003430	PMS2	Gallus gallus PMS1 homolog 2, mismatch repair system component (PMS2), mRNA. [Source:RefSeq mRNA;Acc:NM_001319022]	-0.394039812121116	0.396686829854211	37.2496333333333	32.1301
ENSGALG00000003432	AGXT2	alanine--glyoxylate aminotransferase 2 [Source:HGNC Symbol;Acc:HGNC:14412]	3.57521330850734	0.0000000605745843630005	20.2761	1.130254
ENSGALG00000003433	DPEP2	dipeptidase 2 [Source:HGNC Symbol;Acc:HGNC:23028]	0.373978674156017	0.772458912476151	4.63040333333333	2.286255
ENSGALG00000003434	C17orf75	chromosome 17 open reading frame 75 [Source:HGNC Symbol;Acc:HGNC:30173]	-0.601353326454056	0.314112900296164	17.2628	19.13525
ENSGALG00000003435	PGC	progastricsin (pepsinogen C) [Source:NCBI gene;Acc:395690]	0.264284973503888	0.892738508535166	0.339412666666667	0.1756928
ENSGALG00000003438	NUF2	NUF2, NDC80 kinetochore complex component [Source:NCBI gene;Acc:395135]	0.798532884815792	0.0253325114076404	215.554646666667	81.843137
ENSGALG00000003439	PLEKHM2	pleckstrin homology and RUN domain containing M2 [Source:HGNC Symbol;Acc:HGNC:29131]	-0.829546873613381	0.159128503046961	18.9090333333333	22.0212
ENSGALG00000003441	GTF3C5	general transcription factor IIIC subunit 5 [Source:NCBI gene;Acc:417164]	-1.32557189875403	0.00497711753173342	14.7759333333333	23.8721
ENSGALG00000003443	LRRC52	leucine rich repeat containing 52 [Source:HGNC Symbol;Acc:HGNC:32156]	1.46203022083611	0.153429711981657	7.82481333333333	1.6930805
ENSGALG00000003445	MGST3	microsomal glutathione S-transferase 3 [Source:NCBI gene;Acc:424404]	0.284179105135732	0.597588031475887	157.944666666667	81.82375
ENSGALG00000003446	PRLR	prolactin receptor [Source:NCBI gene;Acc:395660]	3.55159779016808	0.0140707815244148	0.862498667748993	0.1059392
ENSGALG00000003447	FRS3	fibroblast growth factor receptor substrate 3 [Source:HGNC Symbol;Acc:HGNC:16970]	1.28009685628778	0.00958739472898365	13.7529	3.87579
ENSGALG00000003454	ZNF207	zinc finger protein 207 [Source:HGNC Symbol;Acc:HGNC:12998]	-0.299132577981826	0.407043356878825	197.831462666667	174.429546
ENSGALG00000003456	CA12	carbonic anhydrase 12 [Source:HGNC Symbol;Acc:HGNC:1371]	-2.8620392755361	0.0622079184129769	0.244896666666667	1.08894
ENSGALG00000003457	CNP	2',3'-cyclic nucleotide 3' phosphodiesterase [Source:NCBI gene;Acc:395921]	0.113792807787686	0.869341321098192	4.18356433333333	2.50472645
ENSGALG00000003458	CCZ1	CCZ1 homolog, vacuolar protein trafficking and biogenesis associated [Source:NCBI gene;Acc:416433]	-0.298911343669911	0.467128458741352	46.010599	40.9224
ENSGALG00000003461	USP49	ubiquitin specific peptidase 49 [Source:HGNC Symbol;Acc:HGNC:20078]	1.04287632309239	0.197073821047944	14.7753666666667	5.25469
ENSGALG00000003462	OCM	oncomodulin [Source:NCBI gene;Acc:386586]	2.04872159072524	0.51580652507045	0.453294	0.1063345
ENSGALG00000003464		tetratricopeptide repeat domain 25 [Source:NCBI gene;Acc:100857899]	0.00654498006269564	0.993536699597271	2.69282	1.79193
ENSGALG00000003465	OCM2	oncomodulin 2 [Source:NCBI gene;Acc:396531]	1.30460700054662	0.103160601662255	2.36660666666667	0.4685265
ENSGALG00000003466	AKR1B1L	aldo-keto reductase family 1 member E2 [Source:NCBI gene;Acc:418171]	-5.53410651069128	0.000000000000000366619250599748	1.11119416666667	25.2511514390946
ENSGALG00000003467	BYSL	bystin like [Source:HGNC Symbol;Acc:HGNC:1157]	-1.13106376461443	0.102128806007594	61.7545666666667	89.76975
ENSGALG00000003470	ZMAT4	zinc finger matrin-type 4 [Source:HGNC Symbol;Acc:HGNC:25844]	-0.88395392441492	0.799856643476854	0.101433	0.279311
ENSGALG00000003472	VWC2L	von Willebrand factor C domain containing protein 2 like [Source:HGNC Symbol;Acc:HGNC:37203]	0.695542739914553	0.418142099123175	6.93049	2.93879
ENSGALG00000003473	SFRP1	secreted frizzled related protein 1 [Source:NCBI gene;Acc:395237]	0.410510601138507	0.695594767853015	10.0256853333333	4.90469
ENSGALG00000003474	MED20	mediator complex subunit 20 [Source:NCBI gene;Acc:419926]	-0.110972443186309	0.841752634658505	70.7443843333333	56.238807
ENSGALG00000003475	ACLY	ATP citrate lyase [Source:NCBI gene;Acc:395373]	-1.31829676408212	0.00114883079353482	131.392233333333	219.6608
ENSGALG00000003476	ERN1	endoplasmic reticulum to nucleus signaling 1 [Source:NCBI gene;Acc:417414]	-0.313787694657439	0.571225063587534	20.1679	16.9821
ENSGALG00000003478	GFI1B	growth factor independent 1B transcriptional repressor [Source:NCBI gene;Acc:395977]	1.79037724336965	0.446019068294137	0.488989666666667	0.0771514
ENSGALG00000003479	LMTK2	lemur tyrosine kinase 2 [Source:HGNC Symbol;Acc:HGNC:17880]	-1.07984898207409	0.156791163656879	8.78439	12.763135
ENSGALG00000003483	GOLGA7	golgin A7 [Source:NCBI gene;Acc:426787]	-0.504507280615937	0.170695896279691	124.807766666667	118.92545
ENSGALG00000003484	BARD1	BRCA1 associated RING domain 1 [Source:NCBI gene;Acc:424010]	0.276617806254023	0.582543691892858	29.6013333423493	16.0439315
ENSGALG00000003485	CCND3	cyclin D3 [Source:NCBI gene;Acc:419928]	1.0787505573809	0.0092170013817893	34.3801333333333	11.3055
ENSGALG00000003487	RAB8B	RAB8B, member RAS oncogene family [Source:HGNC Symbol;Acc:HGNC:30273]	-0.520454597478863	0.37082475784549	54.0731666666667	54.72505
ENSGALG00000003492	PPP1R3E	protein phosphatase 1, regulatory subunit 3E [Source:NCBI gene;Acc:395787]	-1.43587031781176	0.0192023893544453	24.6848333333333	41.0764
ENSGALG00000003495	ALDH9A1	aldehyde dehydrogenase 9 family member A1 [Source:NCBI gene;Acc:424405]	-1.60229109239015	0.00042074972551439	59.2478396666667	122.781485
ENSGALG00000003496	TEX2	testis expressed 2 [Source:HGNC Symbol;Acc:HGNC:30884]	0.633343517009364	0.153863706857196	31.3185666666667	12.8425
ENSGALG00000003498	TAF8	TATA-box binding protein associated factor 8 [Source:NCBI gene;Acc:419929]	0.0866218913320438	0.874919331790926	23.8469033333333	15.139705
ENSGALG00000003499	MAST3	microtubule associated serine/threonine kinase 3 [Source:HGNC Symbol;Acc:HGNC:19036]	0.500984327246782	0.484258562844522	2.68329333333333	1.37678
ENSGALG00000003500		NA	1.49674249334898	0.00804388049973818	70.6916666666667	17.43795
ENSGALG00000003503	MYBL2	MYB proto-oncogene like 2 [Source:NCBI gene;Acc:396258]	-0.739061830662752	0.104009048188856	76.9658166666667	91.1882235
ENSGALG00000003505	LACTB	lactamase beta [Source:NCBI gene;Acc:415373]	-1.32680058654396	0.00029561639683197	16.1969	28.48545
ENSGALG00000003507	TECPR1	tectonin beta-propeller repeat containing 1 [Source:HGNC Symbol;Acc:HGNC:22214]	1.30654848839228	0.00242304500651126	5.83478666666667	1.621775
ENSGALG00000003509	SPACA9	sperm acrosome associated 9 [Source:NCBI gene;Acc:772069]	1.72754801967528	0.0999998937306957	3.45327433333333	0.6208775
ENSGALG00000003510	UCK2	uridine-cytidine kinase 2 [Source:NCBI gene;Acc:424406]	-1.33711573204949	0.0267289767926818	24.9460333333333	43.46975
ENSGALG00000003512	SPIK7	serine peptidase inhibitor, Kazal type 7 (putative) [Source:NCBI gene;Acc:416236]	1.65666822178056	0.744691824528399	0	0
ENSGALG00000003517	ZBTB8OS	zinc finger and BTB domain containing 8 opposite strand [Source:HGNC Symbol;Acc:HGNC:24094]	-0.0387910461179248	0.942514345690377	72.5359183333333	51.6057483382
ENSGALG00000003518	GPAT4	glycerol-3-phosphate acyltransferase 4 [Source:NCBI gene;Acc:426788]	0.155280682521917	0.776866452398877	46.0961	27.7252
ENSGALG00000003520	POLG2	DNA polymerase gamma 2, accessory subunit [Source:HGNC Symbol;Acc:HGNC:9180]	-0.397704473057925	0.44283068238963	19.9781	17.3911
ENSGALG00000003521	TPM1	tropomyosin 1 (alpha) [Source:NCBI gene;Acc:396366]	-2.17728277234353	0.000000105805249580175	70.7875805666667	192.332433508979
ENSGALG00000003522	RBBP4	RB binding protein 4, chromatin remodeling factor [Source:NCBI gene;Acc:395658]	-1.15297003810743	0.00176911715042885	256.368666666667	387.4145
ENSGALG00000003523	IFT52	intraflagellar transport 52 [Source:NCBI gene;Acc:419165]	0.680315526271038	0.0697833332046502	90.093311	45.107236
ENSGALG00000003526	TUBGCP2	tubulin gamma complex associated protein 2 [Source:NCBI gene;Acc:423673]	0.0290947336048852	0.955343469628007	42.1125	27.7069
ENSGALG00000003527	ARRDC2	arrestin domain containing 2 [Source:HGNC Symbol;Acc:HGNC:25225]	-0.217709785412011	0.788202004860212	11.853	9.17929
ENSGALG00000003529	SYNC	syncoilin, intermediate filament protein [Source:HGNC Symbol;Acc:HGNC:28897]	-2.17125666873793	0.0197851037826592	0.901954333333333	2.961505
ENSGALG00000003532	DDX5	DEAD-box helicase 5 [Source:NCBI gene;Acc:395629]	-0.11164065906037	0.828179238408266	828.698	621.4875
ENSGALG00000003533	ZNF511	zinc finger protein 511 [Source:HGNC Symbol;Acc:HGNC:28445]	-1.48617999475965	0.0142683108018473	31.9216333333333	53.9301
ENSGALG00000003536	KLHL11	kelch like family member 11 [Source:HGNC Symbol;Acc:HGNC:19008]	1.32514219802705	0.00185347333204091	53.6619	14.1204
ENSGALG00000003537	SGK2	SGK2, serine/threonine kinase 2 [Source:HGNC Symbol;Acc:HGNC:13900]	-3.59187034306361	0.0177123481268349	0.0935161666666667	0.712553
ENSGALG00000003539	KIAA1522	KIAA1522 [Source:HGNC Symbol;Acc:HGNC:29301]	-2.82386286112211	0.000012819289607355	2.84228333333333	13.849815
ENSGALG00000003540	CEP95	centrosomal protein 95 [Source:HGNC Symbol;Acc:HGNC:25141]	0.627188861666713	0.235443625656995	20.3154	8.72587
ENSGALG00000003545	CFAP77	cilia and flagella associated protein 77 [Source:HGNC Symbol;Acc:HGNC:33776]	0.355214768794436	0.899770504718377	0.623639666666667	0.3213455
ENSGALG00000003547	SKP2	S-phase kinase associated protein 2 [Source:NCBI gene;Acc:427437]	1.03308624267269	0.00791389581874344	57.8266333333333	18.9916
ENSGALG00000003548	BAIAP2L1	BAI1 associated protein 2 like 1 [Source:NCBI gene;Acc:416437]	-0.863047325702564	0.134672885359293	14.3623666666667	16.8461
ENSGALG00000003549	MTG1	mitochondrial ribosome associated GTPase 1 [Source:NCBI gene;Acc:791224]	-1.49718533115503	0.0209625642982732	29.7595936666667	52.74519
ENSGALG00000003550	ARHGAP40	Rho GTPase activating protein 40 [Source:NCBI gene;Acc:419168]	0.1549024507219	0.871245036381625	1.04994366666667	0.70931505
ENSGALG00000003553	ABCA12	ATP binding cassette subfamily A member 12 [Source:HGNC Symbol;Acc:HGNC:14637]	2.21866264169706	0.00953838963593523	3.64800666666667	0.4996975
ENSGALG00000003554	OPTC	opticin [Source:NCBI gene;Acc:395130]	2.33547399253327	0.235598643187304	0.304004633890867	0.05891845
ENSGALG00000003557	PAOX	polyamine oxidase [Source:HGNC Symbol;Acc:HGNC:20837]	-0.285735178844179	0.716437158257257	7.94527166666667	6.324032
ENSGALG00000003558	NADK2	NAD kinase 2, mitochondrial [Source:HGNC Symbol;Acc:HGNC:26404]	1.07724933813846	0.0760720568375087	72.3065666666667	23.71415
ENSGALG00000003559	ACTR5	ARP5 actin related protein 5 homolog [Source:NCBI gene;Acc:419169]	-0.550296728022873	0.332897733740845	11.22854	10.8079
ENSGALG00000003560	SLC6A2	solute carrier family 6 member 2 [Source:NCBI gene;Acc:395458]	3.02875381639611	0.00569522970429173	3.576194	0.3293113
ENSGALG00000003562	NPTX2	neuronal pentraxin 2 [Source:HGNC Symbol;Acc:HGNC:7953]	2.32374427282315	0.00068208939765447	19.271	2.5478881
ENSGALG00000003563	YARS	tyrosyl-tRNA synthetase [Source:NCBI gene;Acc:419666]	-0.0529071989947518	0.927374989321704	63.427726	44.85861
ENSGALG00000003566	SMURF2	SMAD specific E3 ubiquitin protein ligase 2 [Source:HGNC Symbol;Acc:HGNC:16809]	-0.32970957352229	0.602259130947452	15.5730966666667	13.87774
ENSGALG00000003567	FNDC5	Gallus gallus fibronectin type III domain containing 5 (FNDC5), mRNA. [Source:RefSeq mRNA;Acc:NM_001318986]	0.9750654722566	0.330178562685203	1.10676666666667	0.384189
ENSGALG00000003568	PPP1R16B	protein phosphatase 1 regulatory subunit 16B [Source:NCBI gene;Acc:419170]	-0.571480796469581	0.411955217397175	1.58114	1.572965
ENSGALG00000003569	TMEM130	transmembrane protein 130 [Source:HGNC Symbol;Acc:HGNC:25429]	0.299772129799697	0.527989482622661	10.945128	6.054105
ENSGALG00000003570	ATIC	5-aminoimidazole-4-carboxamide ribonucleotide formyltransferase/IMP cyclohydrolase [Source:NCBI gene;Acc:396091]	-1.08977227357598	0.00246613792932945	140.200989666667	224.7782055
ENSGALG00000003572	ARHGEF18	Rho/Rac guanine nucleotide exchange factor 18 [Source:NCBI gene;Acc:420132]	0.126403117287933	0.76609510471906	19.9086666666667	12.33004695
ENSGALG00000003574	LPCAT2	lysophosphatidylcholine acyltransferase 2 [Source:NCBI gene;Acc:415716]	2.68433023045653	0.00000000000107971070319369	15.8509468252777	1.6335905
ENSGALG00000003575	DNTTIP1	deoxynucleotidyltransferase terminal interacting protein 1 [Source:HGNC Symbol;Acc:HGNC:16160]	-1.16956723388678	0.136749762099875	73.7003366666667	109.9502
ENSGALG00000003578	FN1	fibronectin 1 [Source:NCBI gene;Acc:396133]	-1.67967889313115	0.00949792554662528	11.3296566667405	25.3089365
ENSGALG00000003580	MMP2	matrix metallopeptidase 2 [Source:NCBI gene;Acc:386583]	1.9181032604008	0.0410683480790322	6.40707666666667	1.2500815
ENSGALG00000003582	SLC1A3	solute carrier family 1 member 3 [Source:HGNC Symbol;Acc:HGNC:10941]	-4.21902396002246	0.00024961218563893	0.471370266666667	6.157955
ENSGALG00000003584	KPNA2	karyopherin subunit alpha 2 [Source:NCBI gene;Acc:417420]	-0.505800155094818	0.194757064528935	213.045583333333	204.2512765
ENSGALG00000003588	IRX5	iroquois homeobox 5 [Source:HGNC Symbol;Acc:HGNC:14361]	2.68813461857665	0.250097907656121	0.850827666666667	0.494932
ENSGALG00000003589	VTN	vitronectin [Source:NCBI gene;Acc:395935]	0.435310364026536	0.560652616517346	39.5409133333333	21.959643
ENSGALG00000003590	C17orf58	chromosome 17 open reading frame 58 [Source:HGNC Symbol;Acc:HGNC:27568]	1.90057516981255	0.0444172924071399	1.61821466666667	0.3195285
ENSGALG00000003594	ANK1	ankyrin 1 [Source:HGNC Symbol;Acc:HGNC:492]	-3.89339952381734	0.0000260086189119946	0.208172	1.8351635
ENSGALG00000003595	SARM1	sterile alpha and TIR motif containing 1 [Source:HGNC Symbol;Acc:HGNC:17074]	1.91950699165027	0.0396686346819946	3.43712666666667	0.749808
ENSGALG00000003596	TRRAP	transformation/transcription domain associated protein [Source:HGNC Symbol;Acc:HGNC:12347]	0.858942668850409	0.0849240481378332	26.1746333333333	9.8581
ENSGALG00000003597	AK2	adenylate kinase 2 [Source:HGNC Symbol;Acc:HGNC:362]	-0.797629768568411	0.0402621811017666	117.473	139.296
ENSGALG00000003601	ATP2B4	ATPase plasma membrane Ca2+ transporting 4 [Source:HGNC Symbol;Acc:HGNC:817]	-1.04027529400169	0.0190618505778733	28.4549366666667	36.692968
ENSGALG00000003602	RPGRIP1L	NA	-0.19821696552213	0.780681100440828	14.8436	11.618235
ENSGALG00000003604	SLC46A1	solute carrier family 46 member 1 [Source:NCBI gene;Acc:417569]	0.806142013469942	0.10998244590197	13.3172	5.09071
ENSGALG00000003605		Nipped-B homolog-like [Source:NCBI gene;Acc:427439]	1.21378049631652	0.0305311594030307	45.6864833333333	14.424365
ENSGALG00000003614	AZIN2	arginine decarboxylase [Source:NCBI gene;Acc:428228]	0.282096565071315	0.725945547608605	6.27116733333333	3.3087545
ENSGALG00000003624	KLHL10	kelch like family member 10 [Source:NCBI gene;Acc:420033]	0.796217886982049	0.417219872503419	1.17160866666667	0.4500635
ENSGALG00000003625	NDUFS5	NADH:ubiquinone oxidoreductase subunit S5 [Source:HGNC Symbol;Acc:HGNC:7712]	-1.41137210357154	0.0315492050487403	59.8257333333333	100.10495
ENSGALG00000003628	TLN2	NA	-1.00106480550182	0.0452596265919432	62.4923666666667	88.26635
ENSGALG00000003631	CPLANE1	NA	0.178303754811712	0.817380524298871	14.7310766666667	8.852865
ENSGALG00000003634	PTEN	phosphatase and tensin homolog [Source:HGNC Symbol;Acc:HGNC:9588]	-0.164593534579751	0.700506396444541	140.188	108.07
ENSGALG00000003636	FBLIM1	filamin binding LIM protein 1 [Source:HGNC Symbol;Acc:HGNC:24686]	-1.90016570487603	0.00532747631314143	11.7497076666667	28.389725
ENSGALG00000003641	KAT6A	lysine acetyltransferase 6A [Source:HGNC Symbol;Acc:HGNC:13013]	0.356095857495241	0.5566829438522	29.5777666666667	16.367595
ENSGALG00000003642	PDGFA	platelet derived growth factor subunit A [Source:NCBI gene;Acc:374196]	-1.76465589929065	0.00213618531650112	8.96657666666667	17.96438
ENSGALG00000003644		C2 calcium dependent domain containing 4A [Source:NCBI gene;Acc:427491]	-3.33614824165498	0.00137818843567772	1.75862333333333	12.3581
ENSGALG00000003645	PITPNM2	phosphatidylinositol transfer protein membrane associated 2 [Source:HGNC Symbol;Acc:HGNC:21044]	0.252322069857315	0.722652218424133	4.42262333333333	2.604854
ENSGALG00000003647	SLC13A2	solute carrier family 13 member 2 [Source:HGNC Symbol;Acc:HGNC:10917]	1.26294217181349	0.687263614311669	0.0102101666666667	0
ENSGALG00000003648	SVIP	small VCP interacting protein [Source:NCBI gene;Acc:771022]	2.5366300019458	0.0000000927674648954466	39.3253666666667	4.472995
ENSGALG00000003650	NOL11	nucleolar protein 11 [Source:NCBI gene;Acc:417423]	-0.52026566138094	0.179262280108187	78.1541666666667	76.03985
ENSGALG00000003651	NT5C3B	5'-nucleotidase, cytosolic IIIB [Source:NCBI gene;Acc:420034]	-0.952177595195	0.199812971248943	22.4581	30.13235
ENSGALG00000003652	ATAD1	ATPase family, AAA domain containing 1 [Source:HGNC Symbol;Acc:HGNC:25903]	0.00628736538127235	0.989256986377158	70.8072466666667	45.70737
ENSGALG00000003655	GAS2	growth arrest specific 2 [Source:NCBI gene;Acc:422970]	-0.70893712537764	0.35491907631728	4.81608766666667	5.0700225
ENSGALG00000003657	UNC119	unc-119 lipid binding chaperone [Source:HGNC Symbol;Acc:HGNC:12565]	-0.901557844695665	0.0900584312096232	3.09023666666667	4.01951
ENSGALG00000003658	DHX35	DEAH-box helicase 35 [Source:HGNC Symbol;Acc:HGNC:15861]	-0.0440286743245243	0.946679450014185	9.55996666666667	6.398335
ENSGALG00000003660	FANCF	FA complementation group F [Source:HGNC Symbol;Acc:HGNC:3587]	0.145556538285001	0.831234044018779	19.0798333333333	11.705705
ENSGALG00000003661	SETX	senataxin [Source:HGNC Symbol;Acc:HGNC:445]	-0.289865721487919	0.61196632635436	30.0096833333333	25.199425
ENSGALG00000003663	RBL2	RB transcriptional corepressor like 2 [Source:NCBI gene;Acc:425111]	0.342237881759785	0.437951388376247	12.6683473333333	6.862005
ENSGALG00000003665	PIGS	phosphatidylinositol glycan anchor biosynthesis class S [Source:HGNC Symbol;Acc:HGNC:14937]	-1.55662159004301	0.0267194813132228	14.5655626666667	29.125276
ENSGALG00000003670	MAFB	MAF bZIP transcription factor B [Source:NCBI gene;Acc:419173]	-0.375059515164442	0.614618779147707	0.887426	0.611951
ENSGALG00000003672	UBLCP1	ubiquitin like domain containing CTD phosphatase 1 [Source:NCBI gene;Acc:416237]	0.714773909074774	0.0552454222468821	108.097583333333	43.2417265
ENSGALG00000003674	DHTKD1	dehydrogenase E1 and transketolase domain containing 1 [Source:HGNC Symbol;Acc:HGNC:23537]	-0.330238928117222	0.473790512731788	43.7225323333333	37.426624
ENSGALG00000003675	PRKAR1B	protein kinase cAMP-dependent type I regulatory subunit beta [Source:HGNC Symbol;Acc:HGNC:9390]	2.74274735179865	0.0000000000000740186293150439	29.8971426666667	3.1519745
ENSGALG00000003677	NTNG2	netrin G2 [Source:HGNC Symbol;Acc:HGNC:14288]	-3.8309833589082	0.0120160760301747	0.0501738666666667	0.422717
ENSGALG00000003681	TOP1	DNA topoisomerase I [Source:NCBI gene;Acc:396004]	-1.4047093378862	0.0004727052908464	97.5038	177.40615
ENSGALG00000003682	ARL6IP4	ADP ribosylation factor like GTPase 6 interacting protein 4 [Source:HGNC Symbol;Acc:HGNC:18076]	-0.617946717169276	0.332897733740845	40.40085	38.024935
ENSGALG00000003683	MED27	mediator complex subunit 27 [Source:NCBI gene;Acc:417172]	0.0195341300524503	0.980830337557027	39.0833333333333	24.4763
ENSGALG00000003684		NA	0.631791998243697	0.140229998722361	14.5084333333333	6.104165
ENSGALG00000003687	OGFOD2	2-oxoglutarate and iron dependent oxygenase domain containing 2 [Source:HGNC Symbol;Acc:HGNC:25823]	-0.247251864869084	0.690387123405898	18.928	14.3761
ENSGALG00000003688	NUP155	nucleoporin 155 [Source:HGNC Symbol;Acc:HGNC:8063]	0.334203450300096	0.536421831995773	83.34	45.31735
ENSGALG00000003689	PAPSS2	3'-phosphoadenosine 5'-phosphosulfate synthase 2 [Source:HGNC Symbol;Acc:HGNC:8604]	-1.74537689388021	0.00285342112684785	1.820211	4.051314
ENSGALG00000003690	KRT14	keratin 14 [Source:NCBI gene;Acc:408039]	-4.29216015250305	0.00000244737593055609	1.66068206666667	29.99545865
ENSGALG00000003691	RNF145	ring finger protein 145 [Source:HGNC Symbol;Acc:HGNC:20853]	-0.874550591520486	0.0778279590142954	13.1513366666667	16.3143575
ENSGALG00000003693	MACF1	microtubule-actin crosslinking factor 1 [Source:HGNC Symbol;Acc:HGNC:13664]	-0.576209963118805	0.269064169278435	9.68319845635933	9.77775832938385
ENSGALG00000003695	MINPP1	multiple inositol-polyphosphate phosphatase 1 [Source:NCBI gene;Acc:395356]	1.36034845065907	0.0170038987206691	6.17191	1.69404
ENSGALG00000003696		NA	-0.705739028109936	0.156277754612396	25.13825	25.94538
ENSGALG00000003699	EBF1	early B-cell factor 1 [Source:NCBI gene;Acc:395512]	1.00008661830689	0.37254199211662	3.38491166666667	1.4259765
ENSGALG00000003701	SGMS1	sphingomyelin synthase 1 [Source:NCBI gene;Acc:378907]	-1.4937338606976	0.00066006042486443	4.13877333333333	9.2201945
ENSGALG00000003702	CLINT1	clathrin interactor 1 [Source:NCBI gene;Acc:416240]	-1.03032165691293	0.00835125770257185	42.55783	61.205195
ENSGALG00000003703	USE1	unconventional SNARE in the ER 1 [Source:NCBI gene;Acc:420134]	-0.0358276972209211	0.952487830012812	46.9781	28.73135
ENSGALG00000003705	VPS13C	vacuolar protein sorting 13 homolog C [Source:HGNC Symbol;Acc:HGNC:23594]	0.783980924397853	0.302541524531209	13.1212233333333	5.183235
ENSGALG00000003708	WDR70	WD repeat domain 70 [Source:NCBI gene;Acc:427444]	0.466617940673859	0.368139757202614	40.692	20.28935
ENSGALG00000003709	PLAT	plasminogen activator, tissue type [Source:HGNC Symbol;Acc:HGNC:9051]	1.05370773053888	0.288338993859934	7.58108	2.328655
ENSGALG00000003712	RAPGEF1	Rap guanine nucleotide exchange factor 1 [Source:HGNC Symbol;Acc:HGNC:4568]	0.285150106442099	0.513325815547575	14.2261	7.924275
ENSGALG00000003713		chloride voltage-gated channel Kb [Source:NCBI gene;Acc:428190]	1.28457447531208	0.0932313054048792	4.12811333333333	1.065952
ENSGALG00000003716	GDNF	glial cell derived neurotrophic factor [Source:HGNC Symbol;Acc:HGNC:4232]	-0.287033320950738	0.88701515825556	0.424830766666667	0.4442575
ENSGALG00000003717	MYO9B	myosin IXB [Source:NCBI gene;Acc:420135]	0.874603618486406	0.143550245945009	46.3327553333333	16.5297155
ENSGALG00000003720	FANCD2	Fanconi anemia complementation group D2 [Source:NCBI gene;Acc:415935]	0.10833937354705	0.818433793853478	19.1606666666667	11.8978
ENSGALG00000003722	THG1L	tRNA-histidine guanylyltransferase 1 like [Source:NCBI gene;Acc:416242]	-1.42960419098927	0.00039251256155041	41.0363333333333	71.80618
ENSGALG00000003726	EGFLAM	EGF like, fibronectin type III and laminin G domains [Source:NCBI gene;Acc:427445]	2.1791203218031	0.00074449480801957	4.01021666666667	0.632944
ENSGALG00000003727	HAUS8	HAUS augmin like complex subunit 8 [Source:HGNC Symbol;Acc:HGNC:30532]	-0.244735683240088	0.534466146646639	59.9843803333333	48.271231
ENSGALG00000003731	FBXO42	F-box protein 42 [Source:HGNC Symbol;Acc:HGNC:29249]	-0.727818950310834	0.331171238380554	11.4237755	12.80263
ENSGALG00000003732	UCK1	uridine-cytidine kinase 1 [Source:HGNC Symbol;Acc:HGNC:14859]	-0.903516902655561	0.0301295583845447	24.5036333333333	32.05162
ENSGALG00000003733	LIFR	leukemia inhibitory factor receptor alpha [Source:NCBI gene;Acc:395262]	3.33626827230674	0.000000146209413560688	9.07406666666667	0.623769
ENSGALG00000003734	SZRD1	SUZ RNA binding domain containing 1 [Source:NCBI gene;Acc:419462]	-0.320529223583936	0.454778856012137	39.3647	33.4898
ENSGALG00000003736	ABCB9	ATP binding cassette subfamily B member 9 [Source:HGNC Symbol;Acc:HGNC:50]	0.558457717919991	0.368647265934664	4.68527	2.154275
ENSGALG00000003738	EMC3	ER membrane protein complex subunit 3 [Source:NCBI gene;Acc:415936]	-0.82830425287442	0.0471771141046404	56.8056	68.6968345
ENSGALG00000003741	MYO18A	myosin XVIIIA [Source:HGNC Symbol;Acc:HGNC:31104]	-1.45114413179219	0.0120337501342265	14.469377	26.000434
ENSGALG00000003742	CPAMD8	C3 and PZP like, alpha-2-macroglobulin domain containing 8 [Source:NCBI gene;Acc:420138]	-3.18702660243455	0.000000000036430605653602	0.831996666666667	5.08558
ENSGALG00000003743	VPS37B	VPS37B, ESCRT-I subunit [Source:HGNC Symbol;Acc:HGNC:25754]	0.443220978214709	0.489875729791389	53.1663	26.7816
ENSGALG00000003744	ADAM19	ADAM metallopeptidase domain 19 [Source:NCBI gene;Acc:416244]	-3.37820868272254	0.0000653421357014174	0.145764666666667	1.0641675
ENSGALG00000003745	NECAP2	NECAP endocytosis associated 2 [Source:NCBI gene;Acc:419464]	-0.401656547187173	0.436772320920094	11.4253285666667	10.48095473
ENSGALG00000003747	OSMR	oncostatin M receptor [Source:HGNC Symbol;Acc:HGNC:8507]	-0.390513955570821	0.614958046129713	0.770703333333333	0.7200645
ENSGALG00000003748	ANO5	anoctamin 5 [Source:NCBI gene;Acc:422973]	-0.505240739593781	0.37748832670688	23.5542679	22.43743
ENSGALG00000003750	PLCG1	phospholipase C gamma 1 [Source:HGNC Symbol;Acc:HGNC:9065]	-1.489280354311	0.0300652648711008	13.4106033333333	25.8315
ENSGALG00000003751		N-acylsphingosine amidohydrolase 2 [Source:NCBI gene;Acc:423679]	-0.141684869283511	0.952106458337719	0.0729989333333333	0.04936655
ENSGALG00000003753	CYLD	CYLD lysine 63 deubiquitinase [Source:HGNC Symbol;Acc:HGNC:2584]	0.990128873414415	0.108441000086776	23.2437	8.501105
ENSGALG00000003757	POMT1	protein O-mannosyltransferase 1 [Source:NCBI gene;Acc:417175]	-0.398233784758819	0.464069660710774	22.8878333333333	19.59355
ENSGALG00000003758	MREG	melanoregulin [Source:HGNC Symbol;Acc:HGNC:25478]	-3.22633811550509	0.00068128425302987	0.136295766666667	0.7465935
ENSGALG00000003759	RORA	RAR related orphan receptor A [Source:NCBI gene;Acc:415377]	2.75172327640315	0.00020116046664574	6.17937	0.6482545
ENSGALG00000003766	KIAA0100	KIAA0100 [Source:HGNC Symbol;Acc:HGNC:28960]	-0.0260227622010102	0.972033468846281	13.46818	9.185675
ENSGALG00000003767	NKD1	naked cuticle homolog 1 [Source:HGNC Symbol;Acc:HGNC:17045]	0.236665416523202	0.772692645617871	12.1065646666667	7.2016995
ENSGALG00000003770	ANXA2	annexin A2 [Source:NCBI gene;Acc:396297]	-1.82777060684839	0.0239793198753834	222.626357333333	501.23919857889
ENSGALG00000003771	SIN3B	SIN3 transcription regulator family member B [Source:HGNC Symbol;Acc:HGNC:19354]	-0.489183529626297	0.234500461173763	17.71618	18.43977
ENSGALG00000003774	ATP13A2	ATPase 13A2 [Source:NCBI gene;Acc:419466]	-0.899403399182688	0.118178086300578	9.49123366666667	10.88436
ENSGALG00000003775	RICTOR	RPTOR independent companion of MTOR complex 2 [Source:HGNC Symbol;Acc:HGNC:28611]	0.797416672021004	0.25321613754465	10.73165	4.328205
ENSGALG00000003777	NELL1	neural EGFL like 1 [Source:HGNC Symbol;Acc:HGNC:7750]	-1.86774182470341	0.0139532993022412	0.5027266	1.428683743725
ENSGALG00000003778	TMEM38A	transmembrane protein 38A [Source:NCBI gene;Acc:771253]	-1.00852085804755	0.00452760279258208	30.0390333333333	39.19295
ENSGALG00000003781	SUN1	Sad1 and UNC84 domain containing 1 [Source:HGNC Symbol;Acc:HGNC:18587]	0.20180353808676	0.646842391065983	73.3428	43.34905
ENSGALG00000003786	BRD7	bromodomain containing 7 [Source:NCBI gene;Acc:415730]	-0.202863799200711	0.713115648711497	148.375	115.8581
ENSGALG00000003788	BNIP2	BCL2 interacting protein 2 [Source:HGNC Symbol;Acc:HGNC:1083]	0.0306933011606677	0.954840689236135	66.3761	43.2816
ENSGALG00000003789	FAM78A	family with sequence similarity 78 member A [Source:HGNC Symbol;Acc:HGNC:25465]	-1.64867880685576	0.258707256165624	0.406763	0.961547
ENSGALG00000003792	FYB	FYN binding protein [Source:NCBI gene;Acc:427448]	3.47551097868598	0.0117783016435941	0.636067033333333	0.04081575
ENSGALG00000003793	GTF2A2	general transcription factor IIA subunit 2 [Source:NCBI gene;Acc:770910]	-0.27159879334521	0.498598582114773	153.1761	119.689605
ENSGALG00000003794	SLC35E1	solute carrier family 35 member E1 [Source:HGNC Symbol;Acc:HGNC:20803]	-1.17492317539394	0.0021166352987206	26.9765666666667	41.0101
ENSGALG00000003795	DENR	density regulated re-initiation and release factor [Source:NCBI gene;Acc:771794]	-0.584542203297636	0.118919437498143	194.161935333333	189.27497
ENSGALG00000003798	GET4	golgi to ER traffic protein 4 [Source:NCBI gene;Acc:416450]	-0.365431963386527	0.412259494133038	84.0291333333333	74.7785
ENSGALG00000003799	USP4	ubiquitin specific peptidase 4 [Source:NCBI gene;Acc:415937]	-1.08755911067485	0.00768875129981913	30.2328	43.44225
ENSGALG00000003800	PABPC4	poly(A) binding protein cytoplasmic 4 [Source:HGNC Symbol;Acc:HGNC:8557]	-0.43799438556789	0.319662921744698	27.0677	24.7143
ENSGALG00000003802	OTUD7A	OTU deubiquitinase 7A [Source:HGNC Symbol;Acc:HGNC:20718]	-0.167039531090259	0.731407250181684	7.42979333333333	5.801295
ENSGALG00000003803	DAB2	DAB2, clathrin adaptor protein [Source:HGNC Symbol;Acc:HGNC:2662]	-1.17199615844212	0.30211129517072	0.0992227333333333	0.175263
ENSGALG00000003805	PRKG1	protein kinase cGMP-dependent 1 [Source:HGNC Symbol;Acc:HGNC:9414]	0.154944174104785	0.871245036381625	19.4831166666667	12.025095
ENSGALG00000003806	RHOA	ras homolog family member A [Source:NCBI gene;Acc:395442]	0.00145302627230203	0.99738315128217	971.676709666667	654.123315
ENSGALG00000003807	GPN3	GPN-loop GTPase 3 [Source:HGNC Symbol;Acc:HGNC:30186]	0.750929843417713	0.109296966916778	136.761033333333	56.30248
ENSGALG00000003812	UBE2F	ubiquitin conjugating enzyme E2 F (putative) [Source:NCBI gene;Acc:424015]	0.586634996799151	0.106339778630018	188.898683333333	91.621765
ENSGALG00000003814	DKK1	dickkopf WNT signaling pathway inhibitor 1 [Source:HGNC Symbol;Acc:HGNC:2891]	-1.75811476246759	0.231649406052877	1.25442933333333	2.139475
ENSGALG00000003815	RPN2	ribophorin II [Source:NCBI gene;Acc:419177]	-0.346010540044799	0.43448126173839	263.010775	232.5882385
ENSGALG00000003816	NT5C1A	5'-nucleotidase, cytosolic IA [Source:HGNC Symbol;Acc:HGNC:17819]	-2.83402889812784	0.00395390120384653	0.270913	1.34424
ENSGALG00000003818	CYFIP2	cytoplasmic FMR1 interacting protein 2 [Source:HGNC Symbol;Acc:HGNC:13760]	0.203841207223607	0.836347224167821	2.26690666666667	1.955605
ENSGALG00000003819	ADAP1	ArfGAP with dual PH domains 1 [Source:HGNC Symbol;Acc:HGNC:16486]	0.549707942174475	0.447731993750235	12.86766	5.85437
ENSGALG00000003820	ARPC3	actin related protein 2/3 complex subunit 3 [Source:NCBI gene;Acc:416837]	-1.10856219569967	0.00264364941144307	131.444633333333	186.893
ENSGALG00000003821	RAMP1	receptor activity modifying protein 1 [Source:HGNC Symbol;Acc:HGNC:9843]	2.27961926884437	0.0015342467291887	4.48160666666667	0.502443
ENSGALG00000003824	CHERP	calcium homeostasis endoplasmic reticulum protein [Source:NCBI gene;Acc:420144]	-0.114750600165948	0.788122565297323	65.2091127	47.697807
ENSGALG00000003826	ANAPC7	anaphase promoting complex subunit 7 [Source:HGNC Symbol;Acc:HGNC:17380]	0.256219093111155	0.551522892534063	85.4539333333333	47.74585
ENSGALG00000003829	HPCAL4	hippocalcin like 4 [Source:HGNC Symbol;Acc:HGNC:18212]	0.799570055758721	0.491712076904407	1.77092	1.014593
ENSGALG00000003832	TEX264	testis expressed 264 [Source:NCBI gene;Acc:415938]	0.077944343339763	0.932083003060676	17.8977333333333	11.278545
ENSGALG00000003833	CACNA1E	calcium voltage-gated channel subunit alpha1 E [Source:HGNC Symbol;Acc:HGNC:1392]	-1.27467677004402	0.0709392956138145	0.741892966666667	1.132045447023
ENSGALG00000003836		RNA binding motif protein 44 [Source:NCBI gene;Acc:107049003]	7.33167118265584	0.000000000000000000000000109603481228127	24.7098666666667	0.09184045
ENSGALG00000003837	ADCY7	adenylate cyclase 7 [Source:HGNC Symbol;Acc:HGNC:238]	1.61682202398269	0.0196287063646271	14.6960666666667	3.410935
ENSGALG00000003838		family with sequence similarity 49 member A-like [Source:NCBI gene;Acc:419677]	-1.5096553488747	0.155858466618984	0.915534	1.667005
ENSGALG00000003839	GRM2	glutamate metabotropic receptor 2 [Source:HGNC Symbol;Acc:HGNC:4594]	4.17512460420727	0.129265383409098	0.348754666666667	0.0186823
ENSGALG00000003841		diacylglycerol kinase kappa [Source:NCBI gene;Acc:422129]	1.39088893008572	0.0623156271373839	2.00621666666667	0.5497715
ENSGALG00000003842	GHRH	growth hormone releasing hormone [Source:NCBI gene;Acc:419178]	-3.62134075556837	0.0000469014072656379	1.27411733333333	9.95953
ENSGALG00000003845	MKNK2	MAP kinase interacting serine/threonine kinase 2 [Source:HGNC Symbol;Acc:HGNC:7111]	0.414960769593259	0.550436677513973	22.5952333333333	11.632875
ENSGALG00000003849	TRPM1	transient receptor potential cation channel subfamily M member 1 [Source:HGNC Symbol;Acc:HGNC:7146]	2.57582387492021	0.00958739472898365	1.17444480006317	0.1367375
ENSGALG00000003851	TRIT1	tRNA isopentenyltransferase 1 [Source:HGNC Symbol;Acc:HGNC:20286]	-0.36171469400063	0.633327971632003	23.4017933546667	21.3903675
ENSGALG00000003854	IFT81	intraflagellar transport 81 [Source:NCBI gene;Acc:416839]	0.579103921830037	0.138759236625832	21.9275	9.789125
ENSGALG00000003855	SRC	SRC proto-oncogene, non-receptor tyrosine kinase [Source:NCBI gene;Acc:396442]	-2.60268497078313	0.00015817657579135	5.06491	20.7690135
ENSGALG00000003859	KRT222	keratin 222 [Source:NCBI gene;Acc:420046]	0.382968062350675	0.68837870584986	2.29183666666667	1.095914
ENSGALG00000003860	MID2	midline 2 [Source:HGNC Symbol;Acc:HGNC:7096]	0.409956534957523	0.723797609154331	3.167729	1.65654
ENSGALG00000003861	HERC4	HECT and RLD domain containing E3 ubiquitin protein ligase 4 [Source:HGNC Symbol;Acc:HGNC:24521]	-1.05403957873927	0.0162955397619192	25.9313933333333	36.7934745
ENSGALG00000003862	LRRFIP1	NA	0.847712658084276	0.152040380014338	12.2496	4.55477
ENSGALG00000003863	P2RX7	purinergic receptor P2X 7 [Source:HGNC Symbol;Acc:HGNC:8537]	2.77749729327892	0.0409203215884489	0.577322	0.05577825
ENSGALG00000003866	FIBCD1	fibrinogen C domain containing 1 [Source:HGNC Symbol;Acc:HGNC:25922]	0.546500455391345	0.776989399059075	0.754771666666667	0.3727205
ENSGALG00000003870	MED7	mediator complex subunit 7 [Source:HGNC Symbol;Acc:HGNC:2378]	0.111683700314622	0.818433793853478	50.04164	32.75129
ENSGALG00000003875	ABL1	ABL proto-oncogene 1, non-receptor tyrosine kinase [Source:HGNC Symbol;Acc:HGNC:76]	-0.354622190909792	0.39744394681635	33.9407333333333	29.52535
ENSGALG00000003876	TIMD4	T-cell immunoglobulin and mucin domain containing 4 [Source:NCBI gene;Acc:416250]	5.24136630809077	0.0491191327153097	0.276464666666667	0.0275417
ENSGALG00000003878	PIN4	peptidylprolyl cis/trans isomerase, NIMA-interacting 4 [Source:HGNC Symbol;Acc:HGNC:8992]	-1.28845950537851	0.051422398873712	66.6896666666667	104.47985
ENSGALG00000003879	MFSD2A	major facilitator superfamily domain containing 2A [Source:HGNC Symbol;Acc:HGNC:25897]	-3.47076184442447	0.00000106396406339702	6.02748666666667	44.51755
ENSGALG00000003880	STX10	syntaxin 10 [Source:NCBI gene;Acc:424413]	-0.264095622201798	0.628963881478907	15.0682676666667	12.6206695
ENSGALG00000003881	ERCC6L	ERCC excision repair 6 like, spindle assembly checkpoint helicase [Source:HGNC Symbol;Acc:HGNC:20794]	-1.01825474195134	0.00171663391035522	18.3344666666667	25.24195
ENSGALG00000003882	SMARCE1	SWI/SNF related, matrix associated, actin dependent regulator of chromatin, subfamily e, member 1 [Source:NCBI gene;Acc:420047]	-0.496771740367071	0.15963298951921	226.229393333333	219.34393
ENSGALG00000003883	MTMR10	NA	-0.380405905394677	0.524194262721282	31.1380333333333	27.75285
ENSGALG00000003885		NA	-2.64781685854919	0.344235189606018	0.0574473666666667	0.1563605
ENSGALG00000003886	SGCD	sarcoglycan delta [Source:HGNC Symbol;Acc:HGNC:10807]	0.323638019115944	0.768081477683607	6.28541333333333	3.81072
ENSGALG00000003891	ZNF423	zinc finger protein 423 [Source:HGNC Symbol;Acc:HGNC:16762]	1.72074223334348	0.00200149413825563	57.755345	11.89272105
ENSGALG00000003893	XPR1	xenotropic and polytropic retrovirus receptor 1 [Source:HGNC Symbol;Acc:HGNC:12827]	-1.01384353107017	0.0735373896741343	24.2964333333333	33.35605
ENSGALG00000003895	PRDM12	PR/SET domain 12 [Source:HGNC Symbol;Acc:HGNC:13997]	3.36244981044717	0.00201559263315803	5.40382333333333	0.359828
ENSGALG00000003899	RAB17	RAB17, member RAS oncogene family [Source:HGNC Symbol;Acc:HGNC:16523]	-0.0329110138085339	0.994992458661885	0.067469	0.0442212
ENSGALG00000003901	P2RX4	purinergic receptor P2X 4 [Source:NCBI gene;Acc:374166]	-0.0366217523943866	0.95019285118516	8.98783666666667	6.98938
ENSGALG00000003904	MLPH	melanophilin [Source:NCBI gene;Acc:424019]	-5.77325296382491	0.000000000883949449207365	0.127653266666667	3.917925
ENSGALG00000003906	MPHOSPH10	M-phase phosphoprotein 10 [Source:HGNC Symbol;Acc:HGNC:7213]	-0.845707957399547	0.0318264029988661	75.3463	94.85035
ENSGALG00000003907	N4BP1	NEDD4 binding protein 1 [Source:NCBI gene;Acc:415739]	-0.429759241370788	0.320066895410676	28.3989	26.4847
ENSGALG00000003908	SLC6A5	solute carrier family 6 member 5 [Source:HGNC Symbol;Acc:HGNC:11051]	-2.82468628702386	0.062234556207176	0.114268	0.5507796
ENSGALG00000003909	PIGT	phosphatidylinositol glycan anchor biosynthesis class T [Source:HGNC Symbol;Acc:HGNC:14938]	-1.34740398816956	0.0145174949004002	20.8951583333333	33.784095
ENSGALG00000003911	CACNG5	calcium voltage-gated channel auxiliary subunit gamma 5 [Source:HGNC Symbol;Acc:HGNC:1409]	0.371644850347883	0.6552656413946	11.9811766666667	6.298995
ENSGALG00000003913	MCEE	methylmalonyl-CoA epimerase [Source:NCBI gene;Acc:415385]	0.929156102325158	0.0899326470241965	24.54903	9.2418265
ENSGALG00000003914	CALR3	calreticulin 3 [Source:HGNC Symbol;Acc:HGNC:20407]	3.4976063883527	0.000000000000000000000019080719337903	213.964666666667	13.07295
ENSGALG00000003916	SIAH1	siah E3 ubiquitin protein ligase 1 [Source:HGNC Symbol;Acc:HGNC:10857]	0.320656236310826	0.414079564222537	57.36183	30.409205
ENSGALG00000003919	MRPL22	mitochondrial ribosomal protein L22 [Source:HGNC Symbol;Acc:HGNC:14480]	-0.0242746227918427	0.960896274724137	69.3449	50.2776
ENSGALG00000003920	OCRL	OCRL, inositol polyphosphate-5-phosphatase [Source:HGNC Symbol;Acc:HGNC:8108]	-0.105333957696903	0.870436854664197	15.6398666666667	11.74095
ENSGALG00000003921	DBNDD2	dysbindin domain containing 2 [Source:HGNC Symbol;Acc:HGNC:15881]	-4.63966998651886	0.0000000000316062766789365	3.89832766666667	60.18684
ENSGALG00000003922	TOP2A	topoisomerase (DNA) II alpha [Source:NCBI gene;Acc:395570]	-0.289147470761177	0.511683116342066	131.653772666667	111.82430615
ENSGALG00000003923	COL6A3	collagen type VI alpha 3 chain [Source:NCBI gene;Acc:396548]	-2.41948895342261	0.00031328377821163	0.193637566666667	0.68042635
ENSGALG00000003924	LHX4-AS1	LHX4 antisense RNA 1 [Source:NCBI gene;Acc:424416]	-0.622344927025437	0.162946842436647	35.92002	37.11071
ENSGALG00000003925	MYPN	myopalladin [Source:HGNC Symbol;Acc:HGNC:23246]	-1.850569522264	0.095005908664759	0.185452666666667	0.459496
ENSGALG00000003929	SYS1	SYS1, golgi trafficking protein [Source:NCBI gene;Acc:419183]	-0.0110407382690658	0.981137619335763	46.3485	30.88425
ENSGALG00000003930	APBA2	amyloid beta precursor protein binding family A member 2 [Source:HGNC Symbol;Acc:HGNC:579]	-0.908651251323894	0.242833400853527	8.86129666666667	11.800495
ENSGALG00000003932	SDC4	syndecan 4 [Source:NCBI gene;Acc:419184]	-3.36118741419008	0.000000000000000634153523695875	10.7183366666667	71.78975
ENSGALG00000003933	QSOX1	quiescin Q6 sulfhydryl oxidase 1 [Source:NCBI gene;Acc:373914]	-1.06160218463696	0.303663426494794	18.0698	23.0026
ENSGALG00000003935	PBLD	phenazine biosynthesis like protein domain containing [Source:NCBI gene;Acc:423685]	0.161121679116559	0.838764748988584	10.4032766666667	5.835498
ENSGALG00000003936	PPT1	palmitoyl-protein thioesterase 1 [Source:NCBI gene;Acc:419681]	-0.829938753003993	0.0159212189182228	34.5137666666667	42.37365
ENSGALG00000003937	GEMIN5	gem nuclear organelle associated protein 5 [Source:HGNC Symbol;Acc:HGNC:20043]	0.510677615678367	0.255452451754073	113.925466666667	56.22335
ENSGALG00000003939	KLF2	Kruppel like factor 2 [Source:NCBI gene;Acc:420148]	-0.132271290971672	0.876179286270178	1.86944333333333	1.37057
ENSGALG00000003941	FUBP3	far upstream element binding protein 3 [Source:NCBI gene;Acc:417184]	-0.60623339217493	0.269177118901331	93.2638763333333	97.0208665
ENSGALG00000003942	LONP2	lon peptidase 2, peroxisomal [Source:NCBI gene;Acc:415740]	0.485321617418178	0.175360913793102	82.0000333333333	38.48985
ENSGALG00000003944	FAM189A1	family with sequence similarity 189 member A1 [Source:HGNC Symbol;Acc:HGNC:29075]	3.0484710910718	0.00000184170454634758	19.3516666666667	1.616603
ENSGALG00000003947	HNRNPH3	heterogeneous nuclear ribonucleoprotein H3 [Source:NCBI gene;Acc:423686]	0.147017630509466	0.80241501855876	1123.01533333333	751.92155
ENSGALG00000003948	ALAS2	5'-aminolevulinate synthase 2 [Source:NCBI gene;Acc:552895]	-1.75957701839772	0.00020396981958809	11.5188693333333	25.19623465
ENSGALG00000003950	CNOT8	CCR4-NOT transcription complex subunit 8 [Source:NCBI gene;Acc:416255]	-0.122648994103749	0.774551058627175	78.9968183333333	55.620725
ENSGALG00000003952	RBPJL	recombination signal binding protein for immunoglobulin kappa J region like [Source:HGNC Symbol;Acc:HGNC:13761]	-1.97713961294521	0.134458863804844	0.392055666666667	1.0539035
ENSGALG00000003955	CEP350	centrosomal protein 350 [Source:HGNC Symbol;Acc:HGNC:24238]	0.437892616857738	0.608290051920727	2.95879666666667	1.55992
ENSGALG00000003958	PRMT3	protein arginine methyltransferase 3 [Source:NCBI gene;Acc:422975]	0.622028339107862	0.085971677969794	64.1027	28.4066
ENSGALG00000003959	AP1M1	adaptor related protein complex 1 subunit mu 1 [Source:NCBI gene;Acc:420149]	0.54047476828556	0.230581465465509	171.940166666667	78.9371105
ENSGALG00000003966	RPL23A	ribosomal protein L23a [Source:HGNC Symbol;Acc:HGNC:10317]	-0.790174860556307	0.214376411335752	2788.12124466667	3189.4385855
ENSGALG00000003969	EMC1	ER membrane protein complex subunit 1 [Source:NCBI gene;Acc:419470]	-0.252649937232287	0.54957168778882	72.3435456189677	59.01085
ENSGALG00000003972	FAXDC2	fatty acid hydroxylase domain containing 2 [Source:NCBI gene;Acc:416256]	0.942067106499094	0.356227009490718	3.16531333333333	1.083689
ENSGALG00000003973	TLCD1	TLC domain containing 1 [Source:NCBI gene;Acc:417575]	-1.95538358793778	0.013978007809165	37.576683	93.137195
ENSGALG00000003976	BCORL1	BCL6 corepressor like 1 [Source:HGNC Symbol;Acc:HGNC:25657]	0.0831625458626828	0.887512106939579	3.45533666666667	1.9703545
ENSGALG00000003977	TWF2	twinfilin actin binding protein 2 [Source:NCBI gene;Acc:415940]	-1.03865469941746	0.071243758846242	26.1629566666667	30.4233545
ENSGALG00000003978	CIB3	calcium and integrin binding family member 3 [Source:HGNC Symbol;Acc:HGNC:24580]	1.56604257186516	0.272319310920574	2.49060666666667	0.628203
ENSGALG00000003979	NEK8	NIMA related kinase 8 [Source:HGNC Symbol;Acc:HGNC:13387]	0.30322142019964	0.62189597170624	8.90487	4.640245
ENSGALG00000003980	IQCA1	IQ motif containing with AAA domain 1 [Source:HGNC Symbol;Acc:HGNC:26195]	2.55626237002764	0.103160601662255	0.681090333333333	0.0878282
ENSGALG00000003985	TARSL2	threonyl-tRNA synthetase like 2 [Source:NCBI gene;Acc:415389]	-0.486436080772493	0.173944736836758	39.3211333333333	37.2737
ENSGALG00000003986	PITHD1	PITH domain containing 1 [Source:HGNC Symbol;Acc:HGNC:25022]	-1.1788293363103	0.122988119043044	24.71959	35.307355
ENSGALG00000003987	TRAF4	TNF receptor associated factor 4 [Source:HGNC Symbol;Acc:HGNC:12034]	-2.37854248454802	0.00015923300481215	3.45938333333333	9.699095
ENSGALG00000003990		NA	0.809671971742933	0.0326034894612215	20.6436333333333	7.11662
ENSGALG00000003991	MRTO4	MRT4 homolog, ribosome maturation factor [Source:NCBI gene;Acc:428192]	-1.69303294805576	0.00044373531411677	80.3809633333333	166.1063855
ENSGALG00000003995	ERAL1	Era like 12S mitochondrial rRNA chaperone 1 [Source:NCBI gene;Acc:374084]	0.440936980575681	0.245018306614102	38.5753499996667	18.862938174285
ENSGALG00000003999	NAV2	neuron navigator 2 [Source:HGNC Symbol;Acc:HGNC:15997]	-0.834897038142053	0.315950226624005	11.5828266666667	15.21692
ENSGALG00000004002	LYPLA2	lysophospholipase II [Source:NCBI gene;Acc:419685]	-1.46700421298553	0.00594007155127915	51.486	95.4717
ENSGALG00000004003	AIFM1	apoptosis inducing factor mitochondria associated 1 [Source:NCBI gene;Acc:428688]	-0.364165117056928	0.364286869117951	118.287799666667	107.560979
ENSGALG00000004004	PHKB	phosphorylase kinase regulatory subunit beta [Source:NCBI gene;Acc:415741]	0.254030619585135	0.70517805515599	38.2552875666667	21.5697215003211
ENSGALG00000004005	AKR7L	aldo-keto reductase family 7 like (gene/pseudogene) [Source:HGNC Symbol;Acc:HGNC:24056]	-0.866011955005231	0.154664794812067	11.33029	13.687315
ENSGALG00000004009	DHRS13	dehydrogenase/reductase 13 [Source:HGNC Symbol;Acc:HGNC:28326]	-2.52855635858719	0.19806982092246	0.281282666666667	1.119574
ENSGALG00000004017	TOR1AIP2	torsin 1A interacting protein 2 [Source:HGNC Symbol;Acc:HGNC:24055]	-1.57732380039023	0.0109111087436876	2.787379	5.2709245
ENSGALG00000004018	GLYCTK	glycerate kinase [Source:HGNC Symbol;Acc:HGNC:24247]	0.150663289928495	0.803195163083454	8.1358	4.78115
ENSGALG00000004019	MARS2	methionyl-tRNA synthetase 2, mitochondrial [Source:HGNC Symbol;Acc:HGNC:25133]	-1.47491089439153	0.0002734171443848	8.05517333333333	15.3933
ENSGALG00000004028	MATN4	matrilin 4 [Source:HGNC Symbol;Acc:HGNC:6910]	-1.52182590655009	0.156681216568252	0.728163333333333	1.739097
ENSGALG00000004033	GALNT10	polypeptide N-acetylgalactosaminyltransferase 10 [Source:HGNC Symbol;Acc:HGNC:19873]	-0.499404494085734	0.524894595987953	3.77869	3.88613
ENSGALG00000004034	CAPZB	capping actin protein of muscle Z-line beta subunit [Source:NCBI gene;Acc:396418]	-0.264992157097438	0.611821152698462	226.227559273333	192.3004795
ENSGALG00000004035	CRYBA1	crystallin beta A1 [Source:NCBI gene;Acc:396499]	0.130654710910131	0.933615808993812	1.89517	1.1363915
ENSGALG00000004037	DNA2	DNA replication helicase/nuclease 2 [Source:NCBI gene;Acc:423688]	-0.557482682069417	0.221196783553838	36.9631666666667	36.37815
ENSGALG00000004038	ADAL	adenosine deaminase like [Source:NCBI gene;Acc:415391]	1.35918935264958	0.00057880215019786	102.950423333333	26.47731
ENSGALG00000004039	MINOS1	mitochondrial inner membrane organizing system 1 [Source:NCBI gene;Acc:419474]	-0.98111325571369	0.0132956631505562	42.7404333333333	55.5535
ENSGALG00000004040	MFAP3	microfibrillar associated protein 3 [Source:NCBI gene;Acc:416261]	0.373849668635188	0.356351851786848	51.8186333333333	26.99305
ENSGALG00000004042	NUFIP2	NUFIP2, FMR1 interacting protein 2 [Source:HGNC Symbol;Acc:HGNC:17634]	0.235187390291025	0.709781874008338	9.933158	5.9468115
ENSGALG00000004044	CSRP3	cysteine and glycine rich protein 3 [Source:NCBI gene;Acc:422979]	0.93505910217846	0.462190386885436	0.657185666666667	0.274246
ENSGALG00000004045	AGAP1	ArfGAP with GTPase domain, ankyrin repeat and PH domain 1 [Source:HGNC Symbol;Acc:HGNC:16922]	0.317633526247457	0.491712076904407	15.9968	8.8702
ENSGALG00000004046	LARP6	La ribonucleoprotein domain family member 6 [Source:HGNC Symbol;Acc:HGNC:24012]	2.33947985864938	0.000000218094658045784	44.5500333333333	6.070974
ENSGALG00000004047	GALE	UDP-galactose-4-epimerase [Source:HGNC Symbol;Acc:HGNC:4116]	-1.77618397460385	0.0002652040280054	23.1123333333333	52.76245
ENSGALG00000004048	PTPRS	protein tyrosine phosphatase, receptor type S [Source:NCBI gene;Acc:396375]	0.413685079786557	0.358743070595417	61.76882	32.305441
ENSGALG00000004049	ITFG1	integrin alpha FG-GAP repeat containing 1 [Source:NCBI gene;Acc:415742]	-0.206542780475014	0.642534113359691	92.9561541	69.938268
ENSGALG00000004052	GPR107	G protein-coupled receptor 107 [Source:NCBI gene;Acc:417186]	0.423420276241632	0.328320105440118	33.7810646666667	18.0900465
ENSGALG00000004055	C7orf50	chromosome 7 open reading frame 50 [Source:HGNC Symbol;Acc:HGNC:22421]	0.0637208551285081	0.907132260357017	142.697	92.65015
ENSGALG00000004057	HMGCL	3-hydroxymethyl-3-methylglutaryl-CoA lyase [Source:NCBI gene;Acc:396316]	-1.4018364535496	0.00297063856834196	21.7009263333333	36.2830805
ENSGALG00000004058	GPR146	G protein-coupled receptor 146 [Source:NCBI gene;Acc:416456]	-3.18597834799277	0.00183389455105933	0.489458433333333	2.9925065
ENSGALG00000004059	LRRC49	leucine rich repeat containing 49 [Source:HGNC Symbol;Acc:HGNC:25965]	-0.0120175182863761	0.986968914775659	8.76476333333333	6.098945
ENSGALG00000004063	SLC25A14	solute carrier family 25 member 14 [Source:NCBI gene;Acc:422141]	-0.811596314878219	0.122309664799169	24.4485496666667	28.5163235
ENSGALG00000004064	GPER1	G protein-coupled estrogen receptor 1 [Source:NCBI gene;Acc:416457]	2.67883204207964	0.509292403263301	0.0971517333333333	0.01123275
ENSGALG00000004065	SLC25A16	solute carrier family 25 member 16 [Source:HGNC Symbol;Acc:HGNC:10986]	-0.0682336887120825	0.916944600220426	63.6201333333333	45.66765
ENSGALG00000004066	HTR6	5-hydroxytryptamine receptor 6 [Source:NCBI gene;Acc:430019]	1.99216287354681	0.288105612846757	0.919833333333333	0.08513955
ENSGALG00000004068	FAM114A2	family with sequence similarity 114 member A2 [Source:HGNC Symbol;Acc:HGNC:1333]	0.961215753199708	0.00441522293840231	38.4582666666667	13.73665
ENSGALG00000004069	GPR119	Gallus gallus G protein-coupled receptor 119 (GPR119), mRNA. [Source:RefSeq mRNA;Acc:NM_001318415]	-0.417048671846019	0.867085284940176	0.258378666666667	0.2132735
ENSGALG00000004070	MICALL2	MICAL like 2 [Source:HGNC Symbol;Acc:HGNC:29672]	0.998346740436739	0.0351522730287288	8.69648	2.989165
ENSGALG00000004071	NETO2	neuropilin and tolloid like 2 [Source:HGNC Symbol;Acc:HGNC:14644]	-0.0244502515439351	0.973758192584277	9.54393566666667	7.0630595
ENSGALG00000004074	KCNS1	potassium voltage-gated channel modifier subfamily S member 1 [Source:HGNC Symbol;Acc:HGNC:6300]	-1.10586021430243	0.372455524889668	0.621120333333333	0.769503
ENSGALG00000004078		LON peptidase N-terminal domain and RING finger protein 2-like [Source:NCBI gene;Acc:416263]	0.447531165449395	0.685948262724935	2.00932333333333	0.9751555
ENSGALG00000004079	ENOX2	ecto-NOX disulfide-thiol exchanger 2 [Source:NCBI gene;Acc:422142]	0.181499471454717	0.648457210409417	65.3340666666667	38.47602
ENSGALG00000004081	TMCO4	transmembrane and coiled-coil domains 4 [Source:HGNC Symbol;Acc:HGNC:27393]	0.238134208280901	0.737882996737593	3.57284666666667	2.133975
ENSGALG00000004082	TAOK1	TAO kinase 1 [Source:HGNC Symbol;Acc:HGNC:29259]	1.3721994584127	0.00953838963593523	62.9291	17.38865
ENSGALG00000004083	GRIA1	glutamate ionotropic receptor AMPA type subunit 1 [Source:NCBI gene;Acc:414893]	3.11395617780578	0.0131494636866665	1.25502933333333	0.2272736
ENSGALG00000004085	ZDHHC13	zinc finger DHHC-type containing 13 [Source:NCBI gene;Acc:422980]	-0.223102816866277	0.642808663360637	52.2414900011407	39.257255
ENSGALG00000004087	THSD4	thrombospondin type 1 domain containing 4 [Source:HGNC Symbol;Acc:HGNC:25835]	0.521248506323983	0.413283748274328	12.6712566666667	5.90191
ENSGALG00000004088	FNBP1	formin binding protein 1 [Source:HGNC Symbol;Acc:HGNC:17069]	1.0779810709334	0.0308081547487219	58.84457	18.154425
ENSGALG00000004093	TBX22	T-box 22 [Source:NCBI gene;Acc:373895]	1.47214085363085	0.398918329418228	0.483082666666667	0.174761
ENSGALG00000004096	CHRNA7	cholinergic receptor nicotinic alpha 7 subunit [Source:NCBI gene;Acc:374001]	0.431430372971972	0.729126282015422	0.864927	0.48758245
ENSGALG00000004097	LRRC38	leucine rich repeat containing 38 [Source:HGNC Symbol;Acc:HGNC:27005]	1.08998382347914	0.161923106901332	2.95121666666667	0.9361245
ENSGALG00000004098	STK4	serine/threonine kinase 4 [Source:NCBI gene;Acc:419187]	0.125472277036275	0.777256531643133	79.3475496666667	46.7228475
ENSGALG00000004101	NMUR2	Gallus gallus neuromedin U receptor 2 (NMUR2), mRNA. [Source:RefSeq mRNA;Acc:NM_001318437]	5.86346297543402	0.00000000707978144496123	3.27657333333333	0.0406424
ENSGALG00000004103	FAM81A	family with sequence similarity 81 member A [Source:HGNC Symbol;Acc:HGNC:28379]	-1.19288855288422	0.170549628934382	1.064952	1.58918
ENSGALG00000004104	INTS1	integrator complex subunit 1 [Source:HGNC Symbol;Acc:HGNC:24555]	0.43577206859831	0.311455154033254	40.8428	20.37555
ENSGALG00000004106	DHCR7	7-dehydrocholesterol reductase [Source:NCBI gene;Acc:422982]	-0.712288676378828	0.108053034021876	184.292366666667	199.8093
ENSGALG00000004107	ITM2A	integral membrane protein 2A [Source:NCBI gene;Acc:422145]	0.0168456049624411	0.973376338730234	372.041212525912	245.02416076134
ENSGALG00000004108	CCAR1	cell division cycle and apoptosis regulator 1 [Source:HGNC Symbol;Acc:HGNC:24236]	-0.698302715883337	0.0932488721853367	71.5734666666667	79.7714
ENSGALG00000004110		translocase of outer mitochondrial membrane 34 [Source:NCBI gene;Acc:419188]	1.3402807866904	0.00189890309619753	79.9092306666667	20.4071897
ENSGALG00000004112	FUCA1	alpha-L-fucosidase 1 [Source:HGNC Symbol;Acc:HGNC:4006]	1.83861077513732	0.0179594261138818	11.2363313333333	2.115514
ENSGALG00000004113		putative P2Y purinoceptor 10-like [Source:NCBI gene;Acc:422147]	-6.92404422513332	0.0000122068835683831	0.0377798333333333	1.6634885
ENSGALG00000004115	DNAJA2	DnaJ heat shock protein family (Hsp40) member A2 [Source:NCBI gene;Acc:415744]	-0.320776023437258	0.496279960375294	240.835670443767	207.38963781
ENSGALG00000004116	TRPM8	transient receptor potential cation channel subfamily M member 8 [Source:NCBI gene;Acc:424025]	3.92605886247663	0.00546822199071707	1.10119636838333	0.061992167915
ENSGALG00000004120	CNR2	cannabinoid receptor 2 [Source:HGNC Symbol;Acc:HGNC:2160]	3.51000091773011	0.0833355728024767	0.709024333333333	0.0451336
ENSGALG00000004121	LPAR4	lysophosphatidic acid receptor 4 [Source:NCBI gene;Acc:422149]	-2.05847138101668	0.00015337790208742	4.034895	11.233154
ENSGALG00000004122	PNRC2	proline rich nuclear receptor coactivator 2 [Source:NCBI gene;Acc:419688]	-1.53604065937818	0.00080685643013349	127.97247	268.027235
ENSGALG00000004123	PABPC1L	poly(A) binding protein cytoplasmic 1 like [Source:HGNC Symbol;Acc:HGNC:15797]	0.920285812193225	0.110760215635396	3.34718666666667	1.184043
ENSGALG00000004127		NA	-3.21329482019891	0.00023182957706305	1.84617733333333	10.515125
ENSGALG00000004128	CYSLTR1	cysteinyl leukotriene receptor 1 [Source:HGNC Symbol;Acc:HGNC:17451]	-4.56675986173947	0.000000000173411571343749	0.514127666666667	8.92528
ENSGALG00000004129	SPP2	secreted phosphoprotein 2 [Source:NCBI gene;Acc:396080]	1.31829004437171	0.479160749078681	0.4599604	0.0993241
ENSGALG00000004133	SRSF10	serine/arginine-rich splicing factor 10 [Source:NCBI gene;Acc:419689]	0.381932952958318	0.479790226212656	299.185733333333	166.8227
ENSGALG00000004134	GLRA1	glycine receptor alpha 1 [Source:HGNC Symbol;Acc:HGNC:4326]	2.17380143187784	0.0754800523231601	2.169742	0.2799379
ENSGALG00000004140	SH3BP4	SH3 domain binding protein 4 [Source:HGNC Symbol;Acc:HGNC:10826]	0.423197610524485	0.331675766651886	15.6941	7.9877
ENSGALG00000004141	LBFABP	liver basic fatty acid binding protein [Source:NCBI gene;Acc:395345]	3.40110125395177	0.0336528677739392	3.96875333333333	0.340266
ENSGALG00000004143	YWHAB	tyrosine 3-monooxygenase/tryptophan 5-monooxygenase activation protein beta [Source:NCBI gene;Acc:419190]	-0.744291321271218	0.0669608898186755	512.389333333333	583.797
ENSGALG00000004144	DDX21	DExD-box helicase 21 [Source:HGNC Symbol;Acc:HGNC:2744]	-1.05377919551974	0.00649932350710974	141.751333333333	206.8225
ENSGALG00000004146	RIMS4	regulating synaptic membrane exocytosis 4 [Source:HGNC Symbol;Acc:HGNC:16183]	2.21034218028713	0.0135918516842784	13.29919	1.866473
ENSGALG00000004150	MYO1E	myosin IE [Source:HGNC Symbol;Acc:HGNC:7599]	-2.02377924596824	0.00000162014095446672	20.6426666666667	56.53005
ENSGALG00000004152	C9orf78	chromosome 9 open reading frame 78 [Source:HGNC Symbol;Acc:HGNC:24932]	-1.06722736764894	0.00192415361122828	34.6719333333333	49.66775
ENSGALG00000004153	NADSYN1	NAD synthetase 1 [Source:NCBI gene;Acc:422983]	0.340522121587698	0.432608113808939	38.6171333333333	20.5892
ENSGALG00000004154	WISP2	WNT1 inducible signaling pathway protein 2 [Source:HGNC Symbol;Acc:HGNC:12770]	2.40069868654002	0.320205659974051	0.0488883666666667	0
ENSGALG00000004155	MYOM3	myomesin 3 [Source:HGNC Symbol;Acc:HGNC:26679]	2.06272831845552	0.0173272189168822	0.581070666666667	0.1220775
ENSGALG00000004156	KIF1BP	KIF1 binding protein [Source:NCBI gene;Acc:423694]	-0.924387268834566	0.00365407729592534	34.5791666666667	41.9912
ENSGALG00000004160	G3BP1	G3BP stress granule assembly factor 1 [Source:NCBI gene;Acc:416265]	0.391221908835782	0.444671242303067	622.959940333333	321.917718
ENSGALG00000004161	CCNB2	cyclin B2 [Source:NCBI gene;Acc:415400]	-0.742513542424299	0.0242651019889146	265.868966	297.7612725
ENSGALG00000004162	SLC16A6	solute carrier family 16 member 6 [Source:HGNC Symbol;Acc:HGNC:10927]	-2.15003708530049	0.00022526853964098	21.0737666666667	61.78655
ENSGALG00000004163	NPHS2	NPHS2, podocin [Source:HGNC Symbol;Acc:HGNC:13394]	4.70740519661825	0.0685018038410193	0.707755	0.0337645
ENSGALG00000004165	TOR1A	torsin family 1 member A [Source:NCBI gene;Acc:417190]	-1.23104460816643	0.0006878988455782	14.1532666666667	22.356
ENSGALG00000004166	VPS51	VPS51, GARP complex subunit [Source:NCBI gene;Acc:422984]	-0.837551110618637	0.199694326054168	8.43411	9.88375
ENSGALG00000004167	SRGN	serglycin [Source:HGNC Symbol;Acc:HGNC:9361]	1.85614103137607	0.272469813169042	1.12900866666667	0.225002
ENSGALG00000004168	FEM1A	fem-1 homolog A [Source:HGNC Symbol;Acc:HGNC:16934]	0.614688186994171	0.0922429000694662	59.0948666666667	25.64645
ENSGALG00000004169		fibronectin type III domain containing 3A-like [Source:NCBI gene;Acc:422151]	-0.0654444059040826	0.900797742230744	21.4922333333333	15.5852
ENSGALG00000004170	ADA	adenosine deaminase [Source:NCBI gene;Acc:419194]	0.406585345568254	0.51970244943677	25.8132333333333	13.03565
ENSGALG00000004171	RNF111	ring finger protein 111 [Source:NCBI gene;Acc:374021]	-0.0994732135299397	0.855874402093943	22.3380796666667	16.952005
ENSGALG00000004172	BET1L	Bet1 golgi vesicular membrane trafficking protein like [Source:NCBI gene;Acc:422985]	-0.628935618704219	0.133334906113774	21.5167666666667	21.86365
ENSGALG00000004173	AXDND1	axonemal dynein light chain domain containing 1 [Source:HGNC Symbol;Acc:HGNC:26564]	2.76768166433916	0.268809013025178	0.1230434	0.01021535
ENSGALG00000004174	VPS26A	VPS26, retromer complex component A [Source:HGNC Symbol;Acc:HGNC:12711]	-0.0951060199505013	0.840729445732911	154.096533333333	114.4972
ENSGALG00000004176	ATOX1	antioxidant 1 copper chaperone [Source:NCBI gene;Acc:770231]	-0.493463480826116	0.433021144230458	223.756333333333	194.405
ENSGALG00000004179	ANAPC5	anaphase promoting complex subunit 5 [Source:NCBI gene;Acc:416842]	-0.274126236865549	0.557386229939783	29.35556	24.8204635
ENSGALG00000004180	TOR1B	NA	-1.07651176031693	0.00417152307995529	14.7554666666667	19.037495
ENSGALG00000004184	SPARC	secreted protein acidic and cysteine rich [Source:NCBI gene;Acc:386571]	-2.34362048161598	0.00147351901057391	47.255733	142.497888
ENSGALG00000004186	NSRP1	nuclear speckle splicing regulatory protein 1 [Source:HGNC Symbol;Acc:HGNC:25305]	0.284368969808179	0.602368601317197	80.1533	45.7894
ENSGALG00000004187	TAF9B	TATA-box binding protein associated factor 9b [Source:NCBI gene;Acc:422152]	-1.00457493131909	0.0565023648843482	32.7389666666667	44.53
ENSGALG00000004189	MAFK	MAF bZIP transcription factor K [Source:NCBI gene;Acc:395518]	0.27497713248748	0.714184793530618	31.2437633333333	16.99648
ENSGALG00000004190	RNF34	ring finger protein 34 [Source:NCBI gene;Acc:416843]	-0.743731713308016	0.0877913825288208	26.9115	30.36555
ENSGALG00000004191	RIC8A	RIC8 guanine nucleotide exchange factor A [Source:NCBI gene;Acc:422987]	-0.0202023272026408	0.969839129750156	23.2045333333333	16.5247
ENSGALG00000004192	SLTM	SAFB like transcription modulator [Source:HGNC Symbol;Acc:HGNC:20709]	-0.511194485172678	0.201434790648179	50.5712666666667	49.80205
ENSGALG00000004193	ARSG	arylsulfatase G [Source:NCBI gene;Acc:771433]	-0.810462344185147	0.132809710555012	5.369951	5.57879
ENSGALG00000004195	KIF4A	kinesin family member 4A [Source:NCBI gene;Acc:395823]	-1.01154974722188	0.016958524306182	69.7233333333333	97.10415
ENSGALG00000004196	UGT1A1	UDP glucuronosyltransferase family 1 member A8 [Source:NCBI gene;Acc:424028]	3.46003117707805	0.0820208221940342	0.275965	0.0106116
ENSGALG00000004197	SUPV3L1	Suv3 like RNA helicase [Source:NCBI gene;Acc:423697]	-1.18741616008147	0.00132277747185961	33.65218	54.47699
ENSGALG00000004198	PDZD11	PDZ domain containing 11 [Source:NCBI gene;Acc:422153]	-1.4094519861159	0.00296589184866241	37.6003866666667	66.77494
ENSGALG00000004199	TMEM184A	transmembrane protein 184A [Source:HGNC Symbol;Acc:HGNC:28797]	-4.37455929600324	0.0000000000693379285112685	1.128608	15.221015
ENSGALG00000004200	DPP9	dipeptidyl peptidase 9 [Source:HGNC Symbol;Acc:HGNC:18648]	-1.50057267753631	0.0000258983429652479	21.56814	39.7226
ENSGALG00000004203	PSMG3	proteasome assembly chaperone 3 [Source:NCBI gene;Acc:416463]	-0.419192334935103	0.432120454953122	106.4311	92.03825
ENSGALG00000004204	MINDY2	MINDY lysine 48 deubiquitinase 2 [Source:HGNC Symbol;Acc:HGNC:26954]	-1.48764886892051	0.00018199769160876	12.5857066666667	23.69175
ENSGALG00000004205	SOAT1	sterol O-acyltransferase 1 [Source:HGNC Symbol;Acc:HGNC:11177]	3.02740206250687	0.0000128817142477703	88.5537666666667	7.266905
ENSGALG00000004209	ELFN1	extracellular leucine rich repeat and fibronectin type III domain containing 1 [Source:HGNC Symbol;Acc:HGNC:33154]	-0.261533413825416	0.810539894441391	0.420082666666667	0.3736735
ENSGALG00000004212	ADAM10	ADAM metallopeptidase domain 10 [Source:NCBI gene;Acc:374113]	-1.0633087832161	0.0509750843801563	39.1410564310017	56.316475500356
ENSGALG00000004215	WIPI1	WD repeat domain, phosphoinositide interacting 1 [Source:HGNC Symbol;Acc:HGNC:25471]	0.00461832705848403	0.994992458661885	104.274933333333	70.46646
ENSGALG00000004216	TOR3A	torsin family 3 member A [Source:HGNC Symbol;Acc:HGNC:11997]	0.131471951530201	0.88701515825556	12.6953233333333	8.15154
ENSGALG00000004220	SERINC3	serine incorporator 3 [Source:NCBI gene;Acc:419196]	-0.240466837809855	0.588061688655285	63.717894	50.8196021
ENSGALG00000004221	IL22RA1	interleukin 22 receptor subunit alpha 1 [Source:HGNC Symbol;Acc:HGNC:13700]	-5.62406025220597	0.0000000501845317308353	0.2530542	7.6143
ENSGALG00000004222	HK1	hexokinase 1 [Source:NCBI gene;Acc:373889]	-1.69678669862068	0.00000777841428350434	47.9495333333333	102.9321
ENSGALG00000004224	MAD1L1	mitotic arrest deficient 1 like 1 [Source:HGNC Symbol;Acc:HGNC:6762]	0.315376391118381	0.550868045433012	42.7121666666667	23.23855
ENSGALG00000004225	KDM2B	lysine demethylase 2B [Source:HGNC Symbol;Acc:HGNC:13610]	0.232357008020172	0.631289236273714	92.6956666666667	54.5521
ENSGALG00000004227	FAM20B	FAM20B, glycosaminoglycan xylosylkinase [Source:NCBI gene;Acc:424427]	-0.329607449600023	0.503484181088429	8.49709366666667	6.836263469
ENSGALG00000004228	USP40	ubiquitin specific peptidase 40 [Source:NCBI gene;Acc:100859211]	2.19330502061232	0.0000442701078507854	34.0165666666667	5.150145
ENSGALG00000004231		Interferon lambda receptor 1 [Source:UniProtKB/Swiss-Prot;Acc:K9JA28]	-0.130403764184379	0.816799546568759	16.7962666666667	13.33095
ENSGALG00000004234	PGGHG	Gallus gallus protein-glucosylgalactosylhydroxylysine glucosidase (PGGHG), mRNA. [Source:RefSeq mRNA;Acc:NM_001318401]	-4.11778905856716	0.000000166959879737787	0.180967850399	1.9080865
ENSGALG00000004236	TRAF3IP1	TRAF3 interacting protein 1 [Source:HGNC Symbol;Acc:HGNC:17861]	1.64606258720457	0.00000475787776083721	66.2116666666667	14.6502
ENSGALG00000004237	PRKAR1A	protein kinase cAMP-dependent type I regulatory subunit alpha [Source:NCBI gene;Acc:417438]	0.368347739567774	0.338537089310988	220.967666666667	110.9494
ENSGALG00000004238	MRM2	mitochondrial rRNA methyltransferase 2 [Source:NCBI gene;Acc:416466]	-0.396632226748743	0.520998848379815	23.5595366666667	20.54906
ENSGALG00000004239	IFITM5	interferon induced transmembrane protein 5 [Source:NCBI gene;Acc:422992]	-2.48702869679628	0.0143657199515621	0.559353333333333	1.58568
ENSGALG00000004240	ORAI1	ORAI calcium release-activated calcium modulator 1 [Source:NCBI gene;Acc:416845]	-1.73609063524645	0.00733502742768901	19.7074166666667	40.62639
ENSGALG00000004243	IFITM1	interferon-induced transmembrane protein 1 [Source:NCBI gene;Acc:422993]	-1.26138567350161	0.368864866500625	0.798686	1.195498
ENSGALG00000004244	TTPAL	alpha tocopherol transfer protein like [Source:NCBI gene;Acc:419197]	0.0316023068070171	0.958893514879976	17.5147	10.97865
ENSGALG00000004245	NUDT1	nudix hydrolase 1 [Source:NCBI gene;Acc:416467]	-1.50826598305168	0.00200054928000317	42.2014466666667	65.19124
ENSGALG00000004246	SLC6A4	solute carrier family 6 member 4 [Source:NCBI gene;Acc:404747]	1.50981997628602	0.150846733058776	0.723095	0.2132115
ENSGALG00000004247	MORN3	MORN repeat containing 3 [Source:HGNC Symbol;Acc:HGNC:29807]	0.123212563350112	0.873032018939181	8.4344	4.64899
ENSGALG00000004248	TACR2	tachykinin receptor 2 [Source:HGNC Symbol;Acc:HGNC:11527]	0.13459281533309	0.956667038542607	0.138294666666667	0.116044
ENSGALG00000004249	GRHL3	grainyhead like transcription factor 3 [Source:HGNC Symbol;Acc:HGNC:25839]	-1.05258236125695	0.0928679907467113	7.44115666666667	10.8749175
ENSGALG00000004250	B4GALNT4	beta-1,4-N-acetyl-galactosaminyltransferase 4 [Source:HGNC Symbol;Acc:HGNC:26315]	0.0169245232360565	0.982077021528277	31.6267333333333	21.47425
ENSGALG00000004251	ARR3	arrestin 3 [Source:NCBI gene;Acc:769109]	4.14558495142981	0.0000000490352450450099	6.69164033333333	0.2049025
ENSGALG00000004252		cathepsin L1-like [Source:NCBI gene;Acc:420160]	1.45400068889868	0.532489209248764	0.275059833333333	0.0765447
ENSGALG00000004254	TMEM120B	transmembrane protein 120B [Source:NCBI gene;Acc:416847]	-0.844927560152655	0.0578239100534405	24.5438	29.29045
ENSGALG00000004255	SNX8	sorting nexin 8 [Source:HGNC Symbol;Acc:HGNC:14972]	0.066924705511233	0.92971553513795	22.4565	14.58615
ENSGALG00000004257	TSPAN15	tetraspanin 15 [Source:NCBI gene;Acc:423699]	1.04865323973956	0.208509633044208	4.87936733333333	1.420848
ENSGALG00000004259	BLMH	bleomycin hydrolase [Source:NCBI gene;Acc:395996]	-0.992962129353773	0.00333915155860414	154.263039666667	213.000783
ENSGALG00000004260	PKP3	plakophilin 3 [Source:HGNC Symbol;Acc:HGNC:9025]	-7.58552432731253	0.000000000000000000000000000807551848028732	0.160388	20.87385
ENSGALG00000004261	AQP9	aquaporin 9 [Source:NCBI gene;Acc:415402]	0.912921883608443	0.580230366761654	0.282489956585333	0.112787901788655
ENSGALG00000004262	TMIGD1	transmembrane and immunoglobulin domain containing 1 [Source:NCBI gene;Acc:101751326]	3.56574508434997	0.0896203458614503	0.799443	0.03385635
ENSGALG00000004263	MYDGF	myeloid derived growth factor [Source:NCBI gene;Acc:420161]	-0.153472151794582	0.779868246329143	107.1837	80.0865
ENSGALG00000004266	TNFAIP8L1	TNF alpha induced protein 8 like 1 [Source:NCBI gene;Acc:420162]	-0.717469434091814	0.190421286538724	30.791066	33.18475
ENSGALG00000004267	SIGIRR	single Ig and TIR domain containing [Source:NCBI gene;Acc:422995]	-5.21922889533959	0.0000000037536103481463	0.101545633333333	2.5528215
ENSGALG00000004268	NIPAL3	NIPA like domain containing 3 [Source:HGNC Symbol;Acc:HGNC:25233]	-0.331680265444748	0.587498892220419	34.7948233333333	29.95655
ENSGALG00000004270	ALDH1A2	aldehyde dehydrogenase 1 family member A2 [Source:NCBI gene;Acc:395844]	1.08729831280767	0.135938839616879	17.2272333333333	5.42895
ENSGALG00000004272	ASB1	ankyrin repeat and SOCS box containing 1 [Source:HGNC Symbol;Acc:HGNC:16011]	0.696396771826885	0.294153952612615	12.0003466666667	4.834415
ENSGALG00000004273	RALGPS2	Ral GEF with PH domain and SH3 binding motif 2 [Source:NCBI gene;Acc:424429]	0.705365044741466	0.142616273048176	59.6480933333333	24.3449225
ENSGALG00000004274	TWIST2	twist family bHLH transcription factor 2 [Source:NCBI gene;Acc:395405]	-2.48812420513181	0.357866995811562	3.96393666666667	2.680491
ENSGALG00000004276	CHST12	carbohydrate sulfotransferase 12 [Source:HGNC Symbol;Acc:HGNC:17423]	-0.770969471584882	0.31951810249062	6.88290333333333	7.664435
ENSGALG00000004280	ANO9	anoctamin 9 [Source:HGNC Symbol;Acc:HGNC:20679]	-0.0902428961542097	0.94774774154398	0.790987	0.5554215
ENSGALG00000004282	RCAN3	RCAN family member 3 [Source:NCBI gene;Acc:419698]	-0.104908038104134	0.880509550493738	17.8215666666667	13.28319
ENSGALG00000004285	HNF4A	hepatocyte nuclear factor 4 alpha [Source:NCBI gene;Acc:419198]	0.658369130485004	0.753848124708712	0.0931760333333333	0.0774558
ENSGALG00000004286	COL13A1	collagen type XIII alpha 1 chain [Source:HGNC Symbol;Acc:HGNC:2190]	0.0502491131597161	0.975459808871883	1.06939409	0.861890419445
ENSGALG00000004288	HDAC4	histone deacetylase 4 [Source:NCBI gene;Acc:374207]	-0.161171154279782	0.809469163482369	5.225237	3.73101650997035
ENSGALG00000004290	ANGPTL1	angiopoietin like 1 [Source:NCBI gene;Acc:770850]	-1.67371498540938	0.157438218714687	0.0962213	0.1719275
ENSGALG00000004293		plasminogen [Source:NCBI gene;Acc:421580]	3.49987702673254	0.342162988785696	0.0640713666666667	0
ENSGALG00000004294	CGNL1	cingulin like 1 [Source:HGNC Symbol;Acc:HGNC:25931]	-0.237453358613419	0.751733795556609	26.0078696666667	21.633745
ENSGALG00000004295	CPD	carboxypeptidase D [Source:HGNC Symbol;Acc:HGNC:2301]	0.333077221665962	0.513527682800906	31.9556566666667	16.359009
ENSGALG00000004297	DNAH1	dynein axonemal heavy chain 1 [Source:HGNC Symbol;Acc:HGNC:2940]	4.34590738275465	0.0000000000000000000273958546723595	3.43854666666667	0.11310385
ENSGALG00000004300	PTDSS2	phosphatidylserine synthase 2 [Source:NCBI gene;Acc:422997]	0.718962914811975	0.253279672301217	109.798966666667	46.85335
ENSGALG00000004302	NDUFA10	NADH:ubiquinone oxidoreductase subunit A10 [Source:NCBI gene;Acc:424032]	-0.629057381543885	0.112624573689782	88.6381	93.04315
ENSGALG00000004304	TCF12	transcription factor 12 [Source:NCBI gene;Acc:396334]	-0.612299162450316	0.125946181261036	192.548486000088	203.107051
ENSGALG00000004306	SYT12	synaptotagmin 12 [Source:NCBI gene;Acc:422998]	-1.22872987293905	0.225745760268105	0.583121666666667	0.9296975
ENSGALG00000004309	GDAP1L1	ganglioside induced differentiation associated protein 1 like 1 [Source:HGNC Symbol;Acc:HGNC:4213]	-0.929394392157983	0.245816900705431	1.416045	1.6175905
ENSGALG00000004310	TTYH3	tweety family member 3 [Source:HGNC Symbol;Acc:HGNC:22222]	-0.0578422683076637	0.938059976877471	11.37755	8.71028
ENSGALG00000004311		angiogenic factor with G-patch and FHA domains 1 [Source:NCBI gene;Acc:416364]	0.4908584799192	0.322085169012588	32.8744666666667	16.44165
ENSGALG00000004319	NUDT13	nudix hydrolase 13 [Source:HGNC Symbol;Acc:HGNC:18827]	0.504815897393071	0.46745147302581	10.8607233333333	5.31817
ENSGALG00000004320	FAT2	FAT atypical cadherin 2 [Source:HGNC Symbol;Acc:HGNC:3596]	-4.60027862256156	0.00000000000247747484312136	0.0180731414995667	0.303075745759
ENSGALG00000004321	OSER1	oxidative stress responsive serine rich 1 [Source:NCBI gene;Acc:419203]	-0.602755272594502	0.17461085150528	33.4058528233333	36.6449836
ENSGALG00000004322	AHR1B	Gallus gallus aryl hydrocarbon receptor 1 beta (AHR1B), mRNA. [Source:RefSeq mRNA;Acc:NM_001318993]	1.32934358768283	0.185836485724846	1.97006666666667	0.587981
ENSGALG00000004323	RASAL2	RAS protein activator like 2 [Source:HGNC Symbol;Acc:HGNC:9874]	1.3676114191981	0.0187425349556588	13.2484472	3.5197345
ENSGALG00000004324	SETD1B	SET domain containing 1B [Source:NCBI gene;Acc:416851]	0.146553390390107	0.779737710412034	5.12634	3.044365
ENSGALG00000004325	P4HA1	prolyl 4-hydroxylase subunit alpha 1 [Source:NCBI gene;Acc:423704]	0.458230466048812	0.359584537568634	101.24321	54.13166
ENSGALG00000004326	GOSR1	golgi SNAP receptor complex member 1 [Source:NCBI gene;Acc:417591]	-0.285190604651625	0.46963118708806	40.9822333333333	32.49645
ENSGALG00000004328	IGHMBP2	immunoglobulin mu DNA binding protein 2 [Source:NCBI gene;Acc:422999]	0.0587307966468946	0.929453802603347	12.6364833333333	7.916075
ENSGALG00000004329		IQ motif containing E [Source:NCBI gene;Acc:416473]	-0.821917512314044	0.146282543358993	20.6376	25.7348
ENSGALG00000004332	PLA2G12B	phospholipase A2 group XIIB [Source:HGNC Symbol;Acc:HGNC:18555]	2.62110133408311	0.239366935411647	0.1960637	0.01315135
ENSGALG00000004333	ABCA5	ATP binding cassette subfamily A member 5 [Source:HGNC Symbol;Acc:HGNC:35]	2.24547701496649	0.000000110908281979012	17.955934	2.5571416
ENSGALG00000004334	MYLK3	myosin light chain kinase 3 [Source:HGNC Symbol;Acc:HGNC:29826]	2.86148380585223	0.00000101695878666598	8.97419133333333	0.8513355
ENSGALG00000004336	INPPL1	inositol polyphosphate phosphatase like 1 [Source:HGNC Symbol;Acc:HGNC:6080]	3.84058607377582	0.03601787334039	0.426142666666667	0.0184623
ENSGALG00000004339		phosphodiesterase 8B [Source:NCBI gene;Acc:427645]	2.83019476681944	0.00023391495339778	5.27667666666667	0.5130115
ENSGALG00000004341		quinone oxidoreductase-like 2 [Source:NCBI gene;Acc:424430]	0.633968092319608	0.341402494578732	19.1701	7.445725
ENSGALG00000004342	ORC6	origin recognition complex subunit 6 [Source:NCBI gene;Acc:415749]	0.174219454518863	0.72679892393819	66.0885766666667	45.05705
ENSGALG00000004343	HPD	4-hydroxyphenylpyruvate dioxygenase [Source:NCBI gene;Acc:416852]	-1.58459514767528	0.0140707815244148	9.994285	20.8730725
ENSGALG00000004345	OIT3	oncoprotein induced transcript 3 [Source:HGNC Symbol;Acc:HGNC:29953]	-0.628798119468036	0.297579496980409	6.26881766666667	6.69348873
ENSGALG00000004346	P2RY4	pyrimidinergic receptor P2Y4 [Source:HGNC Symbol;Acc:HGNC:8542]	-2.79048456863701	0.00502010003835678	0.685724666666667	3.140815
ENSGALG00000004347	NEDD4	neural precursor cell expressed, developmentally down-regulated 4, E3 ubiquitin protein ligase [Source:HGNC Symbol;Acc:HGNC:7727]	0.617052575452943	0.226140836842835	61.2310483333333	28.291445
ENSGALG00000004348	BRAT1	BRCA1 associated ATM activator 1 [Source:NCBI gene;Acc:769893]	0.0820139710164183	0.88323941505773	9.47512	5.63136
ENSGALG00000004350	WDR41	WD repeat domain 41 [Source:HGNC Symbol;Acc:HGNC:25601]	2.65874772611131	0.000011453363761337	79.437573334319	8.52694561980765
ENSGALG00000004352	PSMD9	proteasome 26S subunit, non-ATPase 9 [Source:NCBI gene;Acc:416853]	-0.147734649138776	0.791049905482671	113.911	81.19105
ENSGALG00000004353	TBCA	tubulin folding cofactor A [Source:NCBI gene;Acc:416367]	1.28375190019438	0.00161415160245663	168.546333333333	44.7711
[truncated: 14,031 more rows]
