# Supplementary material for: Reinforcement of repressive marks in the chicken primordial germ cell epigenetic signature: divergence from basal state resetting in mammals
Source: Epigenetics Chromatin. 2024 Apr 26;17:11. doi: 10.1186/s13072-024-00537-7 (PMC11046797; doi:10.1186/s13072-024-00537-7)
Supplement: Supplementary file 2 — Additional file 2: Table S2. Expression of chicken pluripotency-associated, germinal, HOX and epigenetic modifier genes highlighted in the study. Log2 fold-changes (differential gene expression analysis of PGCs versus ESCs) and TPMs (transcript per million) are extracted form the transcriptome analysis results (Table S1). [file 13072_2024_537_MOESM2_ESM.xlsx]

## Sheet: Data
	gene symbol	gene description	Ensembl gene ID	log2FC(PGCvsESC)	adjusted p-value	TPM PGC	TPM ESC
Pluripotency-associated genes	NANOG	Nanog homeobox [Source:NCBI gene;Acc:100272166]	ENSGALG00000027772	0.0428398	0.968356	518.502	333.062
	Pou5f3/ OCT4	POU domain class 5 transcription factor 3 [Source:NCBI gene;Acc:427781]	ENSGALG00000031482	-0.426924	0.608781	829.954	758.396
	SOX2	SRY-box 2 [Source:NCBI gene;Acc:396105]	ENSGALG00000043460	0.245052	0.781439	2.8299	1.41856
	SOX3	SRY-box 3 [Source:NCBI gene;Acc:374019]	ENSGALG00000040383	-0.0979645	0.944726	91.9348	63.6015
	KLF2	Kruppel like factor 2 [Source:NCBI gene;Acc:420148]	ENSGALG00000003939	-0.132271	0.876179	1.86944	1.37057
	KLF4	Kruppel like factor 4 [Source:HGNC Symbol;Acc:HGNC:6348]	ENSGALG00000026928	1.14975	0.139462	1.21861	0.382612
	KLF5	Kruppel like factor 5 [Source:HGNC Symbol;Acc:HGNC:6349]	ENSGALG00000016927	-0.8586	0.212876	40.1074	46.1573
Germinal genes	DAZL	deleted in azoospermia like [Source:NCBI gene;Acc:374054]	ENSGALG00000011243	11.8235	2.39402e-114	1674.45	0.328368
	DDX4	DEAD-box helicase 4 [Source:NCBI gene;Acc:395447]	ENSGALG00000014713	5.76173	3.33607e-18	419.322	5.32845
	PIWIL1	piwi like RNA-mediated gene silencing 1 [Source:NCBI gene;Acc:416804]	ENSGALG00000002645	3.41258	1.04387e-11	178.935	11.5297
	MAEL	maelstrom spermatogenic transposon silencer [Source:HGNC Symbol;Acc:HGNC:25929]	ENSGALG00000019211	7.46612	1.57648e-62	170.136	0.697919
HOX genes	HOXA1	homeobox A1 [Source:HGNC Symbol;Acc:HGNC:5099]	ENSGALG00000028095	-8.04622	9.50576e-18	0.110931	18.2016
	HOXA2	homeobox A2 [Source:NCBI gene;Acc:396055]	ENSGALG00000040521	-8.24887	1.03664e-07	0.0122191	5.06119
	HOXA3	homeobox A3 [Source:HGNC Symbol;Acc:HGNC:5104]	ENSGALG00000027925	-10.0132	9.68611e-13	0.0115362	5.734
	HOXA4	homeobox A4 [Source:NCBI gene;Acc:395307]	ENSGALG00000022622	-10.0541	5.10563e-13	0	5.82075
	HOXA5	homeobox A5 [Source:NCBI gene;Acc:100858404]	ENSGALG00000025929	-9.46326	1.75079e-10	0	3.6636
	HOXA6	homeobox A6 [Source:NCBI gene;Acc:420630]	ENSGALG00000028908	-7.89999	2.97023e-08	0	2.68496
	HOXA7	homeobox A7 [Source:NCBI gene;Acc:395290]	ENSGALG00000026989	-9.48921	9.93526e-13	0.0309638	10.7924
	HOXA9	homeobox A9 [Source:NCBI gene;Acc:396096]	ENSGALG00000028983	-6.02974	3.11339e-05	0.108734	1.33875
	HOXA10	homeobox A10 [Source:NCBI gene;Acc:776143]	ENSGALG00000026631	-4.92904	0.05012	0	0.260284
	HOXA11	homeobox A11 [Source:NCBI gene;Acc:395327]	ENSGALG00000040021	-5.47743	0.256224	0	0.14006
	HOXA13	homeobox A13 [Source:NCBI gene;Acc:373934]	ENSGALG00000027234	-5.15736	0.0713533	0.0250773	0.499463
	HOXB1	homeobox B1 [Source:NCBI gene;Acc:395900]	ENSGALG00000013454	-10.6561	2.57892e-18	0.0226136	29.1444
	HOXB2	homeobox B2 [Source:HGNC Symbol;Acc:HGNC:5113]	ENSGALG00000025774	-10.7755	2.44231e-11	0	10.1884
	HOXB3	homeobox B3 [Source:NCBI gene;Acc:395502]	ENSGALG00000043219	-9.2269	3.11649e-09	0	2.61351
	HOXB4	homeobox B4 [Source:NCBI gene;Acc:396230]	ENSGALG00000000284	-13.3307	1.05352e-22	0	61.7587
	HOXB5	homeobox B5 [Source:NCBI gene;Acc:425096]	ENSGALG00000034907	-10.0401	8.39442e-06	0	6.27966
	HOXB6	homeobox B6 [Source:HGNC Symbol;Acc:HGNC:5117]	ENSGALG00000037619	-6.33617	9.78688e-05	0	1.17552
	HOXB7	homeobox B7 [Source:HGNC Symbol;Acc:HGNC:5118]	ENSGALG00000032740	-9.50475	4.57479e-08	0	3.76438
	HOXB8	homeobox B8 [Source:NCBI gene;Acc:395737]	ENSGALG00000040320	-10.6754	3.22214e-10	0	17.2548
	HOXB9	homeobox B9 [Source:HGNC Symbol;Acc:HGNC:5120]	ENSGALG00000001276	-6.98236	9.4814e-05	0	1.87523
	HOXC4	homeobox C4 [Source:HGNC Symbol;Acc:HGNC:5126]	ENSGALG00000035539	-4.73904	0.0119465	0.0182653	0.32918
	HOXC5	homeobox C5 [Source:HGNC Symbol;Acc:HGNC:5127]	ENSGALG00000030416	-4.79749	0.00354752	0	0.317644
	HOXC6	homeobox C6 [Source:HGNC Symbol;Acc:HGNC:5128]	ENSGALG00000039051	-6.68951	5.91228e-06	0	1.24537
	HOXC8	homeobox C8 [Source:NCBI gene;Acc:395711]	ENSGALG00000037262	-6.2487	5.60627e-05	0.137784	0.586253
	HOXC9	homeobox C9 [Source:NCBI gene;Acc:425723]	ENSGALG00000029439	-5.57078	0.00239056	0	0.44752
	HOXC10	homeobox C10 [Source:NCBI gene;Acc:770471]	ENSGALG00000029393	-1.79698	0.67166	0	0.0103026
	HOXD3	homeobox D3 [Source:HGNC Symbol;Acc:HGNC:5137]	ENSGALG00000023420	-3.89931	0.000232244	0.247514	2.12451
	HOXD4	homeobox D4 [Source:NCBI gene;Acc:424139]	ENSGALG00000023419	-7.5538	1.27194e-27	0.169082	15.3748
	HOXD8	homeobox D8 [Source:NCBI gene;Acc:396301]	ENSGALG00000037272	-6.34711	5.87618e-05	0.0181187	0.539299
	HOXD9	homeobox D9 [Source:HGNC Symbol;Acc:HGNC:5140]	ENSGALG00000027513	-5.98553	7.84451e-05	0.47826	2.23701
	HOXD10	homeobox D10 [Source:HGNC Symbol;Acc:HGNC:5133]	ENSGALG00000009270	-4.76939	0.0525692	0	0.159735
	HOXD13	homeobox D13 [Source:NCBI gene;Acc:396415]	ENSGALG00000032039	1.26448	0.711935	0.143104	0.0333878
Epigenetic modifiers	DNMT3A	DNA methyltransferase 3 alpha [Source:NCBI gene;Acc:421991]	ENSGALG00000041454	-2.87846	1.77822e-06	49.4735	244.023
	DNMT3B	DNA methyltransferase 3 beta [Source:NCBI gene;Acc:419287]	ENSGALG00000041461	-0.127481	0.891348	343.309	233.243
	UHRF1	ubiquitin like with PHD and ring finger domains 1 [Source:HGNC Symbol;Acc:HGNC:12556]	ENSGALG00000034271	0.899767	0.110363	145.771	53.1142
	TET1	tet methylcytosine dioxygenase 1 [Source:HGNC Symbol;Acc:HGNC:29484]	ENSGALG00000031604	-0.628109	0.413	8.66779	8.88002
	TET2	tet methylcytosine dioxygenase 2 [Source:NCBI gene;Acc:422540]	ENSGALG00000010592	-0.161912	0.810488	3.87126	3.071
	TET3	tet methylcytosine dioxygenase 3 [Source:HGNC Symbol;Acc:HGNC:28313]	ENSGALG00000037860	-1.88561	4.38417e-07	8.894	26.1447
	LSH/HELLS	helicase, lymphoid specific [Source:HGNC Symbol;Acc:HGNC:4861]	ENSGALG00000005451	1.10089	0.0492042	606.987	198.068
	KMT1B/SUV39H2	suppressor of variegation 3-9 homolog 2 [Source:NCBI gene;Acc:426314]	ENSGALG00000013920	0.929896	0.105101	75.8881	27.2204
	KMT1D/EHMT1	euchromatic histone lysine methyltransferase 1 [Source:NCBI gene;Acc:417250]	ENSGALG00000033678	0.0870639	0.880608	50.2454	31.8115
	KMT1E/SETDB1	SET domain bifurcated 1 [Source:HGNC Symbol;Acc:HGNC:10761]	ENSGALG00000024051	-0.142553	0.788202	18.113	13.0794
	KDM4C	lysine demethylase 4C [Source:HGNC Symbol;Acc:HGNC:17071]	ENSGALG00000020557	1.89114	2.68716e-05	18.7674	3.42961
	KDM7A	lysine demethylase 7A [Source:HGNC Symbol;Acc:HGNC:22224]	ENSGALG00000035108	0.979646	0.182516	25.4528	10.0927
	KDM3A	lysine demethylase 3A [Source:NCBI gene;Acc:422917]	ENSGALG00000015803	0.0382293	0.944554	90.5519	56.7809
	KDM4B	lysine demethylase 4B [Source:NCBI gene;Acc:428354]	ENSGALG00000034592	0.0482397	0.956486	14.2736	9.50213
	macroH2A1/H2AFY	H2A histone family, member Y [Source:NCBI gene;Acc:395858]	ENSGALG00000040141	-1.5994	0.000220146	18.2189	38.8132
