# Supplementary material for: Reinforcement of repressive marks in the chicken primordial germ cell epigenetic signature: divergence from basal state resetting in mammals
Source: Epigenetics Chromatin. 2024 Apr 26;17:11. doi: 10.1186/s13072-024-00537-7 (PMC11046797; doi:10.1186/s13072-024-00537-7)
Supplement: Supplementary file 4 — Additional file 4: Table S3. Gene coverage by H3K9me3 domains. The extent of coverage was calculated for each gene locus including the promoter (i.e., − 500 bp from TSS to TTS) and expressed as a percentage of locus length. [file 13072_2024_537_MOESM4_ESM.csv]

Ensembl_gene_ID	gene_symbol	gene_description	chrom	gene_start	gene_end	coverage_PGC	coverage_ESC
ENSGALG00000000003	PANX2	pannexin 2 [Source:HGNC Symbol;Acc:HGNC:8600]	chr1	20173567	20177667	0	79.7
ENSGALG00000000011	C10orf88	chromosome 10 open reading frame 88 [Source:HGNC Symbol;Acc:HGNC:25822]	chr6	31441001	31445039	0	49.5
ENSGALG00000000044	WFIKKN1	WAP, follistatin/kazal, immunoglobulin, kunitz and netrin domain containing 1 [Source:HGNC Symbol;Acc:HGNC:30912]	chr14	13618222	13621217	0	0
ENSGALG00000000048		ATPase H+ transporting V1 subunit A-like [Source:NCBI gene;Acc:776719]	chr25	2897820	2906240	0	0
ENSGALG00000000055	LAMTOR3	late endosomal/lysosomal adaptor, MAPK and MTOR activator 3 [Source:NCBI gene;Acc:425210]	chr4	60509422	60515214	0	0
ENSGALG00000000059	TUBB3	NA	chr11	19086013	19089789	0	0
ENSGALG00000000067	SPR	sepiapterin reductase [Source:HGNC Symbol;Acc:HGNC:11257]	chr4	90447247	90450843	0	0
ENSGALG00000000071		DNA damage induced apoptosis suppressor [Source:NCBI gene;Acc:101750305]	chr1	189094340	189101813	0	0
ENSGALG00000000081	IL4I1	interleukin 4 induced 1 [Source:NCBI gene;Acc:417039]	chr16	205312	211238	100	100
ENSGALG00000000086	TIMM17A	translocase of inner mitochondrial membrane 17 homolog A (yeast) [Source:NCBI gene;Acc:421147]	chr26	1104135	1111545	0	0
ENSGALG00000000091	INTS4	integrator complex subunit 4 [Source:HGNC Symbol;Acc:HGNC:25048]	chr1	192954004	192986209	0	0
ENSGALG00000000094	ADIPOR1	adiponectin receptor 1 [Source:NCBI gene;Acc:421148]	chr26	1096233	1102409	0	0
ENSGALG00000000102	UBE2T	ubiquitin conjugating enzyme E2 T [Source:HGNC Symbol;Acc:HGNC:25009]	chr26	1089111	1092699	0	0
ENSGALG00000000104	CRY4	cryptochrome 4 [Source:NCBI gene;Acc:395100]	chr26	1080122	1087104	92.8	100
ENSGALG00000000106	LRIF1	ligand dependent nuclear receptor interacting factor 1 [Source:HGNC Symbol;Acc:HGNC:30299]	chr26	1069630	1081447	82.2	100
ENSGALG00000000107	TRIM7	tripartite motif containing 7 [Source:NCBI gene;Acc:417040]	chr16	191406	201219	58	78.6
ENSGALG00000000109	AFMID	arylformamidase [Source:HGNC Symbol;Acc:HGNC:20910]	chr18	9950627	9953975	0	0
ENSGALG00000000112	PLP1	proteolipid protein 1 [Source:NCBI gene;Acc:396214]	chr4	2013437	2018052	55.5	0
ENSGALG00000000120	BMP10	bone morphogenetic protein 10 [Source:NCBI gene;Acc:395177]	chr22	284093	290447	100	80.4
ENSGALG00000000122	GNB2L1	receptor for activated C kinase 1 [Source:NCBI gene;Acc:417044]	chr16	153231	157612	0	0
ENSGALG00000000123		tripartite motif containing 10 [Source:NCBI gene;Acc:100858749]	chr16	134466	138399	40.7	63.5
ENSGALG00000000129	TCF25	transcription factor 25 [Source:HGNC Symbol;Acc:HGNC:29181]	chr11	19064011	19086448	0	0
ENSGALG00000000136	BLEC2	C-type lectin-like receptor 2 [Source:NCBI gene;Acc:693259]	chr16	122274	125266	0	0
ENSGALG00000000137	SNRPE	small nuclear ribonucleoprotein polypeptide E [Source:NCBI gene;Acc:396180]	chr26	1667373	1670176	0	0
ENSGALG00000000141	BLB1	Major histocompatibility complex class II beta chain BLB1 [Source:NCBI gene;Acc:693256]	chr16	116146	118450	0	0
ENSGALG00000000142	CEPT1	choline/ethanolamine phosphotransferase 1 [Source:NCBI gene;Acc:421152]	chr26	1032399	1056096	0	0
ENSGALG00000000146	SUPT6H	SPT6 homolog, histone chaperone [Source:HGNC Symbol;Acc:HGNC:11470]	chr19	5773092	5793552	0	0
ENSGALG00000000150	RPL9	ribosomal protein L9 [Source:NCBI gene;Acc:425468]	chr4	69714260	69756162	0	6.4
ENSGALG00000000154	DENND2D	DENN domain containing 2D [Source:HGNC Symbol;Acc:HGNC:26192]	chr26	1019705	1027765	0	0
ENSGALG00000000156	BRD2	bromodomain containing 2 [Source:NCBI gene;Acc:417049]	chr16	102014	113361	37	44.9
ENSGALG00000000158	MHCDMA	major histocompatibility complex, class II, DM alpha [Source:NCBI gene;Acc:417050]	chr16	96322	99642	0	0
ENSGALG00000000162	DMB1	major histocompatibility complex, class II, DM beta 1 [Source:NCBI gene;Acc:106182184]	chr16	93895	96668	0	0
ENSGALG00000000164	MYBPH	myosin binding protein H [Source:NCBI gene;Acc:421154]	chr26	1001411	1011420	38.8	80.9
ENSGALG00000000168	ADORA1	adenosine A1 receptor [Source:NCBI gene;Acc:374212]	chr26	981321	998840	86.4	91.6
ENSGALG00000000172	MYOG	myogenin [Source:NCBI gene;Acc:374004]	chr26	968610	972624	100	84.4
ENSGALG00000000186	MTCH1	mitochondrial carrier 1 [Source:HGNC Symbol;Acc:HGNC:17586]	chr26	1661083	1668286	75.2	0
ENSGALG00000000195	SLC23A2	solute carrier family 23 member 2 [Source:NCBI gene;Acc:419520]	chr22	377444	413671	0	0
ENSGALG00000000201	PLEKHM1	pleckstrin homology and RUN domain containing M1 [Source:NCBI gene;Acc:419939]	chr27	1757583	1773256	72.7	40.2
ENSGALG00000000209	PRNP	prion protein [Source:NCBI gene;Acc:396452]	chr22	439955	444995	100	64.3
ENSGALG00000000217	PPFIA4	PTPRF interacting protein alpha 4 [Source:HGNC Symbol;Acc:HGNC:9248]	chr26	943891	966983	100	60.1
ENSGALG00000000223	TMEM183A	transmembrane protein 183A [Source:NCBI gene;Acc:421156]	chr26	913438	925634	0	0
ENSGALG00000000225	MGAT4C	mannosyl (alpha-1,3-)-glycoprotein beta-1,4-N-acetylglucosaminyltransferase, isozyme C (putative) [Source:NCBI gene;Acc:395415]	chr26	905583	911300	0	38.8
ENSGALG00000000226	TMEM9	transmembrane protein 9 [Source:HGNC Symbol;Acc:HGNC:18823]	chr26	900605	904818	0	14.7
ENSGALG00000000227	DPYSL2	dihydropyrimidinase like 2 [Source:NCBI gene;Acc:395155]	chr22	467830	510019	0	16.4
ENSGALG00000000233	SP2	Sp2 transcription factor [Source:HGNC Symbol;Acc:HGNC:11207]	chr27	4203293	4209274	0	0
ENSGALG00000000235	PPP2R2A	protein phosphatase 2 regulatory subunit Balpha [Source:NCBI gene;Acc:419523]	chr22	551092	585395	0	0
ENSGALG00000000239		NA	chr27	1777179	1782097	100	73.6
ENSGALG00000000242	EBF2	early B cell factor 2 [Source:NCBI gene;Acc:395176]	chr22	614198	738010	25.2	40.5
ENSGALG00000000243	RDM1	RAD52 motif containing 1 [Source:NCBI gene;Acc:395228]	chr27	1782741	1788070	100	74.5
ENSGALG00000000249	GH	growth hormone [Source:NCBI gene;Acc:378781]	chr27	1787645	1791652	100	100
ENSGALG00000000251	CD79B	CD79b molecule [Source:NCBI gene;Acc:419940]	chr27	1793526	1798461	100	100
ENSGALG00000000259	PSMF1	proteasome inhibitor subunit 1 [Source:NCBI gene;Acc:430115]	chr20	10068516	10074829	0	0
ENSGALG00000000274		growth hormone releasing hormone receptor [Source:NCBI gene;Acc:771308]	chr27	1832329	1840820	100	100
ENSGALG00000000275	KCTD9	potassium channel tetramerization domain containing 9 [Source:NCBI gene;Acc:419526]	chr22	824762	833324	0	16.6
ENSGALG00000000277	GnRH-I	gonadotropin releasing hormone 1 [Source:NCBI gene;Acc:770134]	chr22	835370	838873	2.1	100
ENSGALG00000000284	HOXB4	homeobox B4 [Source:NCBI gene;Acc:396230]	chr27	3834726	3840489	0	0
ENSGALG00000000293		alpha-2-macroglobulin-like 4 [Source:NCBI gene;Acc:100858010]	chr27	1853935	1864610	100	59.6
ENSGALG00000000295		NA	chr26	867137	875506	0	0
ENSGALG00000000296	PCNX1	pecanex 1 [Source:HGNC Symbol;Acc:HGNC:19740]	chr5	27201732	27283675	0	0.7
ENSGALG00000000299	PKP1	plakophilin 1 [Source:HGNC Symbol;Acc:HGNC:9023]	chr26	818283	851255	100	100
ENSGALG00000000302	TNNT2	troponin T2, cardiac type [Source:NCBI gene;Acc:396433]	chr26	795620	806432	44.5	14.2
ENSGALG00000000309	LAD1	ladinin 1 [Source:HGNC Symbol;Acc:HGNC:6472]	chr26	789339	794797	100	93.4
ENSGALG00000000311	DOCK5	dedicator of cytokinesis 5 [Source:NCBI gene;Acc:419527]	chr22	844644	916117	45.5	12
ENSGALG00000000313	TNNI1	troponin I1, slow skeletal type [Source:HGNC Symbol;Acc:HGNC:11945]	chr26	778500	784453	100	59.7
ENSGALG00000000314	NEFL	neurofilament light [Source:HGNC Symbol;Acc:HGNC:7739]	chr22	951791	957139	0	74.9
ENSGALG00000000317	NEFM	neurofilament medium [Source:NCBI gene;Acc:396206]	chr22	961851	966251	0	0
ENSGALG00000000318	CSRP1	cysteine and glycine rich protein 1 [Source:NCBI gene;Acc:396176]	chr26	512435	772333	8.2	13.9
ENSGALG00000000329	AHCYL1	adenosylhomocysteinase like 1 [Source:NCBI gene;Acc:419803]	chr26	1288497	1307914	0	0
ENSGALG00000000336	PPP1R12B	protein phosphatase 1 regulatory subunit 12B [Source:NCBI gene;Acc:395478]	chr26	676571	697375	0	9.5
ENSGALG00000000337	CTXN1	cortexin 1 [Source:HGNC Symbol;Acc:HGNC:31108]	chr28	399017	399771	62.5	0
ENSGALG00000000341	EDMPN1	epidermal differentiation protein containing a MPN sequence motif 1 [Source:NCBI gene;Acc:425968]	chr25	1912397	1913951	100	100
ENSGALG00000000349	PSMC5	proteasome 26S subunit, ATPase 5 [Source:NCBI gene;Acc:428274]	chr27	1872036	1876047	0	0
ENSGALG00000000352	TIMM44	translocase of inner mitochondrial membrane 44 [Source:NCBI gene;Acc:420053]	chr28	474416	496034	18.9	52.2
ENSGALG00000000357		ADAM metallopeptidase domain 28 [Source:NCBI gene;Acc:419529]	chr22	1049690	1068455	27.2	39.2
ENSGALG00000000362	NAV1	NA	chr26	649277	660363	29.8	54.1
ENSGALG00000000364	STC1	stanniocalcin 1 [Source:HGNC Symbol;Acc:HGNC:11373]	chr22	1149904	1157453	64.3	84.2
ENSGALG00000000367	ASIC2	acid sensing ion channel subunit 2 [Source:NCBI gene;Acc:419945]	chr27	1939764	2017204	87.2	47.3
ENSGALG00000000371	CRHR1	corticotropin releasing hormone receptor 1 [Source:NCBI gene;Acc:374218]	chr27	2398895	2423289	68	0
ENSGALG00000000374	RNPEP	arginyl aminopeptidase [Source:HGNC Symbol;Acc:HGNC:10078]	chr26	606911	612865	0	0
ENSGALG00000000377	HNRNPM	heterogeneous nuclear ribonucleoprotein M [Source:NCBI gene;Acc:420054]	chr28	496611	522472	0	0
ENSGALG00000000378	SLC25A37	solute carrier family 25 member 37 [Source:HGNC Symbol;Acc:HGNC:29786]	chr22	1190201	1196216	0	31.9
ENSGALG00000000379	ITGB3	integrin subunit beta 3 [Source:NCBI gene;Acc:374209]	chr27	2473695	2491225	80.4	42.8
ENSGALG00000000390	ENTPD4	ectonucleoside triphosphate diphosphohydrolase 4 [Source:HGNC Symbol;Acc:HGNC:14573]	chr22	1200509	1207911	0	5.3
ENSGALG00000000394	SLC6A17	solute carrier family 6 member 17 [Source:HGNC Symbol;Acc:HGNC:31399]	chr26	1342026	1349149	100	100
ENSGALG00000000396	METTL2A	methyltransferase like 2A [Source:NCBI gene;Acc:419948]	chr27	2503189	2516378	0	0
ENSGALG00000000397	IPO9	importin 9 [Source:HGNC Symbol;Acc:HGNC:19425]	chr26	563463	585492	0	0
ENSGALG00000000399	DUSP28	dual specificity phosphatase 28 [Source:NCBI gene;Acc:430912]	chr9	2677578	2681270	89.4	0
ENSGALG00000000400	KCNC4	potassium voltage-gated channel, Shaw-related subfamily, member 4 [Source:NCBI gene;Acc:419806]	chr26	1356592	1364505	12.7	12.7
ENSGALG00000000401	RBM15	RNA binding motif protein 15 [Source:HGNC Symbol;Acc:HGNC:14959]	chr26	1388770	1392137	0	0
ENSGALG00000000402	LOXL2	lysyl oxidase like 2 [Source:NCBI gene;Acc:419533]	chr22	1213171	1249445	84.3	90.1
ENSGALG00000000404	COPS2	COP9 signalosome subunit 2 [Source:NCBI gene;Acc:430917]	chr10	10432652	10454386	0	0
ENSGALG00000000406		ceramide synthase 4-like [Source:NCBI gene;Acc:428318]	chr28	526995	537038	90	68.7
ENSGALG00000000407		NA	chr28	539410	544754	61.5	61.5
ENSGALG00000000408	LSM7	LSM7 homolog, U6 small nuclear RNA and mRNA degradation associated [Source:NCBI gene;Acc:420055]	chr28	546208	552300	0	0
ENSGALG00000000409	CHMP7	charged multivesicular body protein 7 [Source:NCBI gene;Acc:419535]	chr22	1264837	1273735	0	0
ENSGALG00000000410	TLK2	tousled like kinase 2 [Source:HGNC Symbol;Acc:HGNC:11842]	chr27	2528479	2568624	0	0
ENSGALG00000000417	SLC16A4	solute carrier family 16 member 4 [Source:HGNC Symbol;Acc:HGNC:10925]	chr26	1402849	1412388	0	0
ENSGALG00000000419	LAMTOR5	late endosomal/lysosomal adaptor, MAPK and MTOR activator 5 [Source:NCBI gene;Acc:419811]	chr26	1413368	1416092	0	0
ENSGALG00000000424	CMTM3	CKLF like MARVEL transmembrane domain containing 3 [Source:NCBI gene;Acc:414829]	chr11	11584764	11595752	0	0
ENSGALG00000000430	SPPL2B	signal peptide peptidase like 2B [Source:NCBI gene;Acc:420056]	chr28	551366	586908	12.7	14.3
ENSGALG00000000433		tubulin alpha 4a [Source:NCBI gene;Acc:100857247]	chr7	22326053	22332653	0	0
ENSGALG00000000441	KCNA10	potassium voltage-gated channel subfamily A member 10 [Source:NCBI gene;Acc:395116]	chr26	1427486	1429839	100	98.3
ENSGALG00000000442	KCNA2	potassium voltage-gated channel subfamily A member 2 [Source:NCBI gene;Acc:395117]	chr26	1458526	1461288	78.7	100
ENSGALG00000000451	MEIG1	meiosis/spermiogenesis associated 1 [Source:NCBI gene;Acc:769589]	chr1	7469607	7475632	0	0
ENSGALG00000000452	TNFRSF10B	tumor necrosis factor receptor superfamily, member 10b [Source:NCBI gene;Acc:373904]	chr22	1277637	1284564	34.6	100
ENSGALG00000000456	MRPS21	mitochondrial ribosomal protein S21 [Source:NCBI gene;Acc:426666]	chr25	2381558	2383658	0	0
ENSGALG00000000458	TMPRSS9	transmembrane serine protease 9 [Source:HGNC Symbol;Acc:HGNC:30079]	chr28	602618	614593	0	0
ENSGALG00000000461	MRC2	mannose receptor C type 2 [Source:HGNC Symbol;Acc:HGNC:16875]	chr27	2575556	2597588	83.9	81.2
ENSGALG00000000466	LCK	LCK proto-oncogene, Src family tyrosine kinase [Source:HGNC Symbol;Acc:HGNC:6524]	chr23	5140463	5159027	0	0
ENSGALG00000000470	LMNB2	lamin B2 [Source:NCBI gene;Acc:396222]	chr28	623375	649706	0	0
ENSGALG00000000474	RPL36	ribosomal protein L36 [Source:NCBI gene;Acc:373936]	chr28	661817	665141	0	0
ENSGALG00000000476	LRRTM4	leucine rich repeat transmembrane neuronal 4 [Source:HGNC Symbol;Acc:HGNC:19411]	chr22	4048931	4052493	0	88.9
ENSGALG00000000477		NA	chr26	1507860	1510438	0	100
ENSGALG00000000478	TANC2	NA	chr27	2792042	2813795	65.3	37.2
ENSGALG00000000483		NA	chr26	1514682	1519484	62.1	100
ENSGALG00000000497		NA	chr26	1522348	1523629	100	100
ENSGALG00000000498	ACE	angiotensin I converting enzyme [Source:NCBI gene;Acc:419953]	chr27	2830475	2847223	62.7	62.7
ENSGALG00000000504	ETV7	ETS variant 7 [Source:HGNC Symbol;Acc:HGNC:18160]	chr26	1529164	1533684	0	91.5
ENSGALG00000000505	KCNH6	potassium voltage-gated channel subfamily H member 6 [Source:NCBI gene;Acc:414871]	chr27	2854351	2882929	40.9	50.1
ENSGALG00000000507	CPNE7	copine 7 [Source:HGNC Symbol;Acc:HGNC:2320]	chr11	18985742	18989246	100	98.3
ENSGALG00000000510	DCAF7	DDB1 and CUL4 associated factor 7 [Source:NCBI gene;Acc:771554]	chr27	2883755	2899987	0	4.6
ENSGALG00000000511	KCTD20	potassium channel tetramerization domain containing 20 [Source:HGNC Symbol;Acc:HGNC:21052]	chr26	1533247	1550311	0	0.3
ENSGALG00000000513	ZNF276	zinc finger protein 276 [Source:HGNC Symbol;Acc:HGNC:23330]	chr11	19016370	19022652	0	0
ENSGALG00000000516	FANCA	Fanconi anemia complementation group A [Source:NCBI gene;Acc:415854]	chr11	19022589	19055470	0	0
ENSGALG00000000518	KLHL12	kelch like family member 12 [Source:HGNC Symbol;Acc:HGNC:19360]	chr26	499324	513711	0	0
ENSGALG00000000521	SPIRE2	spire type actin nucleation factor 2 [Source:HGNC Symbol;Acc:HGNC:30623]	chr11	19057227	19063586	0	0
ENSGALG00000000523	STK38	serine/threonine kinase 38 [Source:HGNC Symbol;Acc:HGNC:17847]	chr26	1556064	1564778	0	0
ENSGALG00000000525	MAP3K3	mitogen-activated protein kinase kinase kinase 3 [Source:HGNC Symbol;Acc:HGNC:6855]	chr27	2906374	2941579	0	0
ENSGALG00000000528	DBNDD1	dysbindin domain containing 1 [Source:HGNC Symbol;Acc:HGNC:28455]	chr11	19093979	19156091	0	5.8
ENSGALG00000000529	LIMD2	LIM domain containing 2 [Source:NCBI gene;Acc:419955]	chr27	2950471	2961395	0	0
ENSGALG00000000533	SRSF3	serine and arginine rich splicing factor 3 [Source:NCBI gene;Acc:419815]	chr26	1572930	1579366	0	0
ENSGALG00000000535	ERRFI1	ERBB receptor feedback inhibitor 1 [Source:HGNC Symbol;Acc:HGNC:18185]	chr21	236900	240168	0	0
ENSGALG00000000538	RNF113A	ring finger protein 113A [Source:NCBI gene;Acc:419956]	chr27	2960785	2967376	0	0
ENSGALG00000000540	GAS8	growth arrest specific 8 [Source:NCBI gene;Acc:415858]	chr11	19097373	19105088	0	0
ENSGALG00000000541	ZC3H11A	zinc finger CCCH-type containing 11A [Source:NCBI gene;Acc:421172]	chr26	470663	484685	0	0.3
ENSGALG00000000542	ZNF593	zinc finger protein 593 [Source:NCBI gene;Acc:419549]	chr23	242519	244218	0	0
ENSGALG00000000544	RAB44	RAB44, member RAS oncogene family [Source:HGNC Symbol;Acc:HGNC:21068]	chr26	1592533	1605920	30.4	0
ENSGALG00000000545	REN	renin [Source:HGNC Symbol;Acc:HGNC:9958]	chr26	1715950	1719575	0	0
ENSGALG00000000549	URAH	5-hydroxyisourate hydrolase [Source:NCBI gene;Acc:415859]	chr11	19105098	19107204	0	0
ENSGALG00000000550	STRADA	STE20-related kinase adaptor alpha [Source:NCBI gene;Acc:419957]	chr27	2968262	2979876	0	0
ENSGALG00000000551	C26H6orf89	chromosome 26 C6orf89 homolog [Source:NCBI gene;Acc:419817]	chr26	1608279	1626550	0	4.7
ENSGALG00000000557	ETNK2	ethanolamine kinase 2 [Source:HGNC Symbol;Acc:HGNC:25575]	chr26	1706580	1713914	0	24.5
ENSGALG00000000558	SLC1A6	solute carrier family 1 member 6 [Source:HGNC Symbol;Acc:HGNC:10944]	chr28	682646	705483	92	85.4
ENSGALG00000000564	CCDC47	coiled-coil domain containing 47 [Source:HGNC Symbol;Acc:HGNC:24856]	chr27	2980911	2990106	0	0
ENSGALG00000000568	LGR6	leucine rich repeat containing G protein-coupled receptor 6 [Source:HGNC Symbol;Acc:HGNC:19719]	chr26	423013	463485	100	91.9
ENSGALG00000000573	PER3	period circadian clock 3 [Source:NCBI gene;Acc:419366]	chr21	272583	292303	0	0
ENSGALG00000000576	RRNAD1	ribosomal RNA adenine dimethylase domain containing 1 [Source:HGNC Symbol;Acc:HGNC:24273]	chr25	1439372	1441816	0	0
ENSGALG00000000577	RANBP3	RAN binding protein 3 [Source:HGNC Symbol;Acc:HGNC:9850]	chr28	733747	764185	0	0
ENSGALG00000000579	VAMP3	vesicle-associated membrane protein 3 [Source:NCBI gene;Acc:419368]	chr21	292093	296358	0	0
ENSGALG00000000581	DDX42	DEAD-box helicase 42 [Source:NCBI gene;Acc:419959]	chr27	2989297	3006212	3	0
ENSGALG00000000583	SOX13	SRY-box 13 [Source:HGNC Symbol;Acc:HGNC:11192]	chr26	1683309	1703852	0	59.9
ENSGALG00000000584		NA	chr26	374789	387140	88.6	87.4
ENSGALG00000000585	MYL4	myosin, light chain 4, alkali; atrial, embryonic [Source:NCBI gene;Acc:396472]	chr27	3014791	3020580	0	39.9
ENSGALG00000000589	BTN1A1	butyrophilin subfamily 1 member A1 [Source:NCBI gene;Acc:420061]	chr28	790661	796692	0	0
ENSGALG00000000596	CDC27	cell division cycle 27 [Source:NCBI gene;Acc:419960]	chr27	3023597	3050899	0	0
ENSGALG00000000599	MARCH2	membrane associated ring-CH-type finger 2 [Source:HGNC Symbol;Acc:HGNC:28038]	chr28	803142	814964	0	0
ENSGALG00000000603	KANSL1	KAT8 regulatory NSL complex subunit 1 [Source:HGNC Symbol;Acc:HGNC:24565]	chr27	3054586	3122696	0	0
ENSGALG00000000604		Na+/K+ transporting ATPase interacting 1 [Source:NCBI gene;Acc:107049081]	chr23	542219	561215	45.8	20.5
ENSGALG00000000606	ARL8A	ADP ribosylation factor like GTPase 8A [Source:NCBI gene;Acc:421175]	chr26	344889	355303	20.2	0
ENSGALG00000000607	GPR37L1	G protein-coupled receptor 37 like 1 [Source:HGNC Symbol;Acc:HGNC:14923]	chr26	338633	343258	0	0
ENSGALG00000000608	CDH1	cadherin 3 [Source:NCBI gene;Acc:414845]	chr11	19109519	19123142	0	0
ENSGALG00000000611	PPP1R15B	protein phosphatase 1 regulatory subunit 15B [Source:HGNC Symbol;Acc:HGNC:14951]	chr26	1775328	1780251	0	0
ENSGALG00000000613	RAB11B	RAB11B, member RAS oncogene family [Source:NCBI gene;Acc:420063]	chr28	820469	833831	0	0
ENSGALG00000000615	SNRNP40	small nuclear ribonucleoprotein U5 subunit 40 [Source:NCBI gene;Acc:419556]	chr23	568349	579600	0	0
ENSGALG00000000616	ELF3	E74 like ETS transcription factor 3 [Source:HGNC Symbol;Acc:HGNC:3318]	chr26	313118	317551	91.4	57.5
ENSGALG00000000618	ZCCHC17	zinc finger CCHC-type containing 17 [Source:NCBI gene;Acc:404295]	chr23	578821	592457	0	8.5
ENSGALG00000000619	ANGPTL4	angiopoietin like 4 [Source:HGNC Symbol;Acc:HGNC:16039]	chr28	838935	846567	0	0
ENSGALG00000000621	KANK3	KN motif and ankyrin repeat domains 3 [Source:HGNC Symbol;Acc:HGNC:24796]	chr28	862998	872099	0	0
ENSGALG00000000625	MAPT	microtubule associated protein tau [Source:NCBI gene;Acc:426737]	chr27	3126090	3162520	0	10.7
ENSGALG00000000627	DNAJC11	DnaJ heat shock protein family (Hsp40) member C11 [Source:HGNC Symbol;Acc:HGNC:25570]	chr21	520841	536534	0	0
ENSGALG00000000629		NADH:ubiquinone oxidoreductase subunit A7 [Source:NCBI gene;Acc:420065]	chr28	875133	876795	0	0
ENSGALG00000000630	HAS3	hyaluronan synthase 3 [Source:HGNC Symbol;Acc:HGNC:4820]	chr11	19153150	19155777	0	93.2
ENSGALG00000000632	CHTF8	chromosome transmission fidelity factor 8 [Source:NCBI gene;Acc:769609]	chr11	19157097	19159270	0	0
ENSGALG00000000636	MDM4	MDM4, p53 regulator [Source:HGNC Symbol;Acc:HGNC:6974]	chr26	1802027	1819782	0	0
ENSGALG00000000637	ZBTB48	zinc finger and BTB domain containing 48 [Source:NCBI gene;Acc:419370]	chr21	554292	561257	0	0
ENSGALG00000000638	UTP4	UTP4, small subunit processome component [Source:HGNC Symbol;Acc:HGNC:1983]	chr11	19158056	19163523	0	0
ENSGALG00000000639	LRRN2	leucine rich repeat neuronal 2 [Source:HGNC Symbol;Acc:HGNC:16914]	chr26	1831198	1833788	100	100
ENSGALG00000000643	ANKS3	ankyrin repeat and sterile alpha motif domain containing 3 [Source:HGNC Symbol;Acc:HGNC:29422]	chr14	12889940	12902328	0	0
ENSGALG00000000645	ESPN	espin [Source:HGNC Symbol;Acc:HGNC:13281]	chr21	588402	595922	100	0
ENSGALG00000000650	NIP7	NIP7, nucleolar pre-rRNA processing protein [Source:NCBI gene;Acc:415863]	chr11	19174400	19176268	0	0
ENSGALG00000000652	ACOT7	acyl-CoA thioesterase 7 [Source:HGNC Symbol;Acc:HGNC:24157]	chr21	603520	610916	0	36.5
ENSGALG00000000653	CNTN2	contactin 2 [Source:NCBI gene;Acc:419825]	chr26	1967916	1991975	100	68.5
ENSGALG00000000654	TMED6	transmembrane p24 trafficking protein 6 [Source:NCBI gene;Acc:101750075]	chr11	19176609	19179630	0	0
ENSGALG00000000657	TERF2	telomeric repeat binding factor 2 [Source:NCBI gene;Acc:395598]	chr11	19180205	19188536	0	2.8
ENSGALG00000000660	CYB5B	cytochrome b5 type B [Source:NCBI gene;Acc:415865]	chr11	19191749	19204431	0	10.6
ENSGALG00000000667	EDN2	endothelin 2 [Source:NCBI gene;Acc:419559]	chr23	952566	958386	75.4	49.6
ENSGALG00000000668	RBBP5	RB binding protein 5, histone lysine methyltransferase complex subunit [Source:NCBI gene;Acc:419826]	chr26	2002936	2012759	0	13.9
ENSGALG00000000669	ETV3	ETS variant 3 [Source:HGNC Symbol;Acc:HGNC:3492]	chr25	1334770	1343139	0	0
ENSGALG00000000672	SCMH1	Scm polycomb group protein homolog 1 [Source:HGNC Symbol;Acc:HGNC:19003]	chr23	1265240	1281882	0	0
ENSGALG00000000674	MYO1D	myosin ID [Source:HGNC Symbol;Acc:HGNC:7598]	chr27	1585359	1658806	56	55.3
ENSGALG00000000678	CITED4	Cbp/p300 interacting transactivator with Glu/Asp rich carboxy-terminal domain 4 [Source:NCBI gene;Acc:395465]	chr23	1422478	1425194	0	0
ENSGALG00000000681	PAK1	p21 (RAC1) activated kinase 1 [Source:NCBI gene;Acc:419083]	chr1	193147637	193175598	0	0
ENSGALG00000000684	KLHDC8A	kelch domain containing 8A [Source:HGNC Symbol;Acc:HGNC:25573]	chr26	2090692	2094063	0	0
ENSGALG00000000685	MAP3K14	mitogen-activated protein kinase kinase kinase 14 [Source:NCBI gene;Acc:419964]	chr27	1563067	1577897	0	0
ENSGALG00000000690	GDPD4	glycerophosphodiester phosphodiesterase domain containing 4 [Source:HGNC Symbol;Acc:HGNC:24849]	chr1	193196787	193216890	83.6	73.1
ENSGALG00000000692	CDK18	cyclin dependent kinase 18 [Source:HGNC Symbol;Acc:HGNC:8751]	chr26	2155919	2171476	0	0
ENSGALG00000000693	NOB1	NIN1 (RPN12) binding protein 1 homolog [Source:HGNC Symbol;Acc:HGNC:29540]	chr11	19281499	19284190	0	0
ENSGALG00000000695	MFSD4A	major facilitator superfamily domain containing 4A [Source:HGNC Symbol;Acc:HGNC:25433]	chr26	2177159	2191981	32.4	0
ENSGALG00000000699	WWP2	WW domain containing E3 ubiquitin protein ligase 2 [Source:NCBI gene;Acc:415868]	chr11	19283323	19315488	0	0
ENSGALG00000000703	SLC45A3	solute carrier family 45 member 3 [Source:HGNC Symbol;Acc:HGNC:8642]	chr26	2227361	2246679	0	0
ENSGALG00000000707	PSMD7	proteasome 26S subunit, non-ATPase 7 [Source:HGNC Symbol;Acc:HGNC:9565]	chr11	19316620	19322284	0	0
ENSGALG00000000708	NUCKS1	nuclear casein kinase and cyclin dependent kinase substrate 1 [Source:NCBI gene;Acc:404775]	chr26	2263742	2277578	0	0
ENSGALG00000000712	RAB29	RAB29, member RAS oncogene family [Source:HGNC Symbol;Acc:HGNC:9789]	chr26	2278558	2284852	0	0
ENSGALG00000000713	ZFHX3	zinc finger homeobox 3 [Source:NCBI gene;Acc:395682]	chr11	19692363	19834198	7.6	34.9
ENSGALG00000000719	RPL22	ribosomal protein L22 [Source:NCBI gene;Acc:373937]	chr21	623652	626856	0	0
ENSGALG00000000720		guanylate binding protein 1 [Source:NCBI gene;Acc:419563]	chr23	1432243	1440630	0	71.9
ENSGALG00000000721	SLC41A1	solute carrier family 41 member 1 [Source:HGNC Symbol;Acc:HGNC:19429]	chr26	2287191	2303356	0	0
ENSGALG00000000722		excitatory amino acid transporter 5-like [Source:NCBI gene;Acc:428322]	chr28	900440	906771	100	73.8
ENSGALG00000000723	STX12	syntaxin 12 [Source:HGNC Symbol;Acc:HGNC:11430]	chr23	1440206	1453368	0	12.1
ENSGALG00000000724	PM20D1	peptidase M20 domain containing 1 [Source:NCBI gene;Acc:419838]	chr26	2309020	2320700	0	0
ENSGALG00000000726	ELAVL1	ELAV like RNA binding protein 1 [Source:NCBI gene;Acc:395637]	chr28	919939	943067	21.4	34.4
ENSGALG00000000729	PPP1R8	protein phosphatase 1 regulatory subunit 8 [Source:NCBI gene;Acc:419564]	chr23	1453560	1471678	0	0
ENSGALG00000000734	RPA4	replication protein A4 [Source:NCBI gene;Acc:419566]	chr23	1486450	1490780	0	21.9
ENSGALG00000000736	MATK	megakaryocyte-associated tyrosine kinase [Source:HGNC Symbol;Acc:HGNC:6906]	chr28	948726	953352	100	100
ENSGALG00000000737	SMPDL3B	sphingomyelin phosphodiesterase acid like 3B [Source:NCBI gene;Acc:769013]	chr23	1489984	1496253	0	0
ENSGALG00000000740	APBA3	amyloid beta precursor protein binding family A member 3 [Source:HGNC Symbol;Acc:HGNC:580]	chr28	974513	979463	0	0
ENSGALG00000000745	SLC26A9	solute carrier family 26 member 9 [Source:HGNC Symbol;Acc:HGNC:14469]	chr26	2323804	2335664	100	100
ENSGALG00000000747	CHD5	chromodomain helicase DNA binding protein 3 [Source:NCBI gene;Acc:100857108]	chr21	633000	654242	0	0
ENSGALG00000000748	TJP3	tight junction protein 3 [Source:HGNC Symbol;Acc:HGNC:11829]	chr28	980790	991645	0	0
ENSGALG00000000751	ARNT	aryl hydrocarbon receptor nuclear translocator [Source:NCBI gene;Acc:374026]	chr25	2589833	2611003	0	0
ENSGALG00000000755	ACER3	alkaline ceramidase 3 [Source:HGNC Symbol;Acc:HGNC:16066]	chr1	193390265	193444128	8.9	9.3
ENSGALG00000000761	TSKU	tsukushi, small leucine rich proteoglycan [Source:NCBI gene;Acc:419088]	chr1	193483508	193498774	92.3	82.5
ENSGALG00000000764	SSR2	signal sequence receptor subunit 2 [Source:NCBI gene;Acc:425656]	chr25	2576296	2580231	44	66.9
ENSGALG00000000769	RAB7B	RAB7B, member RAS oncogene family [Source:HGNC Symbol;Acc:HGNC:30513]	chr26	2348767	2352290	0	0
ENSGALG00000000775	CTSS	cathepsin S [Source:NCBI gene;Acc:425657]	chr25	2580940	2586053	34.4	75.5
ENSGALG00000000776	BRPF3	NA	chr26	188425	194291	44.2	0
ENSGALG00000000777	EYA3	EYA transcriptional coactivator and phosphatase 3 [Source:NCBI gene;Acc:395717]	chr23	1499032	1529463	0	0
ENSGALG00000000783	PTAFR	platelet activating factor receptor [Source:HGNC Symbol;Acc:HGNC:9582]	chr23	1546990	1548557	100	0
ENSGALG00000000784	PIP5K1C	Gallus gallus phosphatidylinositol-4-phosphate 5-kinase, type I, gamma (PIP5K1C), mRNA. [Source:RefSeq mRNA;Acc:NM_001319021]	chr28	991624	1022893	0	0
ENSGALG00000000785	HYAL1	hyaluronoglucosaminidase 1 [Source:NCBI gene;Acc:426739]	chr12	1444894	1447741	0	49.4
ENSGALG00000000786	CTSE	cathepsin E [Source:HGNC Symbol;Acc:HGNC:2530]	chr26	2355279	2359220	100	0
ENSGALG00000000787	DHX38	DEAH-box helicase 38 [Source:NCBI gene;Acc:415875]	chr11	19949492	19960454	0	0
ENSGALG00000000790	DNAJC8	DnaJ heat shock protein family (Hsp40) member C8 [Source:HGNC Symbol;Acc:HGNC:15470]	chr23	1558286	1572615	0	0
ENSGALG00000000791		family with sequence similarity 72 member A [Source:NCBI gene;Acc:419841]	chr26	2383708	2390421	0	0
ENSGALG00000000793	VPS72	vacuolar protein sorting 72 homolog [Source:HGNC Symbol;Acc:HGNC:11644]	chr25	2673465	2676273	0	0
ENSGALG00000000795	MFSD12	major facilitator superfamily domain containing 12 [Source:HGNC Symbol;Acc:HGNC:28299]	chr28	1047026	1053915	0	4.6
ENSGALG00000000802	DHODH	dihydroorotate dehydrogenase (quinone) [Source:NCBI gene;Acc:415876]	chr11	19961318	19965384	0	0
ENSGALG00000000806	LINGO3	leucine rich repeat and Ig domain containing 3 [Source:HGNC Symbol;Acc:HGNC:21206]	chr28	1979844	1982161	100	100
ENSGALG00000000808		guanylate cyclase 2F, retinal [Source:NCBI gene;Acc:419089]	chr1	193583582	193629631	80.5	45.2
ENSGALG00000000811	IST1	IST1, ESCRT-III associated factor [Source:HGNC Symbol;Acc:HGNC:28977]	chr11	19965164	19972843	0	0
ENSGALG00000000812	OAZ1	Gallus gallus ornithine decarboxylase antizyme 1 (OAZ1), mRNA. [Source:RefSeq mRNA;Acc:NM_204916]	chr28	1993419	1997865	0	0
ENSGALG00000000814	HNRNPR	heterogeneous nuclear ribonucleoprotein R [Source:NCBI gene;Acc:419570]	chr23	1578485	1658220	4.9	16.6
ENSGALG00000000816		SLIT-ROBO Rho GTPase activating protein 2 [Source:NCBI gene;Acc:419843]	chr26	2389298	2464057	0	9
ENSGALG00000000817	ZNF821	zinc finger protein 821 [Source:HGNC Symbol;Acc:HGNC:28043]	chr11	19972451	19984338	0	0
ENSGALG00000000818		NA	chr1	193660921	193663418	100	100
ENSGALG00000000820		5-hydroxytryptamine (serotonin) receptor 1D, G protein-coupled [Source:NCBI gene;Acc:769107]	chr23	1670571	1672207	100	0
ENSGALG00000000824		myosin light chain kinase, smooth muscle-like [Source:NCBI gene;Acc:428278]	chr27	1532395	1536253	0	0
ENSGALG00000000830	EMSY	EMSY, BRCA2 interacting transcriptional repressor [Source:HGNC Symbol;Acc:HGNC:18071]	chr1	193751652	193787214	0	0
ENSGALG00000000835	PLEKHJ1	pleckstrin homology domain containing J1 [Source:NCBI gene;Acc:428324]	chr28	2028946	2035954	0	0
ENSGALG00000000836	RFX5	regulatory factor X5 [Source:HGNC Symbol;Acc:HGNC:9986]	chr25	2727344	2731719	0	0
ENSGALG00000000838	THAP12	THAP domain containing 12 [Source:HGNC Symbol;Acc:HGNC:9440]	chr1	193795720	193809102	0	0
ENSGALG00000000839	WNT11	Wnt family member 11 [Source:NCBI gene;Acc:395562]	chr1	193938235	193964975	97.5	79.6
ENSGALG00000000843	DOT1L	DOT1 like histone lysine methyltransferase [Source:HGNC Symbol;Acc:HGNC:24948]	chr28	2041020	2097157	13.7	11.5
ENSGALG00000000845	UVRAG	UV radiation resistance associated [Source:NCBI gene;Acc:419091]	chr1	194108535	194189990	52.1	24.1
ENSGALG00000000847	GARNL3	GTPase activating Rap/RanGAP domain like 3 [Source:NCBI gene;Acc:417087]	chr17	10901476	10937573	20.4	8.9
ENSGALG00000000848	AP1G2	adaptor related protein complex 1 subunit gamma 2 [Source:NCBI gene;Acc:415880]	chr11	19994288	20036521	7.8	0
ENSGALG00000000853	SLC2A8	solute carrier family 2 member 8 [Source:NCBI gene;Acc:378802]	chr17	10878231	10887869	43.6	15.2
ENSGALG00000000855	ZMPSTE24	zinc metallopeptidase STE24 [Source:HGNC Symbol;Acc:HGNC:12877]	chr23	1748474	1763155	40.9	3.6
ENSGALG00000000856	EIF2D	eukaryotic translation initiation factor 2D [Source:NCBI gene;Acc:419845]	chr26	2506267	2516601	0	39.7
ENSGALG00000000857	NMT1	N-myristoyltransferase 1 [Source:HGNC Symbol;Acc:HGNC:7857]	chr27	1496212	1506683	0	0
ENSGALG00000000862	RLF	rearranged L-myc fusion [Source:HGNC Symbol;Acc:HGNC:10025]	chr23	1766445	1796325	30	0
ENSGALG00000000863	DYRK3	dual specificity tyrosine phosphorylation regulated kinase 3 [Source:HGNC Symbol;Acc:HGNC:3094]	chr26	2516171	2522793	0	68.3
ENSGALG00000000864	FBXW2	F-box and WD repeat domain containing 2 [Source:NCBI gene;Acc:417088]	chr17	10869141	10879207	0	0
ENSGALG00000000866	SELENBP1	selenium binding protein 1 [Source:NCBI gene;Acc:425664]	chr25	2758036	2768502	60.2	81.2
ENSGALG00000000868	RNF121	ring finger protein 121 [Source:HGNC Symbol;Acc:HGNC:21070]	chr1	194214930	194222242	34.8	92.2
ENSGALG00000000870	DCAKD	dephospho-CoA kinase domain containing [Source:HGNC Symbol;Acc:HGNC:26238]	chr27	1489883	1496985	0	0
ENSGALG00000000875	PHLPP2	PH domain and leucine rich repeat protein phosphatase 2 [Source:HGNC Symbol;Acc:HGNC:29149]	chr11	20040036	20066522	0	0
ENSGALG00000000881	GPATCH3	G-patch domain containing 3 [Source:NCBI gene;Acc:419577]	chr23	1831568	1836634	0	0
ENSGALG00000000883	MAPKAPK2	mitogen-activated protein kinase-activated protein kinase 2 [Source:HGNC Symbol;Acc:HGNC:6887]	chr26	2534365	2552591	0	0
ENSGALG00000000884	CXXC5	CXXC finger protein 5 [Source:HGNC Symbol;Acc:HGNC:26943]	chr13	1027065	1056195	21.6	0
ENSGALG00000000887	NR0B2	nuclear receptor subfamily 0 group B member 2 [Source:NCBI gene;Acc:768353]	chr23	1837228	1840182	0	29.9
ENSGALG00000000891	NSUN5	NOP2/Sun RNA methyltransferase family member 5 [Source:HGNC Symbol;Acc:HGNC:16385]	chr19	304836	317088	0	0
ENSGALG00000000892	IL10	interleukin 10 [Source:NCBI gene;Acc:428264]	chr26	2562267	2565056	0	0
ENSGALG00000000893	TAT	tyrosine aminotransferase [Source:HGNC Symbol;Acc:HGNC:11573]	chr11	20080489	20088163	0	0
ENSGALG00000000894	APCDD1	APC down-regulated 1 [Source:NCBI gene;Acc:426765]	chr2	98536792	98568148	64.1	84.7
ENSGALG00000000895	NUDC	nuclear distribution C, dynein complex regulator [Source:NCBI gene;Acc:419578]	chr23	1840576	1849961	0	2.4
ENSGALG00000000901		carbohydrate (N-acetylglucosamine 6-O) sulfotransferase 4 [Source:NCBI gene;Acc:427567]	chr11	20098383	20100019	0	0
ENSGALG00000000902	KDF1	keratinocyte differentiation factor 1 [Source:HGNC Symbol;Acc:HGNC:26624]	chr23	1855768	1859113	0	0
ENSGALG00000000903	TERF2IP	TERF2 interacting protein [Source:NCBI gene;Acc:395122]	chr11	20106415	20109647	0	0
ENSGALG00000000905	PSMB4	proteasome subunit beta 4 [Source:HGNC Symbol;Acc:HGNC:9541]	chr25	2799650	2802545	0	0
ENSGALG00000000906	RALGPS1	Ral GEF with PH domain and SH3 binding motif 1 [Source:HGNC Symbol;Acc:HGNC:16851]	chr17	10764726	10860650	2.8	0
ENSGALG00000000907	KARS	lysyl-tRNA synthetase [Source:NCBI gene;Acc:415885]	chr11	20108342	20121754	0	0
ENSGALG00000000908	ADAT1	adenosine deaminase, tRNA specific 1 [Source:NCBI gene;Acc:415886]	chr11	20120597	20141797	0	0
ENSGALG00000000913	CHST6	carbohydrate sulfotransferase 6 [Source:NCBI gene;Acc:770257]	chr11	20161833	20168892	0	0
ENSGALG00000000918	CCDC103	coiled-coil domain containing 103 [Source:NCBI gene;Acc:419970]	chr27	1458150	1462141	51.1	58.7
ENSGALG00000000920	CGN	cingulin [Source:HGNC Symbol;Acc:HGNC:17429]	chr25	2806115	2815037	95.1	85.6
ENSGALG00000000927	ANGPTL2	angiopoietin-like 2 [Source:NCBI gene;Acc:776031]	chr17	10786882	10805116	14.8	0
ENSGALG00000000934	ZBTB43	zinc finger and BTB domain containing 43 [Source:HGNC Symbol;Acc:HGNC:17908]	chr17	10729828	10734909	0	0
ENSGALG00000000943	WDTC1	WD and tetratricopeptide repeats 1 [Source:HGNC Symbol;Acc:HGNC:29175]	chr23	1922123	1937829	0	0
ENSGALG00000000944	SUPT4H1	SPT4 homolog, DSIF elongation factor subunit [Source:NCBI gene;Acc:417470]	chr19	520176	523542	0	0
ENSGALG00000000946	PFDN1	prefoldin subunit 1 [Source:NCBI gene;Acc:416142]	chr13	1472878	1512271	0	0
ENSGALG00000000949	HBEGF	heparin binding EGF like growth factor [Source:NCBI gene;Acc:395654]	chr13	1515672	1522282	0	0
ENSGALG00000000950	MVB12B	multivesicular body subunit 12B [Source:NCBI gene;Acc:417092]	chr17	10447797	10497105	12.8	1.2
ENSGALG00000000955	TMEM222	transmembrane protein 222 [Source:HGNC Symbol;Acc:HGNC:25363]	chr23	1945038	1950433	0	47
ENSGALG00000000962	PUS3	pseudouridylate synthase 3 [Source:HGNC Symbol;Acc:HGNC:25461]	chr24	312424	316456	0	0
ENSGALG00000000966	NPHP4	nephrocystin 4 [Source:NCBI gene;Acc:419377]	chr21	683998	695542	97.4	92.2
ENSGALG00000000972	PBX3	PBX homeobox 3 [Source:NCBI gene;Acc:417093]	chr17	10212349	10309636	7.2	0
ENSGALG00000000975	C1orf174	chromosome 1 open reading frame 174 [Source:HGNC Symbol;Acc:HGNC:27915]	chr21	897839	900470	0	0
ENSGALG00000000977	MAPKAP1	mitogen-activated protein kinase associated protein 1 [Source:NCBI gene;Acc:395627]	chr17	10126237	10211450	0	1.1
ENSGALG00000000978	CEP104	centrosomal protein 104 [Source:HGNC Symbol;Acc:HGNC:24866]	chr21	904670	916809	0	82.6
ENSGALG00000000980		NA	chr21	921118	923179	0	0
ENSGALG00000000988	EFTUD2	elongation factor Tu GTP binding domain containing 2 [Source:NCBI gene;Acc:428281]	chr27	1442516	1458668	0	0
ENSGALG00000000990	SRSF6	serine and arginine rich splicing factor 6 [Source:NCBI gene;Acc:419116]	chr20	112210	117346	0	0
ENSGALG00000000991	TAF12	TATA-box binding protein associated factor 12 [Source:NCBI gene;Acc:419585]	chr23	2256761	2263245	69.4	41.6
ENSGALG00000000993	GAPVD1	GTPase activating protein and VPS9 domains 1 [Source:NCBI gene;Acc:417095]	chr17	10083333	10113057	0	0
ENSGALG00000000994		RAB42, member RAS oncogene family [Source:NCBI gene;Acc:428212]	chr23	2264039	2265725	0	0
ENSGALG00000000996		adaptor related protein complex 3 subunit delta 1 [Source:NCBI gene;Acc:420079]	chr28	2096218	2125319	0	0
ENSGALG00000000997	GJC1	gap junction protein gamma 1 [Source:NCBI gene;Acc:396501]	chr27	1428042	1439916	80.5	95.3
ENSGALG00000000998	MTFR1L	mitochondrial fission regulator 1 like [Source:HGNC Symbol;Acc:HGNC:28836]	chr23	2267074	2275579	0	0
ENSGALG00000000999	ZNF319	zinc finger protein 319 [Source:HGNC Symbol;Acc:HGNC:13644]	chr11	488189	502790	0	12.3
ENSGALG00000001000	HSPA5	heat shock 70kDa protein 5 (glucose-regulated protein, 78kDa) [Source:NCBI gene;Acc:396487]	chr17	10076957	10081527	0	0
ENSGALG00000001003	SELENON	selenoprotein N [Source:NCBI gene;Acc:419587]	chr23	2277655	2291756	0	0
ENSGALG00000001006	TP73	tumor protein p73 [Source:HGNC Symbol;Acc:HGNC:12003]	chr21	929105	957910	0	16.7
ENSGALG00000001013	PPP6C	protein phosphatase 6 catalytic subunit [Source:NCBI gene;Acc:772354]	chr17	10069935	10074226	0	0
ENSGALG00000001014	ARPC5L	actin related protein 2/3 complex subunit 5 like [Source:HGNC Symbol;Acc:HGNC:23366]	chr17	10066626	10070246	0	0
ENSGALG00000001017	WRAP73	WD repeat containing, antisense to TP73 [Source:NCBI gene;Acc:419383]	chr21	960580	974151	0	0
ENSGALG00000001019	BTBD2	BTB domain containing 2 [Source:HGNC Symbol;Acc:HGNC:15504]	chr28	2142880	2155407	0	0
ENSGALG00000001021	MYOCD	myocardin [Source:NCBI gene;Acc:427790]	chr18	832279	865563	100	7.2
ENSGALG00000001022	CCDC43	coiled-coil domain containing 43 [Source:NCBI gene;Acc:419971]	chr27	1391412	1399708	0	0
ENSGALG00000001024	TPRG1L	tumor protein p63 regulated 1 like [Source:HGNC Symbol;Acc:HGNC:27007]	chr21	974183	977831	0	0
ENSGALG00000001025	GOLGA1	golgin A1 [Source:HGNC Symbol;Acc:HGNC:4424]	chr17	10048262	10063018	0	0
ENSGALG00000001028		ring finger protein 43 [Source:NCBI gene;Acc:100857874]	chr19	527581	580575	86.6	44.3
ENSGALG00000001030	SCAMP4	secretory carrier membrane protein 4 [Source:HGNC Symbol;Acc:HGNC:30385]	chr28	2195249	2200327	0	0
ENSGALG00000001031	HSF5	heat shock transcription factor 5 [Source:HGNC Symbol;Acc:HGNC:26862]	chr19	584204	609843	81.9	62.5
ENSGALG00000001034	AAR2	AAR2 splicing factor homolog [Source:NCBI gene;Acc:419118]	chr20	250616	256564	0	0
ENSGALG00000001035		nuclear receptor subfamily 1, group D, member 1 [Source:NCBI gene;Acc:431047]	chr28	2204644	2216983	0	24.8
ENSGALG00000001036	ELAC2	elaC ribonuclease Z 2 [Source:HGNC Symbol;Acc:HGNC:14198]	chr18	1061503	1078113	0	0
ENSGALG00000001037	SCAI	suppressor of cancer cell invasion [Source:HGNC Symbol;Acc:HGNC:26709]	chr17	10011749	10043274	0	0
ENSGALG00000001038	MAN1C1	mannosidase alpha class 1C member 1 [Source:HGNC Symbol;Acc:HGNC:19080]	chr23	2298000	2326325	83	18
ENSGALG00000001042	MTMR4	myotubularin related protein 4 [Source:HGNC Symbol;Acc:HGNC:7452]	chr19	615601	658020	9.2	24.7
ENSGALG00000001043	REXO1	RNA exonuclease 1 homolog [Source:HGNC Symbol;Acc:HGNC:24616]	chr28	2248692	2285122	3.4	23.1
ENSGALG00000001046	DLGAP4	DLG associated protein 4 [Source:HGNC Symbol;Acc:HGNC:24476]	chr20	340572	476413	14.6	28.9
ENSGALG00000001048	OLFML2A	olfactomedin like 2A [Source:HGNC Symbol;Acc:HGNC:27270]	chr17	9998713	10004942	0	0
ENSGALG00000001049		caspase 1 [Source:NCBI gene;Acc:395764]	chr19	657106	667042	0	72.5
ENSGALG00000001051	LDLRAP1	low density lipoprotein receptor adaptor protein 1 [Source:HGNC Symbol;Acc:HGNC:18640]	chr23	2349304	2363915	0	0
ENSGALG00000001054	C20H20ORF24	chromosome 20 open reading frame, human C20orf24 [Source:NCBI gene;Acc:768550]	chr20	496610	501466	0	0
ENSGALG00000001055	NSF	N-ethylmaleimide sensitive factor, vesicle fusing ATPase [Source:NCBI gene;Acc:419972]	chr27	1314137	1370843	0	0
ENSGALG00000001058	ARHGEF16	Rho guanine nucleotide exchange factor 16 [Source:NCBI gene;Acc:419386]	chr21	1013086	1019868	0	0
ENSGALG00000001062	GGT7	gamma-glutamyltransferase 7 [Source:HGNC Symbol;Acc:HGNC:4259]	chr20	502268	516984	0	42.8
ENSGALG00000001067	TMEM57	transmembrane protein 57 [Source:NCBI gene;Acc:419590]	chr23	2364574	2380719	0	0
ENSGALG00000001073	NR6A1	nuclear receptor subfamily 6 group A member 1 [Source:HGNC Symbol;Acc:HGNC:7985]	chr17	9939863	9999537	0	0
ENSGALG00000001076	LIMK1	LIM domain kinase 1 [Source:NCBI gene;Acc:373922]	chr19	776390	785744	0	0
ENSGALG00000001080	NR5A1	nuclear receptor subfamily 5 group A member 1 [Source:NCBI gene;Acc:395960]	chr17	9914203	9930543	81.6	12.5
ENSGALG00000001081	TTC34	tetratricopeptide repeat domain 34 [Source:HGNC Symbol;Acc:HGNC:34297]	chr21	1351569	1361071	0	0
ENSGALG00000001084	ATP8B3	ATPase phospholipid transporting 8B3 [Source:HGNC Symbol;Acc:HGNC:13535]	chr28	2286462	2297493	100	100
ENSGALG00000001091	C1orf116	chromosome 1 open reading frame 116 [Source:HGNC Symbol;Acc:HGNC:28667]	chr26	2605227	2608515	100	0
ENSGALG00000001093	TCF3	transcription factor 3 [Source:NCBI gene;Acc:395146]	chr28	2385830	2441061	0	16.8
ENSGALG00000001094	ADGRD2	adhesion G protein-coupled receptor D2 [Source:HGNC Symbol;Acc:HGNC:18651]	chr17	9889742	9912922	42.8	0
ENSGALG00000001096	UQCR11	ubiquinol-cytochrome c reductase, complex III subunit XI [Source:NCBI gene;Acc:770135]	chr28	2447468	2449864	0	0
ENSGALG00000001099	ANKHD1	ankyrin repeat and KH domain containing 1 [Source:NCBI gene;Acc:416143]	chr13	1543722	1650955	0	0
ENSGALG00000001101	MBD3	methyl-CpG binding domain protein 3 [Source:NCBI gene;Acc:770153]	chr28	2453302	2470213	0	0
ENSGALG00000001103	PSMB7	proteasome subunit beta 7 [Source:NCBI gene;Acc:378915]	chr17	9859673	9880381	0	0
ENSGALG00000001106		mex-3 RNA binding family member D [Source:NCBI gene;Acc:420082]	chr28	2476306	2483279	28.4	49.9
ENSGALG00000001107	GOSR2	golgi SNAP receptor complex member 2 [Source:NCBI gene;Acc:419973]	chr27	1231001	1243318	0	0
ENSGALG00000001108	MIER2	MIER family member 2 [Source:HGNC Symbol;Acc:HGNC:29210]	chr28	2491635	2498164	0	0
ENSGALG00000001109	GTSF1	gametocyte specific factor 1 [Source:HGNC Symbol;Acc:HGNC:26565]	chr27	1211597	1223346	0.9	71.9
ENSGALG00000001110		tRNA-yW synthesizing protein 1 homolog [Source:NCBI gene;Acc:417478]	chr19	813228	893422	15.3	13.1
ENSGALG00000001111		dynein axonemal heavy chain 9 [Source:NCBI gene;Acc:417314]	chr18	1084643	1257267	93	45.9
ENSGALG00000001115	MMEL1	membrane metalloendopeptidase like 1 [Source:HGNC Symbol;Acc:HGNC:14668]	chr21	1371724	1393392	13.8	27.7
ENSGALG00000001117	PFKFB2	6-phosphofructo-2-kinase/fructose-2,6-biphosphatase 2 [Source:HGNC Symbol;Acc:HGNC:8873]	chr26	2617734	2634075	0	0
ENSGALG00000001118	NEK6	NIMA related kinase 6 [Source:NCBI gene;Acc:417101]	chr17	9812637	9859322	0	0
ENSGALG00000001121	SH3GL1	SH3 domain containing GRB2 like 1, endophilin A2 [Source:NCBI gene;Acc:395202]	chr28	2505254	2530604	0	0
ENSGALG00000001122	CALN1	calneuron 1 [Source:HGNC Symbol;Acc:HGNC:13248]	chr19	939067	1038785	96.2	76.6
ENSGALG00000001124	LHX2	LIM homeobox 2 [Source:NCBI gene;Acc:395705]	chr17	9698502	9729062	0	13.9
ENSGALG00000001126	CHAF1A	chromatin assembly factor 1 subunit A [Source:NCBI gene;Acc:770217]	chr28	2530566	2545563	0	0
ENSGALG00000001130	GALNT17	polypeptide N-acetylgalactosaminyltransferase 17 [Source:HGNC Symbol;Acc:HGNC:16347]	chr19	1074003	1259728	40.5	77.4
ENSGALG00000001136		hairy and enhancer of split 5-like [Source:NCBI gene;Acc:419390]	chr21	1399143	1401327	0	0
ENSGALG00000001141	HES5	hes family bHLH transcription factor 5 [Source:NCBI gene;Acc:419392]	chr21	1416432	1418581	0	64.3
ENSGALG00000001143	ETS1	v-ets avian erythroblastosis virus E26 oncogene homolog 1 [Source:NCBI gene;Acc:396235]	chr24	878535	944702	30.8	37.9
ENSGALG00000001144	ZNF346	zinc finger protein 346 [Source:HGNC Symbol;Acc:HGNC:16403]	chr13	10272905	10282339	0	0
ENSGALG00000001146	UBXN6	UBX domain protein 6 [Source:HGNC Symbol;Acc:HGNC:14928]	chr28	2546138	2551425	0	0
ENSGALG00000001149	ADGRG5	adhesion G protein-coupled receptor G5 [Source:HGNC Symbol;Acc:HGNC:19010]	chr11	589250	592573	0	29.3
ENSGALG00000001153	AUTS2	AUTS2, activator of transcription and developmental regulator [Source:HGNC Symbol;Acc:HGNC:14262]	chr19	1327382	1987936	6.7	44.7
ENSGALG00000001156	RNF222	ring finger protein 222 [Source:HGNC Symbol;Acc:HGNC:34517]	chr18	1716058	1717190	100	0
ENSGALG00000001157	DENND1A	DENN domain containing 1A [Source:HGNC Symbol;Acc:HGNC:29324]	chr17	9508469	9684272	0	6
ENSGALG00000001158	UIMC1	ubiquitin interaction motif containing 1 [Source:HGNC Symbol;Acc:HGNC:30298]	chr13	10285236	10327040	0	12.2
ENSGALG00000001160	DOK4	docking protein 4 [Source:HGNC Symbol;Acc:HGNC:19868]	chr11	603554	605838	0	0
ENSGALG00000001161	FLI1	Fli-1 proto-oncogene, ETS transcription factor [Source:NCBI gene;Acc:419723]	chr24	988312	1059723	17.8	16
ENSGALG00000001163	NDEL1	Gallus gallus nudE neurodevelopment protein 1-like 1 (NDEL1), mRNA. [Source:RefSeq mRNA;Acc:NM_001030696]	chr18	1725365	1763503	0	0
ENSGALG00000001165	PANK4	pantothenate kinase 4 [Source:NCBI gene;Acc:100736561]	chr21	1419097	1441414	0	10.3
ENSGALG00000001168	POLR2C	RNA polymerase II subunit C [Source:NCBI gene;Acc:415635]	chr11	606282	614485	0	0
ENSGALG00000001169	CRB2	crumbs 2, cell polarity complex component [Source:HGNC Symbol;Acc:HGNC:18688]	chr17	9474363	9499855	0	0
ENSGALG00000001171	SEMA6B	Gallus gallus semaphorin 6B (SEMA6B), mRNA. [Source:RefSeq mRNA;Acc:NM_001319026]	chr28	2574360	2581134	56.6	83.2
ENSGALG00000001172	KBP	kainate binding protein [Source:NCBI gene;Acc:396300]	chr21	1440804	1450872	0	0
ENSGALG00000001174	RCC1L	RCC1 like [Source:NCBI gene;Acc:417484]	chr19	2611678	2625591	0	0
ENSGALG00000001175	C4BPA	complement component 4 binding protein, alpha [Source:NCBI gene;Acc:395384]	chr26	2686243	2697121	0	35.8
ENSGALG00000001177	CD34	CD34 molecule [Source:NCBI gene;Acc:419856]	chr26	2726482	2737458	100	78.9
ENSGALG00000001181	KCNJ5	potassium voltage-gated channel subfamily J member 5 [Source:HGNC Symbol;Acc:HGNC:6266]	chr24	1075377	1112534	16.5	0
ENSGALG00000001182	NCOA6	nuclear receptor coactivator 6 [Source:HGNC Symbol;Acc:HGNC:15936]	chr20	532885	565533	0	0
ENSGALG00000001183	MYH10	myosin, heavy chain 10, non-muscle [Source:NCBI gene;Acc:396465]	chr18	1762822	1856256	0	0
ENSGALG00000001184	COQ9	coenzyme Q9 [Source:NCBI gene;Acc:415636]	chr11	614088	620831	0	0
ENSGALG00000001189	NCF1	neutrophil cytosolic factor 1 [Source:NCBI gene;Acc:417485]	chr19	2625770	2633088	0	28.7
ENSGALG00000001191	MEOX1	mesenchyme homeobox 1 [Source:NCBI gene;Acc:395533]	chr27	3530097	3536176	93.8	100
ENSGALG00000001201	GFOD2	glucose-fructose oxidoreductase domain containing 2 [Source:NCBI gene;Acc:415642]	chr11	639159	645158	0	65
ENSGALG00000001203	TMEM45B	transmembrane protein 45B [Source:HGNC Symbol;Acc:HGNC:25194]	chr24	1420185	1424248	100	0
ENSGALG00000001204	ENKD1	enkurin domain containing 1 [Source:HGNC Symbol;Acc:HGNC:25246]	chr11	647821	653717	0	0
ENSGALG00000001206		NA	chr13	8366752	8370640	100	100
ENSGALG00000001207	PLCH2	phospholipase C eta 2 [Source:HGNC Symbol;Acc:HGNC:29037]	chr21	1463927	1523336	0	0
ENSGALG00000001209	TP53INP2	tumor protein p53 inducible nuclear protein 2 [Source:NCBI gene;Acc:769066]	chr20	575828	579293	0	0
ENSGALG00000001214	PARD6A	par-6 family cell polarity regulator alpha [Source:HGNC Symbol;Acc:HGNC:15943]	chr11	655584	659950	0	0
ENSGALG00000001219	PIGU	phosphatidylinositol glycan anchor biosynthesis class U [Source:HGNC Symbol;Acc:HGNC:15791]	chr20	603232	624358	0	0
ENSGALG00000001220	HERPUD1	homocysteine inducible ER protein with ubiquitin like domain 1 [Source:HGNC Symbol;Acc:HGNC:13744]	chr11	660831	665530	0	0
ENSGALG00000001223	PEX10	peroxisomal biogenesis factor 10 [Source:NCBI gene;Acc:419396]	chr21	1535789	1539949	0	0
ENSGALG00000001225	RABGAP1	RAB GTPase activating protein 1 [Source:HGNC Symbol;Acc:HGNC:17155]	chr17	9303456	9363121	0	0
ENSGALG00000001229	SKI	SKI proto-oncogene [Source:NCBI gene;Acc:428181]	chr21	1663100	1753791	0	0
ENSGALG00000001231	SAMHD1	SAM and HD domain containing deoxynucleoside triphosphate triphosphohydrolase 1 [Source:NCBI gene;Acc:419125]	chr20	632272	658522	0	0
ENSGALG00000001234	CETP	cholesteryl ester transfer protein [Source:NCBI gene;Acc:415645]	chr11	668120	674247	0	61.2
ENSGALG00000001235	ANKRD24	ankyrin repeat domain 24 [Source:HGNC Symbol;Acc:HGNC:29424]	chr28	2618283	2624577	0	68.6
ENSGALG00000001238	STX8	syntaxin 8 [Source:NCBI gene;Acc:417321]	chr18	2134794	2211357	14.5	5.1
ENSGALG00000001239	SLC26A2	solute carrier family 26 member 2 [Source:HGNC Symbol;Acc:HGNC:10994]	chr13	8343628	8348469	73.8	55.2
ENSGALG00000001242		probable beta-D-xylosidase 5-like [Source:NCBI gene;Acc:426743]	chr23	4108592	4112501	0	0
ENSGALG00000001244		TBC1 domain family member 24-like [Source:NCBI gene;Acc:769242]	chr18	2212678	2218737	0	0
ENSGALG00000001245	SIRT6	sirtuin 6 [Source:NCBI gene;Acc:428332]	chr28	2625355	2632332	0	0
ENSGALG00000001250	APLP2	amyloid beta precursor like protein 2 [Source:NCBI gene;Acc:419727]	chr24	1440224	1481954	0	13
ENSGALG00000001252	CREB3L3	cAMP responsive element binding protein 3 like 3 [Source:HGNC Symbol;Acc:HGNC:18855]	chr28	2632685	2638100	0	0
ENSGALG00000001253	RC3H2	ring finger and CCCH-type domains 2 [Source:HGNC Symbol;Acc:HGNC:21461]	chr17	9268844	9284885	0	0
ENSGALG00000001256	NLRC5	Gallus gallus NLR family CARD domain containing 5 (NLRC5), mRNA. [Source:RefSeq mRNA;Acc:NM_001318435]	chr11	675854	711376	27.9	31.4
ENSGALG00000001258	NUMA1	nuclear mitotic apparatus protein 1 [Source:NCBI gene;Acc:768717]	chr1	194229470	194242462	71.6	64.4
ENSGALG00000001261	CFAP52	cilia and flagella associated protein 52 [Source:HGNC Symbol;Acc:HGNC:16053]	chr18	2219439	2238454	23.7	0
ENSGALG00000001262	CLIC4	chloride intracellular channel 4 [Source:HGNC Symbol;Acc:HGNC:13518]	chr23	2508971	2526876	0	57
ENSGALG00000001263	GTF2IRD1	GTF2I repeat domain containing 1 [Source:HGNC Symbol;Acc:HGNC:4661]	chr19	2692300	2727520	0	71.3
ENSGALG00000001264	PLXNA2	plexin A2 [Source:HGNC Symbol;Acc:HGNC:9100]	chr26	2758147	2845203	91.4	52.8
ENSGALG00000001267	MAP2K2	mitogen-activated protein kinase kinase 2 [Source:NCBI gene;Acc:396349]	chr28	2637319	2646108	0	0
ENSGALG00000001270	PRKCZ	protein kinase C zeta [Source:HGNC Symbol;Acc:HGNC:9412]	chr21	1792970	1832853	0	7.9
ENSGALG00000001273	C2CD4C	C2 calcium dependent domain containing 4C [Source:HGNC Symbol;Acc:HGNC:29417]	chr28	2655668	2657409	0	100
ENSGALG00000001275	PDCL	phosducin like [Source:HGNC Symbol;Acc:HGNC:8770]	chr17	9259527	9264103	0	0
ENSGALG00000001276	HOXB9	homeobox B9 [Source:HGNC Symbol;Acc:HGNC:5120]	chr27	3781936	3786433	0	0
ENSGALG00000001279	ZNF652	zinc finger protein 652 [Source:HGNC Symbol;Acc:HGNC:29147]	chr27	3606001	3613929	0	0
ENSGALG00000001282	GABRD	gamma-aminobutyric acid type A receptor delta subunit [Source:HGNC Symbol;Acc:HGNC:4084]	chr21	1843701	1851720	0	0
ENSGALG00000001283	SRRM1	serine and arginine repetitive matrix 1 [Source:NCBI gene;Acc:428216]	chr23	2533128	2550339	0	0
ENSGALG00000001288	CFAP74	cilia and flagella associated protein 74 [Source:HGNC Symbol;Acc:HGNC:29368]	chr21	1855963	1897536	53.4	19.5
ENSGALG00000001289		SHC (Src homology 2 domain containing) transforming protein 2 [Source:NCBI gene;Acc:770341]	chr28	2657406	2666666	0	71.2
ENSGALG00000001299	GIP	gastric inhibitory polypeptide [Source:NCBI gene;Acc:419989]	chr27	3681614	3689763	0	40.3
ENSGALG00000001304		NA	chr21	1899679	1905748	0	0
ENSGALG00000001306	NFRKB	nuclear factor related to kappaB binding protein [Source:NCBI gene;Acc:419730]	chr24	1537908	1555630	0	0
ENSGALG00000001309	SNF8	SNF8, ESCRT-II complex subunit [Source:HGNC Symbol;Acc:HGNC:17028]	chr27	3689544	3693328	0	0
ENSGALG00000001310	TRNAU1AP	tRNA selenocysteine 1 associated protein 1 [Source:NCBI gene;Acc:419597]	chr23	2561958	2574703	0	0
ENSGALG00000001311	ARHGAP44	Rho GTPase activating protein 44 [Source:NCBI gene;Acc:427797]	chr18	2251578	2261726	0	2.9
ENSGALG00000001313	EIF4H	eukaryotic translation initiation factor 4H [Source:NCBI gene;Acc:417490]	chr19	2848376	2859361	0	0
ENSGALG00000001314	PTGS1	prostaglandin-endoperoxide synthase 1 [Source:HGNC Symbol;Acc:HGNC:9604]	chr17	9247484	9255289	0	100
ENSGALG00000001315	UBE2Z	ubiquitin conjugating enzyme E2 Z [Source:HGNC Symbol;Acc:HGNC:25847]	chr27	3695957	3705863	0	0
ENSGALG00000001316	CPNE2	copine 2 [Source:NCBI gene;Acc:415646]	chr11	712760	752424	28.7	51.4
ENSGALG00000001317		hyperpolarization activated cyclic nucleotide-gated potassium channel 2 [Source:NCBI gene;Acc:428335]	chr28	2670058	2679462	0	0
ENSGALG00000001319	CAMK1G	calcium/calmodulin dependent protein kinase IG [Source:HGNC Symbol;Acc:HGNC:14585]	chr26	3105695	3112647	100	100
ENSGALG00000001320	CYP1A2	cytochrome P450, family 1, subfamily A, polypeptide 2 [Source:NCBI gene;Acc:396051]	chr10	2370952	2374267	88.9	100
ENSGALG00000001325	CYP1A1	cytochrome P450, family 1, subfamily A, polypeptide 1 [Source:NCBI gene;Acc:396052]	chr10	2375242	2379385	0	100
ENSGALG00000001328	BSG	basigin (Ok blood group) [Source:NCBI gene;Acc:770363]	chr28	2697584	2709095	0	0
ENSGALG00000001329	EPB41	erythrocyte membrane protein band 4.1 [Source:NCBI gene;Acc:396493]	chr23	2609906	2669406	0	3.5
ENSGALG00000001330	ATP5MC1	ATP synthase membrane subunit c locus 1 [Source:HGNC Symbol;Acc:HGNC:841]	chr27	3706954	3709985	0	0
ENSGALG00000001331	ST14	suppression of tumorigenicity 14 [Source:HGNC Symbol;Acc:HGNC:11344]	chr24	1562114	1582952	0	25.9
ENSGALG00000001332	RBL1	RB transcriptional corepressor like 1 [Source:HGNC Symbol;Acc:HGNC:9893]	chr20	663124	682763	0	0
ENSGALG00000001333	MRRF	mitochondrial ribosome recycling factor [Source:NCBI gene;Acc:417110]	chr17	9230874	9242855	0	96.2
ENSGALG00000001334	GNB1	G protein subunit beta 1 [Source:NCBI gene;Acc:419402]	chr21	1922659	1956964	0	0
ENSGALG00000001335	FAM18B1	family with sequence similarity 18, member B1 [Source:NCBI gene;Acc:417324]	chr18	2287171	2294491	0	0
ENSGALG00000001341	ZBTB44	zinc finger and BTB domain containing 44 [Source:HGNC Symbol;Acc:HGNC:25001]	chr24	1595970	1636201	4.5	0
ENSGALG00000001342	HCN2	hyperpolarization activated cyclic nucleotide gated potassium and sodium channel 2 [Source:HGNC Symbol;Acc:HGNC:4846]	chr28	2710894	2723081	0	0
ENSGALG00000001343	LAMB3	laminin subunit beta 3 [Source:HGNC Symbol;Acc:HGNC:6490]	chr26	3114635	3125087	31.2	2.5
ENSGALG00000001347	LHX6	LIM homeobox 6 [Source:HGNC Symbol;Acc:HGNC:21735]	chr17	9209478	9219604	2.2	0
ENSGALG00000001350	RSPRY1	ring finger and SPRY domain containing 1 [Source:HGNC Symbol;Acc:HGNC:29420]	chr11	782816	794496	0	0
ENSGALG00000001362	CLK3	CDC like kinase 3 [Source:NCBI gene;Acc:415295]	chr10	2406129	2415049	0	0
ENSGALG00000001363	MYBBP1A	MYB binding protein 1a [Source:HGNC Symbol;Acc:HGNC:7546]	chr19	2858931	2878400	0	0
ENSGALG00000001364	CSNK1A1L	casein kinase 1 alpha 1 like [Source:NCBI gene;Acc:395924]	chr13	8449753	8481381	0	0
ENSGALG00000001366	CASP9	caspase 9 [Source:HGNC Symbol;Acc:HGNC:1511]	chr21	4917008	4923271	57	76.2
ENSGALG00000001370	ADAMTS8	ADAM metallopeptidase with thrombospondin type 1 motif 8 [Source:HGNC Symbol;Acc:HGNC:224]	chr24	1657703	1669423	64.8	69.9
ENSGALG00000001371	HS3ST3A1	NA	chr18	2836833	2861145	61.9	18.7
ENSGALG00000001374	SLC35E2B	NA	chr21	2001514	2007011	0	0
ENSGALG00000001375	COX10	cytochrome c oxidase assembly factor heme A:farnesyltransferase COX10 [Source:NCBI gene;Acc:417329]	chr18	2633967	2731307	11.1	32.7
ENSGALG00000001376	ARID3B	AT-rich interaction domain 3B [Source:NCBI gene;Acc:100859297]	chr10	2418109	2443920	0	26.7
ENSGALG00000001377	POLRMT	RNA polymerase mitochondrial [Source:HGNC Symbol;Acc:HGNC:9200]	chr28	2724945	2740024	0	8.8
ENSGALG00000001378	C1orf74	chromosome 1 open reading frame 74 [Source:HGNC Symbol;Acc:HGNC:26319]	chr26	3165104	3166077	0	0
ENSGALG00000001381	ACTG1	Actin, gamma 1 [Source:NCBI gene;Acc:415296]	chr10	2445478	2448023	0	0
ENSGALG00000001382	CDK11A	cyclin dependent kinase 11A [Source:NCBI gene;Acc:419406]	chr21	2000141	2022446	0	6.7
ENSGALG00000001383	HTR4	5-hydroxytryptamine receptor 4 [Source:HGNC Symbol;Acc:HGNC:5299]	chr13	8257577	8273761	100	0
ENSGALG00000001387	SPNS2	sphingolipid transporter 2 [Source:HGNC Symbol;Acc:HGNC:26992]	chr19	2919589	3039602	10.7	0
ENSGALG00000001389	TTLL11	tubulin tyrosine ligase like 11 [Source:HGNC Symbol;Acc:HGNC:18113]	chr17	9111587	9145645	0	0
ENSGALG00000001391	PLLP	plasmolipin [Source:NCBI gene;Acc:415650]	chr11	822733	825702	0	0
ENSGALG00000001392	MMP23B	matrix metallopeptidase 23B [Source:HGNC Symbol;Acc:HGNC:7171]	chr21	2025702	2033115	0	0
ENSGALG00000001394	UBL7	ubiquitin like 7 [Source:NCBI gene;Acc:415297]	chr10	2448380	2454055	0	0
ENSGALG00000001405	IRF6	interferon regulatory factor 6 [Source:HGNC Symbol;Acc:HGNC:6121]	chr26	3166485	3173612	58.9	0
ENSGALG00000001407	ADAMTS15	ADAM metallopeptidase with thrombospondin type 1 motif 15 [Source:HGNC Symbol;Acc:HGNC:16305]	chr24	1675778	1685806	90.8	84.8
ENSGALG00000001409	IL12B	interleukin 12B [Source:NCBI gene;Acc:404671]	chr13	8147878	8157639	0	0
ENSGALG00000001410	SPNS3	sphingolipid transporter 3 (putative) [Source:HGNC Symbol;Acc:HGNC:28433]	chr19	3081801	3102070	13.3	0
ENSGALG00000001412	SEMA7A	semaphorin 7A (John Milton Hagen blood group) [Source:NCBI gene;Acc:415298]	chr10	2464202	2487049	53.8	50.1
ENSGALG00000001416	ADRA1B	adrenoceptor alpha 1B [Source:HGNC Symbol;Acc:HGNC:278]	chr13	7992487	8009103	2.5	9
ENSGALG00000001418	GUCA1B	guanylate cyclase activator 1B [Source:NCBI gene;Acc:419864]	chr26	3177003	3181038	100	0
ENSGALG00000001419	DAB2IP	DAB2 interacting protein [Source:HGNC Symbol;Acc:HGNC:17294]	chr17	8975504	9095837	14	4
ENSGALG00000001420	RALGAPB	Ral GTPase activating protein non-catalytic beta subunit [Source:NCBI gene;Acc:419128]	chr20	769628	832509	5.7	0
ENSGALG00000001425	SNX19	sorting nexin 19 [Source:HGNC Symbol;Acc:HGNC:21532]	chr24	1769657	1795690	0	22.6
ENSGALG00000001428	EFHD1	EF-hand domain family member D1 [Source:NCBI gene;Acc:424741]	chr9	949701	964519	0	0
ENSGALG00000001429	TTC1	tetratricopeptide repeat domain 1 [Source:HGNC Symbol;Acc:HGNC:12391]	chr13	7946299	7980005	0	0
ENSGALG00000001431	GUCA1A	guanylate cyclase activator 1A [Source:NCBI gene;Acc:374216]	chr26	3184463	3189365	100	93.1
ENSGALG00000001433	B3GNTL1	UDP-GlcNAc:betaGal beta-1,3-N-acetylglucosaminyltransferase like 1 [Source:HGNC Symbol;Acc:HGNC:21727]	chr18	3160048	3269810	0	2.5
ENSGALG00000001434	STOM	stomatin [Source:HGNC Symbol;Acc:HGNC:3383]	chr17	8909345	8919959	0	0
ENSGALG00000001437	NTM	neurotrimin [Source:NCBI gene;Acc:395450]	chr24	1863280	2108022	19.9	73.9
ENSGALG00000001439	RANBP10	RAN binding protein 10 [Source:HGNC Symbol;Acc:HGNC:29285]	chr11	853431	907620	36.1	30.6
ENSGALG00000001441	UBE2G1	ubiquitin conjugating enzyme E2 G1 [Source:NCBI gene;Acc:770961]	chr19	3116717	3141494	0	0
ENSGALG00000001442	OPCML	opioid binding protein/cell adhesion molecule like [Source:NCBI gene;Acc:395422]	chr24	2114867	2367608	93.6	71.7
ENSGALG00000001445	FABP6	fatty acid binding protein 6 [Source:NCBI gene;Acc:416154]	chr13	7872426	7910643	0	8.6
ENSGALG00000001446	GSN	gelsolin [Source:NCBI gene;Acc:395774]	chr17	8882115	8908331	12.6	0
ENSGALG00000001449	STRA6	stimulated by retinoic acid 6 [Source:NCBI gene;Acc:415301]	chr10	2519026	2529895	100	83.4
ENSGALG00000001450	IGSF9B	NA	chr24	2430483	2445694	100	85.6
ENSGALG00000001452	ATP5PB	ATP synthase peripheral stalk-membrane subunit b [Source:HGNC Symbol;Acc:HGNC:840]	chr26	3215248	3219185	0	0
ENSGALG00000001459	TNNC1	troponin C1, slow skeletal and cardiac type [Source:NCBI gene;Acc:396032]	chr12	588236	594208	0	0
ENSGALG00000001462	ADORA3	adenosine A3 receptor [Source:NCBI gene;Acc:373956]	chr26	3223603	3226444	0	0
ENSGALG00000001463	PDIK1L	PDLIM1 interacting kinase 1 like [Source:HGNC Symbol;Acc:HGNC:18981]	chr23	3215345	3219435	0	0
ENSGALG00000001465	RPL38	ribosomal protein L38 [Source:NCBI gene;Acc:771528]	chr18	9191372	9194395	0	0
ENSGALG00000001467	ANKFY1	ankyrin repeat and FYVE domain containing 1 [Source:HGNC Symbol;Acc:HGNC:20763]	chr19	3146316	3171826	0	0
ENSGALG00000001470	STOML1	stomatin like 1 [Source:NCBI gene;Acc:415303]	chr10	2547711	2551299	0	27.8
ENSGALG00000001472	JAM3	junctional adhesion molecule 3 [Source:HGNC Symbol;Acc:HGNC:15532]	chr24	2490632	2515882	84.4	6.3
ENSGALG00000001473	MIB2	mindbomb E3 ubiquitin protein ligase 2 [Source:NCBI gene;Acc:419408]	chr21	2039789	2073519	16.9	0.9
ENSGALG00000001474	RAB14	RAB14, member RAS oncogene family [Source:NCBI gene;Acc:417119]	chr17	8863067	8878761	0	0
ENSGALG00000001475	STMN1	stathmin 1 [Source:NCBI gene;Acc:396057]	chr23	3241623	3252831	0	0
ENSGALG00000001476		RAP1A, member of RAS oncogene family [Source:NCBI gene;Acc:419867]	chr26	3234494	3256864	12.1	0
ENSGALG00000001479	CYB5D2	cytochrome b5 domain containing 2 [Source:HGNC Symbol;Acc:HGNC:28471]	chr19	3177600	3181952	0	0
ENSGALG00000001480	INKA2	family with sequence similarity 212, member B [Source:NCBI gene;Acc:419868]	chr26	3267006	3278021	16.3	24.4
ENSGALG00000001483		NA	chr21	2096921	2103217	0	46.3
ENSGALG00000001486	ZAP70	Gallus gallus zeta-chain (TCR) associated protein kinase 70kDa (ZAP70), mRNA. [Source:RefSeq mRNA;Acc:NM_001321556]	chr28	1807632	1829433	100	100
ENSGALG00000001489	SSU72	SSU72 homolog, RNA polymerase II CTD phosphatase [Source:NCBI gene;Acc:419410]	chr21	2112722	2135244	38.6	25.9
ENSGALG00000001490	KCNJ13	potassium voltage-gated channel subfamily J member 13 [Source:HGNC Symbol;Acc:HGNC:6259]	chr9	1003298	1005657	0	0
ENSGALG00000001491	NCAPD3	non-SMC condensin II complex subunit D3 [Source:NCBI gene;Acc:419737]	chr24	2527246	2545936	0	10.4
ENSGALG00000001492	NDRG3	NDRG family member 3 [Source:HGNC Symbol;Acc:HGNC:14462]	chr20	842264	901639	0	21.2
ENSGALG00000001501	MAPK1	mitogen-activated protein kinase 1 [Source:NCBI gene;Acc:373953]	chr15	505403	529524	0	0
ENSGALG00000001502	UTP11	UTP11, small subunit processome component [Source:HGNC Symbol;Acc:HGNC:24329]	chr23	3488720	3493961	0	0
ENSGALG00000001503	TBCD	tubulin folding cofactor D [Source:NCBI gene;Acc:417334]	chr18	3271323	3381026	0	6.6
ENSGALG00000001504	DDX20	DEAD-box helicase 20 [Source:HGNC Symbol;Acc:HGNC:2743]	chr26	3284414	3291217	0	12
ENSGALG00000001506	PTTG2	pituitary tumor-transforming 2 [Source:NCBI gene;Acc:416158]	chr13	7818158	7821802	0	0
ENSGALG00000001512	KCND1	potassium voltage-gated channel subfamily D member 1 [Source:NCBI gene;Acc:374228]	chr26	3299028	3392504	92.5	31.8
ENSGALG00000001513	CNTRL	centriolin [Source:NCBI gene;Acc:417121]	chr17	8829509	8862193	39.5	18.6
ENSGALG00000001518	ZNF750	zinc finger protein 750 [Source:HGNC Symbol;Acc:HGNC:25843]	chr18	3349486	3352796	0	54.4
ENSGALG00000001521	VPS26B	VPS26, retromer complex component B [Source:HGNC Symbol;Acc:HGNC:28119]	chr24	2545422	2552580	0	68.1
ENSGALG00000001522	PHF20	PHD finger protein 20 [Source:HGNC Symbol;Acc:HGNC:16098]	chr20	907736	969770	0	0
ENSGALG00000001525	CALCOCO2	calcium binding and coiled-coil domain 2 [Source:HGNC Symbol;Acc:HGNC:29912]	chr27	3709568	3718422	0	0
ENSGALG00000001527	VWA1	von Willebrand factor A domain containing 1 [Source:HGNC Symbol;Acc:HGNC:30910]	chr21	2171724	2181823	68.3	53.5
ENSGALG00000001529	THYN1	thymocyte nuclear protein 1 [Source:NCBI gene;Acc:374161]	chr24	2556107	2562127	0	0
ENSGALG00000001531	FN3K	fructosamine 3 kinase [Source:HGNC Symbol;Acc:HGNC:24822]	chr18	3381385	3388968	0	0
ENSGALG00000001533		translin associated factor X interacting protein 1 [Source:NCBI gene;Acc:769262]	chr11	907220	922542	0	0
ENSGALG00000001534	TMEM88B	transmembrane protein 88B [Source:NCBI gene;Acc:419414]	chr21	2197051	2201163	100	0
ENSGALG00000001536		Rho GTPase activating protein 39 [Source:NCBI gene;Acc:419132]	chr20	981766	1021713	0	53.3
ENSGALG00000001538	ST7L	suppression of tumorigenicity 7 like [Source:NCBI gene;Acc:395331]	chr26	3512894	3533306	5.9	0
ENSGALG00000001540	SF3A3	splicing factor 3a subunit 3 [Source:HGNC Symbol;Acc:HGNC:10767]	chr23	3522352	3529744	0	0
ENSGALG00000001542	MRPL20	mitochondrial ribosomal protein L20 [Source:NCBI gene;Acc:770979]	chr21	2204837	2208060	0	0
ENSGALG00000001545	RAB40B	RAB40B, member RAS oncogene family [Source:NCBI gene;Acc:417338]	chr18	3404110	3428181	0	59.8
ENSGALG00000001546	ZZEF1	zinc finger ZZ-type and EF-hand domain containing 1 [Source:HGNC Symbol;Acc:HGNC:29027]	chr19	3181299	3232934	0	0
ENSGALG00000001547	CAPZA1	capping actin protein of muscle Z-line alpha subunit 1 [Source:NCBI gene;Acc:396521]	chr26	3532431	3542982	0	0
ENSGALG00000001550	RBM39	RNA binding motif protein 39 [Source:HGNC Symbol;Acc:HGNC:15923]	chr20	1032443	1061646	0	0
ENSGALG00000001551	CCNL2	cyclin L2 [Source:NCBI gene;Acc:395124]	chr21	2206356	2219935	0	0
ENSGALG00000001555	AURKAIP1	aurora kinase A interacting protein 1 [Source:NCBI gene;Acc:419415]	chr21	2229598	2232688	0	0
ENSGALG00000001557	ACAD8	acyl-CoA dehydrogenase family member 8 [Source:NCBI gene;Acc:419739]	chr24	2560633	2568256	0	0
ENSGALG00000001558	MOV10	Mov10 RISC complex RNA helicase [Source:NCBI gene;Acc:419872]	chr26	3544156	3550615	52.9	0
ENSGALG00000001559	ZP3	zona pellucida sperm-binding protein 3 [Source:NCBI gene;Acc:378906]	chr10	2564544	2567437	0	0
ENSGALG00000001561	MXRA8	matrix remodeling associated 8 [Source:NCBI gene;Acc:395347]	chr21	2244424	2259769	0	15.6
ENSGALG00000001563	WDR45B	WD repeat domain 45B [Source:NCBI gene;Acc:417339]	chr18	3428301	3443839	0	0
ENSGALG00000001564	ATP2A3	ATPase sarcoplasmic/endoplasmic reticulum Ca2+ transporting 3 [Source:NCBI gene;Acc:395707]	chr19	3246812	3281243	77.1	58.8
ENSGALG00000001565	C5	complement C5 [Source:HGNC Symbol;Acc:HGNC:1331]	chr17	8801959	8828860	5.6	8.4
ENSGALG00000001568	NFS1	NFS1, cysteine desulfurase [Source:NCBI gene;Acc:419133]	chr20	1064763	1076748	0	0
ENSGALG00000001569	RHOC	ras homolog family member C [Source:NCBI gene;Acc:395869]	chr26	3550497	3556653	68.3	0
ENSGALG00000001571	MYO1F	myosin IF [Source:NCBI gene;Acc:396187]	chr28	1741275	1754899	93.9	89.7
ENSGALG00000001572	COMMD4	COMM domain containing 4 [Source:NCBI gene;Acc:770048]	chr10	2567808	2570032	0	0
ENSGALG00000001577	FOXK2	forkhead box K2 [Source:HGNC Symbol;Acc:HGNC:6036]	chr18	3449627	3532946	0	0
ENSGALG00000001583	TRAF1	TNF receptor associated factor 1 [Source:HGNC Symbol;Acc:HGNC:12031]	chr17	8783105	8793115	0	0
ENSGALG00000001586	NEIL1	nei like DNA glycosylase 1 [Source:NCBI gene;Acc:770068]	chr10	2569901	2574557	0	0
ENSGALG00000001587	MRPL40	mitochondrial ribosomal protein L40 [Source:HGNC Symbol;Acc:HGNC:14491]	chr15	661828	663927	0	0
ENSGALG00000001592	ACER1	alkaline ceramidase 1 [Source:HGNC Symbol;Acc:HGNC:18356]	chr28	1703463	1712560	5.1	0
ENSGALG00000001593	UFD1	ubiquitin recognition factor in ER associated degradation 1 [Source:NCBI gene;Acc:374186]	chr15	665555	672267	0	0
ENSGALG00000001595	PHF19	PHD finger protein 19 [Source:HGNC Symbol;Acc:HGNC:24566]	chr17	8774163	8779574	0	65.3
ENSGALG00000001596	MLLT1	MLLT1, super elongation complex subunit [Source:HGNC Symbol;Acc:HGNC:7134]	chr28	1663596	1690411	0	0
ENSGALG00000001597	PSMB3	proteasome subunit beta 3 [Source:HGNC Symbol;Acc:HGNC:9540]	chr27	4429863	4433166	0	0
ENSGALG00000001600	DVL1	dishevelled segment polarity protein 1 [Source:HGNC Symbol;Acc:HGNC:3084]	chr21	2267870	2322090	0	9
ENSGALG00000001602	NUTF2	nuclear transport factor 2 [Source:NCBI gene;Acc:415655]	chr11	948838	971783	0	0
ENSGALG00000001603	NARF	nuclear prelamin A recognition factor [Source:HGNC Symbol;Acc:HGNC:29916]	chr18	3519920	3532236	0	0
ENSGALG00000001604	GLB1L2	galactosidase beta 1 like 2 [Source:HGNC Symbol;Acc:HGNC:25129]	chr24	2567908	2587817	0	0
ENSGALG00000001605	PPM1J	protein phosphatase, Mg2+/Mn2+ dependent 1J [Source:HGNC Symbol;Acc:HGNC:20785]	chr26	3558025	3564963	0	0
ENSGALG00000001606	INPP5B	inositol polyphosphate-5-phosphatase B [Source:HGNC Symbol;Acc:HGNC:6077]	chr23	3535805	3552479	0	0
ENSGALG00000001607	CYBC1	cytochrome b-245 chaperone 1 [Source:HGNC Symbol;Acc:HGNC:28672]	chr18	3535563	3544410	0	0
ENSGALG00000001608	UNC5D	unc-5 netrin receptor D [Source:HGNC Symbol;Acc:HGNC:18634]	chr22	1797572	1927838	24	1.8
ENSGALG00000001610	PIP4K2B	phosphatidylinositol-5-phosphate 4-kinase type 2 beta [Source:HGNC Symbol;Acc:HGNC:8998]	chr27	4437429	4451015	0	0
ENSGALG00000001611	B3GAT1	beta-1,3-glucuronyltransferase 1 [Source:NCBI gene;Acc:373949]	chr24	2590102	2620476	60.2	0
ENSGALG00000001613	GNL3	G protein nucleolar 3 [Source:HGNC Symbol;Acc:HGNC:29931]	chr12	777872	786399	0	0
ENSGALG00000001615	MAN2C1	mannosidase alpha class 2C member 1 [Source:NCBI gene;Acc:415306]	chr10	2574728	2587977	0	0
ENSGALG00000001616	CDC45	cell division cycle 45 [Source:HGNC Symbol;Acc:HGNC:1739]	chr15	671690	684562	0	0
ENSGALG00000001617	CAMKK1	calcium/calmodulin dependent protein kinase kinase 1 [Source:HGNC Symbol;Acc:HGNC:1469]	chr19	3299992	3382167	0	0
ENSGALG00000001618	OGFOD3	2-oxoglutarate and iron dependent oxygenase domain containing 3 [Source:HGNC Symbol;Acc:HGNC:26174]	chr18	3560189	3587092	0	0
ENSGALG00000001619	ATG16L1	autophagy related 16 like 1 [Source:HGNC Symbol;Acc:HGNC:21498]	chr9	1162278	1181569	0	0
ENSGALG00000001620		cutA divalent cation tolerance homolog [Source:NCBI gene;Acc:417124]	chr17	8763967	8771954	0	55.8
ENSGALG00000001621	CLDN5	claudin 5 [Source:NCBI gene;Acc:374028]	chr15	701150	703407	0	0
ENSGALG00000001624	CWC25	CWC25 spliceosome associated protein homolog [Source:HGNC Symbol;Acc:HGNC:25989]	chr27	4451019	4456196	0	0
ENSGALG00000001630	DHX33	DEAH-box helicase 33 [Source:HGNC Symbol;Acc:HGNC:16718]	chr19	3393640	3402980	0	0
ENSGALG00000001632	MIS12	MIS12, kinetochore complex component [Source:NCBI gene;Acc:693254]	chr19	3387552	3389459	0	0
ENSGALG00000001633	DUSP26	dual specificity phosphatase 26 [Source:HGNC Symbol;Acc:HGNC:28161]	chr22	1636348	1641080	0	0
ENSGALG00000001634	RPL23	Gallus gallus ribosomal protein L23 (RPL23), mRNA. [Source:RefSeq mRNA;Acc:NM_001321599]	chr27	4463076	4465531	0	0
ENSGALG00000001637	PSMD5	proteasome 26S subunit, non-ATPase 5 [Source:NCBI gene;Acc:417125]	chr17	8757679	8764889	0	0
ENSGALG00000001639	MTF1	metal regulatory transcription factor 1 [Source:NCBI gene;Acc:428218]	chr23	3551552	3564494	0	0
ENSGALG00000001640	RNF122	ring finger protein 122 [Source:HGNC Symbol;Acc:HGNC:21147]	chr22	1629877	1635815	0	0
ENSGALG00000001642	GLT8D1	glycosyltransferase 8 domain containing 1 [Source:NCBI gene;Acc:415898]	chr12	787466	793308	0	0
ENSGALG00000001644	SIN3A	SIN3 transcription regulator family member A [Source:NCBI gene;Acc:415307]	chr10	2590070	2610861	0	0
ENSGALG00000001645	KCNT1	potassium sodium-activated channel subfamily T member 1 [Source:NCBI gene;Acc:395248]	chr17	8697926	8724649	97.9	93.1
ENSGALG00000001647	PSKH2	protein serine kinase H2 [Source:NCBI gene;Acc:415658]	chr11	1010435	1031465	0	0
ENSGALG00000001651	TTI2	TELO2 interacting protein 2 [Source:HGNC Symbol;Acc:HGNC:26262]	chr22	1625807	1629703	0	0
ENSGALG00000001652	SEPT2L	septin 2-like [Source:NCBI gene;Acc:416777]	chr15	710533	740520	0	0
ENSGALG00000001653	MANEAL	mannosidase endo-alpha like [Source:HGNC Symbol;Acc:HGNC:26452]	chr23	3574708	3578536	0	0
ENSGALG00000001654	C1QBP	complement C1q binding protein [Source:HGNC Symbol;Acc:HGNC:1243]	chr19	3403134	3406149	0	0
ENSGALG00000001655	SPCS1	signal peptidase complex subunit 1 [Source:NCBI gene;Acc:415899]	chr12	792805	795594	0	0
ENSGALG00000001658	RPL19	ribosomal protein L19 [Source:NCBI gene;Acc:420003]	chr27	4534037	4536944	0	0
ENSGALG00000001661	SLC22A7	solute carrier family 22 member 7 [Source:NCBI gene;Acc:416712]	chr3	15989160	16003916	81.3	32.1
ENSGALG00000001662	ATP10B	ATPase phospholipid transporting 10B (putative) [Source:HGNC Symbol;Acc:HGNC:13543]	chr13	7700891	7750388	55.1	20.8
ENSGALG00000001663	MAK16	MAK16 homolog [Source:HGNC Symbol;Acc:HGNC:13703]	chr22	1622114	1625795	0	0
ENSGALG00000001664	PTPN9	protein tyrosine phosphatase, non-receptor type 9 [Source:NCBI gene;Acc:415308]	chr10	2614900	2620295	0	0
ENSGALG00000001666	RPAIN	RPA interacting protein [Source:HGNC Symbol;Acc:HGNC:28641]	chr19	3406915	3409129	0	0
ENSGALG00000001678	PRKAB2	protein kinase AMP-activated non-catalytic subunit beta 2 [Source:NCBI gene;Acc:427017]	chr8	4300210	4334787	17.3	20
ENSGALG00000001682	FBXL20	F-box and leucine rich repeat protein 20 [Source:HGNC Symbol;Acc:HGNC:24679]	chr27	4539319	4552733	0	0
ENSGALG00000001684	SEC14L1	SEC14 like lipid binding 1 [Source:HGNC Symbol;Acc:HGNC:10698]	chr18	4117290	4156310	0	0
ENSGALG00000001688	SEPT5	septin 5 [Source:NCBI gene;Acc:416778]	chr15	742448	780197	0	10.9
ENSGALG00000001689	SCAMP2	secretory carrier membrane protein 2 [Source:HGNC Symbol;Acc:HGNC:10564]	chr10	2334546	2343868	0	0
ENSGALG00000001690	GABRB2	gamma-aminobutyric acid type A receptor beta2 subunit [Source:NCBI gene;Acc:414890]	chr13	7347373	7480663	6.2	0.7
ENSGALG00000001691	INTS11	integrator complex subunit 11 [Source:NCBI gene;Acc:419418]	chr21	2335318	2343146	0	0
ENSGALG00000001692	CAMSAP1	calmodulin regulated spectrin associated protein 1 [Source:HGNC Symbol;Acc:HGNC:19946]	chr17	8664068	8692120	28.6	3.2
ENSGALG00000001693	SLC18A1	solute carrier family 18 member A1 [Source:HGNC Symbol;Acc:HGNC:10934]	chr22	1615379	1621635	0	0
ENSGALG00000001695	GABRA6	gamma-aminobutyric acid type A receptor alpha6 subunit [Source:NCBI gene;Acc:395931]	chr13	7282000	7304086	5	0
ENSGALG00000001696	SAG	S-antigen visual arrestin [Source:HGNC Symbol;Acc:HGNC:10521]	chr9	1187120	1202062	0	0
ENSGALG00000001697	ITIH3	inter-alpha-trypsin inhibitor heavy chain 3 [Source:HGNC Symbol;Acc:HGNC:6168]	chr12	815061	836748	16.6	2.9
ENSGALG00000001698	GABRA1	gamma-aminobutyric acid type A receptor alpha1 subunit [Source:NCBI gene;Acc:374214]	chr13	7191328	7233872	25.4	10.6
ENSGALG00000001701		pseudouridylate synthase-like 1 [Source:NCBI gene;Acc:419419]	chr21	2344813	2346356	0	0
ENSGALG00000001702	EXOC3L1	exocyst complex component 3 like 1 [Source:HGNC Symbol;Acc:HGNC:27540]	chr11	1039643	1047423	0	0
ENSGALG00000001708	MED1	mediator complex subunit 1 [Source:HGNC Symbol;Acc:HGNC:9234]	chr27	4561652	4572876	70.8	44.1
ENSGALG00000001709	MUSTN1	musculoskeletal, embryonic nuclear protein 1 [Source:NCBI gene;Acc:404773]	chr12	849847	853613	0	0
ENSGALG00000001711	PPCDC	phosphopantothenoylcysteine decarboxylase [Source:HGNC Symbol;Acc:HGNC:28107]	chr10	2292953	2312558	0	65.5
ENSGALG00000001714	PUSL1	pseudouridylate synthase-like 1 [Source:NCBI gene;Acc:419419]	chr21	2349638	2374004	14.8	0
ENSGALG00000001716	C10H15ORF59	chromosome 10 open reading frame, human C15orf59 [Source:NCBI gene;Acc:415313]	chr10	2199547	2207230	51.4	82
ENSGALG00000001717	SLC16A1	solute carrier family 16 member 1 [Source:NCBI gene;Acc:419875]	chr26	3611038	3626481	0	0
ENSGALG00000001718	CCNG1	cyclin G1 [Source:HGNC Symbol;Acc:HGNC:1592]	chr13	6735705	6741808	0	8.3
ENSGALG00000001720		NA	chr12	859328	886152	0	0
ENSGALG00000001722	E2F4	E2F transcription factor 4 [Source:NCBI gene;Acc:769430]	chr11	1047193	1059631	0	0
ENSGALG00000001723		flavin containing monooxygenase 5 [Source:NCBI gene;Acc:100857694]	chr8	4307425	4311301	92.9	100
ENSGALG00000001725	TNRC6C	trinucleotide repeat containing 6C [Source:HGNC Symbol;Acc:HGNC:29318]	chr18	4026825	4099177	5.8	22.4
ENSGALG00000001726	NUDCD2	NudC domain containing 2 [Source:HGNC Symbol;Acc:HGNC:30535]	chr13	6730340	6735374	0	0
ENSGALG00000001727	LZTS1	leucine zipper tumor suppressor 1 [Source:HGNC Symbol;Acc:HGNC:13861]	chr22	1596620	1599410	100	96
ENSGALG00000001728	NACC2	NACC family member 2 [Source:NCBI gene;Acc:417128]	chr17	8574004	8624639	0	7.1
ENSGALG00000001729	CD276	CD276 molecule [Source:NCBI gene;Acc:415315]	chr10	2175561	2184164	0	61.6
ENSGALG00000001730	DGKD	diacylglycerol kinase delta [Source:HGNC Symbol;Acc:HGNC:2851]	chr9	1203348	1257261	0	0
ENSGALG00000001731	CDK12	cyclin dependent kinase 12 [Source:HGNC Symbol;Acc:HGNC:24224]	chr27	4572882	4599083	0	0
ENSGALG00000001733	LRIG2	leucine rich repeats and immunoglobulin like domains 2 [Source:HGNC Symbol;Acc:HGNC:20889]	chr26	3636564	3652281	0	0
ENSGALG00000001734		NA	chr18	4168293	4171705	0	0
ENSGALG00000001737	RABEP1	rabaptin, RAB GTPase binding effector protein 1 [Source:NCBI gene;Acc:395930]	chr19	3421662	3462217	0	10.4
ENSGALG00000001740	MGAT5B	alpha-1,6-mannosylglycoprotein 6-beta-N-acetylglucosaminyltransferase B [Source:HGNC Symbol;Acc:HGNC:24140]	chr18	4204459	4249689	85	49.1
ENSGALG00000001741	NPTN	neuroplastin [Source:NCBI gene;Acc:415316]	chr10	2113805	2161318	0	34.3
ENSGALG00000001749	ACSBG2	acyl-CoA synthetase bubblegum family member 2 [Source:NCBI gene;Acc:420090]	chr28	1642402	1659177	0	19.7
ENSGALG00000001750	MAT2B	methionine adenosyltransferase 2B [Source:HGNC Symbol;Acc:HGNC:6905]	chr13	6705782	6715830	0	0
ENSGALG00000001753	SFMBT1	Scm like with four mbt domains 1 [Source:HGNC Symbol;Acc:HGNC:20255]	chr12	891387	951445	0	0
ENSGALG00000001758	QSOX2	quiescin sulfhydryl oxidase 2 [Source:HGNC Symbol;Acc:HGNC:30249]	chr17	8505349	8524950	0	0
ENSGALG00000001764	HCN4	hyperpolarization activated cyclic nucleotide gated potassium channel 4 [Source:HGNC Symbol;Acc:HGNC:16882]	chr10	1953570	2050357	5.6	7.2
ENSGALG00000001768	TENM2	teneurin transmembrane protein 2 [Source:NCBI gene;Acc:373854]	chr13	4816282	5306569	1.8	15.9
ENSGALG00000001770		NA	chr21	2436174	2437943	100	0
ENSGALG00000001773	RFX2	regulatory factor X2 [Source:HGNC Symbol;Acc:HGNC:9983]	chr28	1576435	1604026	0	0
ENSGALG00000001774	NEO1	neogenin 1 [Source:HGNC Symbol;Acc:HGNC:7754]	chr10	1742227	1938673	2.1	25.6
ENSGALG00000001777	MFSD11	major facilitator superfamily domain containing 11 [Source:HGNC Symbol;Acc:HGNC:25458]	chr18	4266172	4281424	9.8	0
ENSGALG00000001779	KIAA0895L	NA	chr11	1077257	1089289	0	0
ENSGALG00000001780	PROC	protein C, inactivator of coagulation factors Va and VIIIa [Source:NCBI gene;Acc:395085]	chr9	1263047	1272258	100	71.2
ENSGALG00000001788	ADPGK	ADP dependent glucokinase [Source:NCBI gene;Acc:415317]	chr10	1649712	1662040	0	0
ENSGALG00000001790	METTL23	methyltransferase like 23 [Source:HGNC Symbol;Acc:HGNC:26988]	chr18	4285712	4288139	0	0
ENSGALG00000001791		uncharacterized oxidoreductase-like [Source:NCBI gene;Acc:415664]	chr11	1133008	1136396	20.4	0
ENSGALG00000001792	MRPS34	mitochondrial ribosomal protein S34 [Source:NCBI gene;Acc:426987]	chr14	14347521	14349944	0	0
ENSGALG00000001793	MYL10	myosin, light chain 10, regulatory [Source:NCBI gene;Acc:417506]	chr19	3725134	3746593	77.6	0
ENSGALG00000001797	GPSM1	G protein signaling modulator 1 [Source:HGNC Symbol;Acc:HGNC:17858]	chr17	8408805	8459169	0	0
ENSGALG00000001798	BBS4	Bardet-Biedl syndrome 4 [Source:NCBI gene;Acc:415318]	chr10	1612483	1647497	0	14.6
ENSGALG00000001800	DUS3L	dihydrouridine synthase 3 like [Source:NCBI gene;Acc:428339]	chr28	1559456	1567028	0	0
ENSGALG00000001802	JMJD6	jumonji domain containing 6 [Source:NCBI gene;Acc:417355]	chr18	4287424	4299050	0	0
ENSGALG00000001803	IWS1	IWS1, SUPT6H interacting protein [Source:HGNC Symbol;Acc:HGNC:25467]	chr9	1281503	1299701	51.6	10.4
ENSGALG00000001805	MXRA7	matrix remodeling associated 7 [Source:HGNC Symbol;Acc:HGNC:7541]	chr18	4300533	4321127	0	29.1
ENSGALG00000001806		NA	chr28	1510663	1512296	100	100
ENSGALG00000001812	ATCAY	ATCAY, caytaxin [Source:HGNC Symbol;Acc:HGNC:779]	chr28	1480942	1489445	51.2	47.7
ENSGALG00000001816	MAGI3	membrane associated guanylate kinase, WW and PDZ domain containing 3 [Source:NCBI gene;Acc:419877]	chr26	3667158	3718886	5.2	0
ENSGALG00000001817	CTCFL	CCCTC-binding factor like [Source:NCBI gene;Acc:396274]	chr11	1166598	1199514	0	10.4
ENSGALG00000001823	HIKESHI	Hikeshi, heat shock protein nuclear import factor [Source:NCBI gene;Acc:427034]	chr1	190562766	190572169	54.2	0
ENSGALG00000001824		uncharacterized LOC100857820 [Source:NCBI gene;Acc:100857820]	chr11	1223563	1227271	0	40.4
ENSGALG00000001826	WWC1	WW and C2 domain containing 1 [Source:NCBI gene;Acc:416167]	chr13	4752416	4816529	0	5.6
ENSGALG00000001828	SH2B2	SH2B adaptor protein 2 [Source:HGNC Symbol;Acc:HGNC:17381]	chr19	4088523	4097513	22	43.3
ENSGALG00000001833	PRKRIP1	PRKR interacting protein 1 [Source:NCBI gene;Acc:417508]	chr19	4102023	4110937	0	0
ENSGALG00000001835	SCNN1D	sodium channel epithelial 1 delta subunit [Source:HGNC Symbol;Acc:HGNC:10601]	chr21	2445679	2450630	65.2	0
ENSGALG00000001837	ORAI2	ORAI calcium release-activated calcium modulator 2 [Source:NCBI gene;Acc:417509]	chr19	4111860	4121641	0	0
ENSGALG00000001838	XPO7	exportin 7 [Source:NCBI gene;Acc:426925]	chr22	1366486	1401555	0	0
ENSGALG00000001841	ROGDI	rogdi homolog [Source:HGNC Symbol;Acc:HGNC:29478]	chr14	14376544	14389114	0	0
ENSGALG00000001844	ALKBH4	alkB homolog 4, lysine demethylase [Source:HGNC Symbol;Acc:HGNC:21900]	chr19	4125579	4127576	0	0
ENSGALG00000001845	PHTF1	putative homeodomain transcription factor 1 [Source:HGNC Symbol;Acc:HGNC:8939]	chr26	3719995	3730165	0	0
ENSGALG00000001848	UBE2J2	ubiquitin conjugating enzyme E2 J2 [Source:HGNC Symbol;Acc:HGNC:19268]	chr21	2460550	2466530	0	0
ENSGALG00000001849	BSN	bassoon presynaptic cytomatrix protein [Source:HGNC Symbol;Acc:HGNC:1117]	chr12	2472587	2518210	75.6	80.9
ENSGALG00000001850	RARS	arginyl-tRNA synthetase [Source:NCBI gene;Acc:416168]	chr13	4736838	4754170	0	0
ENSGALG00000001852	LRWD1	leucine rich repeats and WD repeat domain containing 1 [Source:HGNC Symbol;Acc:HGNC:21769]	chr19	4128355	4140535	0	0
ENSGALG00000001857	C1QTNF12	C1q and TNF related 12 [Source:HGNC Symbol;Acc:HGNC:32308]	chr21	2471720	2486139	81.4	64.8
ENSGALG00000001859		beta-1,3-galactosyltransferase 6 [Source:NCBI gene;Acc:428185]	chr21	2525058	2526592	0	0
ENSGALG00000001860	RSBN1	round spermatid basic protein 1 [Source:HGNC Symbol;Acc:HGNC:25642]	chr26	3733068	3802643	0	8
ENSGALG00000001862	ST6GALNAC1	ST6 N-acetylgalactosaminide alpha-2,6-sialyltransferase 1 [Source:NCBI gene;Acc:396168]	chr18	4333390	4345366	0	99.1
ENSGALG00000001863	VTG2	vitellogenin 2 [Source:NCBI gene;Acc:424533]	chr8	16539418	16600128	4.9	33.1
ENSGALG00000001866	MCHR2	melanin-concentrating hormone receptor 2 [Source:NCBI gene;Acc:431416]	chr14	14407361	14411564	100	100
ENSGALG00000001872	SDF4	stromal cell derived factor 4 [Source:NCBI gene;Acc:419423]	chr21	2526273	2539565	0	0
ENSGALG00000001876	RASA4	RAS p21 protein activator 4 [Source:NCBI gene;Acc:417513]	chr19	4142037	4149492	0	64.4
ENSGALG00000001882	TNFRSF18	TNF receptor superfamily member 18 [Source:NCBI gene;Acc:419424]	chr21	2553861	2560669	100	0
ENSGALG00000001883	ST6GALNAC2	ST6 N-acetylgalactosaminide alpha-2,6-sialyltransferase 2 [Source:NCBI gene;Acc:396159]	chr18	4348411	4354952	0	36.7
ENSGALG00000001885		uroplakin 3B-like [Source:NCBI gene;Acc:417514]	chr19	4149874	4152055	0	0
ENSGALG00000001889	CARD9	caspase recruitment domain family member 9 [Source:HGNC Symbol;Acc:HGNC:16391]	chr17	8394697	8401638	0	0
ENSGALG00000001892	CYGB	cytoglobin [Source:NCBI gene;Acc:427802]	chr18	4382161	4389729	57.2	49.3
ENSGALG00000001894		NA	chr21	2563200	2570615	100	39.3
ENSGALG00000001895	PANK3	pantothenate kinase 3 [Source:HGNC Symbol;Acc:HGNC:19365]	chr13	4683899	4691245	0	0
ENSGALG00000001901	ARIH1	ariadne RBR E3 ubiquitin protein ligase 1 [Source:NCBI gene;Acc:415319]	chr10	1562815	1611686	0	0
ENSGALG00000001905	DTX2	deltex E3 ubiquitin ligase 2 [Source:HGNC Symbol;Acc:HGNC:15973]	chr19	4156282	4182991	0	0
ENSGALG00000001907	WAPL	WAPL cohesin release factor [Source:NCBI gene;Acc:423608]	chr6	2236566	2360286	9.2	0
ENSGALG00000001912		EPH receptor A10 [Source:NCBI gene;Acc:428219]	chr23	3620509	3642966	51.6	0
ENSGALG00000001916	SLIT3	slit guidance ligand 3 [Source:NCBI gene;Acc:374173]	chr13	4204350	4675881	10.5	6.6
ENSGALG00000001917	SSC4D	scavenger receptor cysteine rich family member with 4 domains [Source:HGNC Symbol;Acc:HGNC:14461]	chr19	4191765	4200891	0	52.6
ENSGALG00000001921	ENTR1	endosome associated trafficking regulator 1 [Source:HGNC Symbol;Acc:HGNC:10667]	chr17	8374702	8377212	0	0
ENSGALG00000001925	GNB1L	G protein subunit beta 1 like [Source:NCBI gene;Acc:416781]	chr15	943694	984775	0	19.7
ENSGALG00000001926	HSPB1	heat shock protein family B (small) member 1 [Source:NCBI gene;Acc:396227]	chr19	4228616	4231008	100	32.7
ENSGALG00000001932	SRRM3	serine/arginine repetitive matrix 3 [Source:HGNC Symbol;Acc:HGNC:26729]	chr19	4233293	4250643	100	96.5
ENSGALG00000001935	TTLL10	tubulin tyrosine ligase like 10 [Source:HGNC Symbol;Acc:HGNC:26693]	chr21	2571449	2578955	58	0
ENSGALG00000001936	MYO7B	myosin VIIB [Source:HGNC Symbol;Acc:HGNC:7607]	chr9	1308764	1343370	58	15.1
ENSGALG00000001938	SLC25A24	solute carrier family 25 member 24 [Source:HGNC Symbol;Acc:HGNC:20662]	chr8	1190244	1209172	0	0
ENSGALG00000001939	HIPK1	homeodomain interacting protein kinase 1 [Source:HGNC Symbol;Acc:HGNC:19006]	chr26	3777841	3797526	0	0
ENSGALG00000001942	SPDL1	spindle apparatus coiled-coil protein 1 [Source:HGNC Symbol;Acc:HGNC:26010]	chr13	4125933	4145112	0	0
ENSGALG00000001943	RHBDF2	rhomboid 5 homolog 2 [Source:HGNC Symbol;Acc:HGNC:20788]	chr18	4405596	4412650	0	0
ENSGALG00000001945	RFT1	RFT1 homolog [Source:NCBI gene;Acc:770487]	chr12	1236247	1247739	0	100
ENSGALG00000001946	RSPO1	R-spondin 1 [Source:NCBI gene;Acc:419613]	chr23	3731381	3744539	54.4	13.8
ENSGALG00000001948		scaffold attachment factor B2 [Source:NCBI gene;Acc:427046]	chr28	1349978	1363658	0	0
ENSGALG00000001949	MDH2	malate dehydrogenase 2 [Source:HGNC Symbol;Acc:HGNC:6971]	chr19	4260413	4268542	0	0
ENSGALG00000001950	PMPCA	peptidase, mitochondrial processing alpha subunit [Source:NCBI gene;Acc:417134]	chr17	8369496	8375564	0	0
ENSGALG00000001951		family with sequence similarity 102 member B [Source:NCBI gene;Acc:768922]	chr8	1214021	1235188	21.3	28.3
ENSGALG00000001955	AANAT	aralkylamine N-acetyltransferase [Source:NCBI gene;Acc:396066]	chr18	4413958	4418285	0	0
ENSGALG00000001956	OLFML3	olfactomedin like 3 [Source:NCBI gene;Acc:419882]	chr26	3801199	3803416	0	95.4
ENSGALG00000001959	HENMT1	HEN1 methyltransferase homolog 1 [Source:NCBI gene;Acc:429055]	chr8	1239574	1245732	0	0
ENSGALG00000001962	PTBP1	polypyrimidine tract binding protein 1 [Source:NCBI gene;Acc:420098]	chr28	2817197	2846212	0	0
ENSGALG00000001963		serine/threonine/tyrosine interacting like 1 [Source:NCBI gene;Acc:417518]	chr19	4267716	4277329	0	0
ENSGALG00000001964	INPP5E	inositol polyphosphate-5-phosphatase E [Source:HGNC Symbol;Acc:HGNC:21474]	chr17	8360106	8367535	0	0
ENSGALG00000001965	AARS	alanyl-tRNA synthetase [Source:NCBI gene;Acc:415668]	chr11	1232232	1245134	0	8.3
ENSGALG00000001968	SYT6	synaptotagmin 6 [Source:HGNC Symbol;Acc:HGNC:18638]	chr26	3814651	3824658	32.6	0
ENSGALG00000001971	UBE2O	ubiquitin conjugating enzyme E2 O [Source:HGNC Symbol;Acc:HGNC:29554]	chr18	4418705	4466719	0	0
ENSGALG00000001972		pre-mRNA processing factor 38B [Source:NCBI gene;Acc:768611]	chr8	1251614	1256564	0	0
ENSGALG00000001973	GNL2	G protein nucleolar 2 [Source:HGNC Symbol;Acc:HGNC:29925]	chr23	3750278	3761907	0	0
ENSGALG00000001975	TMEM120A	transmembrane protein 120A [Source:HGNC Symbol;Acc:HGNC:21697]	chr19	4277767	4285811	0	0
ENSGALG00000001976	TRIM33	tripartite motif containing 33 [Source:HGNC Symbol;Acc:HGNC:16290]	chr26	3846983	3870106	0	0
ENSGALG00000001977	LDB3	LIM domain binding 3 [Source:NCBI gene;Acc:423610]	chr6	2372703	2444042	71.5	16.8
ENSGALG00000001978	MED16	mediator complex subunit 16 [Source:HGNC Symbol;Acc:HGNC:17556]	chr28	2857547	2866480	0	0
ENSGALG00000001981	PARP6	poly(ADP-ribose) polymerase family member 6 [Source:HGNC Symbol;Acc:HGNC:26921]	chr10	1525070	1532750	0	35.8
ENSGALG00000001983	FNDC7	fibronectin type III domain containing 7 [Source:HGNC Symbol;Acc:HGNC:26668]	chr8	1260011	1270439	0	0
ENSGALG00000001985	PIGQ	phosphatidylinositol glycan anchor biosynthesis class Q [Source:HGNC Symbol;Acc:HGNC:14135]	chr14	13556801	13587457	54.8	0
ENSGALG00000001988	TXNRD2	thioredoxin reductase 2 [Source:NCBI gene;Acc:416782]	chr15	1006748	1038656	0	0
ENSGALG00000001992	PKM	pyruvate kinase M1/2 [Source:NCBI gene;Acc:396456]	chr10	1506431	1524186	0	0
ENSGALG00000001994	PRR35	proline rich 35 [Source:NCBI gene;Acc:416388]	chr14	13542689	13546728	20.1	27.9
ENSGALG00000001995	LIMS2	LIM zinc finger domain containing 2 [Source:HGNC Symbol;Acc:HGNC:16084]	chr9	1360123	1375764	0	0
ENSGALG00000001996	DNALI1	dynein axonemal light intermediate chain 1 [Source:HGNC Symbol;Acc:HGNC:14353]	chr23	3762543	3766666	0	0
ENSGALG00000001998	R3HDM4	R3H domain containing 4 [Source:HGNC Symbol;Acc:HGNC:28270]	chr28	2867619	2873119	0	0
ENSGALG00000002000	GRAMD2A	GRAM domain containing 2A [Source:HGNC Symbol;Acc:HGNC:27287]	chr10	1499239	1506271	0	0
ENSGALG00000002001	STXBP3	syntaxin binding protein 3 [Source:NCBI gene;Acc:424341]	chr8	1270141	1295450	0	0
ENSGALG00000002002	BCAS2	breast carcinoma amplified sequence 2 [Source:NCBI gene;Acc:419884]	chr26	3869908	3873419	0	3.4
ENSGALG00000002003	BMPR1A	bone morphogenetic protein receptor type 1A [Source:NCBI gene;Acc:396308]	chr6	2497210	2573153	0	3.1
ENSGALG00000002008	RNF157	ring finger protein 157 [Source:HGNC Symbol;Acc:HGNC:29402]	chr18	4517232	4531542	0	21
ENSGALG00000002010	SNIP1	Smad nuclear interacting protein 1 [Source:HGNC Symbol;Acc:HGNC:30587]	chr23	3765807	3768740	0	0
ENSGALG00000002012		NA	chr6	2582108	2586854	0	0
ENSGALG00000002013	MEAF6	MYST/Esa1 associated factor 6 [Source:NCBI gene;Acc:419617]	chr23	3770408	3776895	0	0
ENSGALG00000002015	SNCG	synuclein gamma [Source:NCBI gene;Acc:395392]	chr6	2607218	2614857	0	0
ENSGALG00000002016	PRKCD	protein kinase C delta [Source:NCBI gene;Acc:415905]	chr12	1327162	1390974	0	7.3
ENSGALG00000002018	CAPN15	calpain 15 [Source:HGNC Symbol;Acc:HGNC:11182]	chr14	13495762	13507337	0	0
ENSGALG00000002021	ZC3H12A	zinc finger CCCH-type containing 12A [Source:HGNC Symbol;Acc:HGNC:26259]	chr23	3785583	3791808	0	21
ENSGALG00000002024	COMT	catechol-O-methyltransferase [Source:HGNC Symbol;Acc:HGNC:2228]	chr15	1049465	1057055	0	0
ENSGALG00000002028	GPRC5B	G protein-coupled receptor class C group 5 member B [Source:HGNC Symbol;Acc:HGNC:13308]	chr14	14648009	14655477	0	0
ENSGALG00000002029	TMEM259	transmembrane protein 259 [Source:HGNC Symbol;Acc:HGNC:17039]	chr28	2916687	2926575	0	0
ENSGALG00000002033	NDUFB6	NADH:ubiquinone oxidoreductase subunit B6 [Source:NCBI gene;Acc:416391]	chr14	13453770	13456392	0	0
ENSGALG00000002038	DENND2C	DENN domain containing 2C [Source:NCBI gene;Acc:100858235]	chr26	3872935	3887914	0	24
ENSGALG00000002042		lysine-rich nucleolar protein 1 [Source:NCBI gene;Acc:426994]	chr14	14703644	14714295	0	0
ENSGALG00000002043	WDR33	WD repeat domain 33 [Source:HGNC Symbol;Acc:HGNC:25651]	chr9	1386700	1448168	0	0
ENSGALG00000002044	EEF2KMT	eukaryotic elongation factor 2 lysine methyltransferase [Source:NCBI gene;Acc:416392]	chr14	13449798	13454728	0	0
ENSGALG00000002046		synaptotagmin 15 [Source:NCBI gene;Acc:423614]	chr6	2706650	2718266	0	0
ENSGALG00000002048	GPRIN2	G protein regulated inducer of neurite outgrowth 2 [Source:NCBI gene;Acc:395648]	chr6	2739719	2743202	56.8	0
ENSGALG00000002050	EXOC7	exocyst complex component 7 [Source:NCBI gene;Acc:417361]	chr18	4548802	4569621	0	0
ENSGALG00000002053	POR	cytochrome p450 oxidoreductase [Source:NCBI gene;Acc:417520]	chr19	4285696	4302564	0	0
ENSGALG00000002055	HES4	hes family bHLH transcription factor 4 [Source:NCBI gene;Acc:395128]	chr21	2796770	2799502	0	0
ENSGALG00000002056	TANGO2	transport and golgi organization 2 homolog [Source:NCBI gene;Acc:416784]	chr15	1268978	1286149	0	0
ENSGALG00000002057	POLR2D	RNA polymerase II subunit D [Source:NCBI gene;Acc:424754]	chr9	1448566	1452513	0	0
ENSGALG00000002060	TAF15	TATA-box binding protein associated factor 15 [Source:HGNC Symbol;Acc:HGNC:11547]	chr19	4320169	4338805	0	0
ENSGALG00000002062	SRP68	signal recognition particle 68 [Source:NCBI gene;Acc:417363]	chr18	4578338	4592330	0	0
ENSGALG00000002066	NCOA4	nuclear receptor coactivator 4 [Source:NCBI gene;Acc:423615]	chr6	2747642	2756918	0	0
ENSGALG00000002067		ALG1, chitobiosyldiphosphodolichol beta-mannosyltransferase [Source:NCBI gene;Acc:416393]	chr14	13439429	13447843	0	0
ENSGALG00000002070	SAP130	Sin3A associated protein 130 [Source:NCBI gene;Acc:424756]	chr9	1471116	1491104	0	0
ENSGALG00000002080	DOCK2	dedicator of cytokinesis 2 [Source:HGNC Symbol;Acc:HGNC:2988]	chr13	3962515	4122945	16.8	6.9
ENSGALG00000002081	MMP28	matrix metallopeptidase 28 [Source:HGNC Symbol;Acc:HGNC:14366]	chr19	4341591	4350741	47.4	70.4
ENSGALG00000002082	AMPD1	adenosine monophosphate deaminase 1 [Source:HGNC Symbol;Acc:HGNC:468]	chr26	3892415	3899600	57.1	0
ENSGALG00000002083		perilipin 3-like [Source:NCBI gene;Acc:419149]	chr20	2149947	2154263	100	24.4
ENSGALG00000002085	FZR1	fizzy and cell division cycle 20 related 1 [Source:NCBI gene;Acc:395297]	chr28	1059696	1074378	0	0
ENSGALG00000002086	RASL10B	RAS like family 10 member B [Source:HGNC Symbol;Acc:HGNC:30295]	chr19	4359581	4361999	87.6	87.6
ENSGALG00000002088	GALR2	galanin receptor 2 [Source:NCBI gene;Acc:770030]	chr18	4574940	4577477	0	0
ENSGALG00000002089		translocase of inner mitochondrial membrane 23 homolog B [Source:NCBI gene;Acc:423616]	chr6	2759695	2776836	0	0
ENSGALG00000002090	GPSM2	G protein signaling modulator 2 [Source:HGNC Symbol;Acc:HGNC:29501]	chr8	1308437	1333215	0	7.3
ENSGALG00000002091	ZDHHC1	zinc finger DHHC-type containing 1 [Source:HGNC Symbol;Acc:HGNC:17916]	chr11	1263035	1277515	0	0
ENSGALG00000002094	TRMT2A	tRNA methyltransferase 2 homolog A [Source:HGNC Symbol;Acc:HGNC:24974]	chr15	1308497	1317235	0	0
ENSGALG00000002095	CHMP4B	charged multivesicular body protein 4B [Source:NCBI gene;Acc:419150]	chr20	2196584	2218631	0	19
ENSGALG00000002097		epididymal protein-like [Source:NCBI gene;Acc:415324]	chr10	1317807	1320427	100	100
ENSGALG00000002098	GRIK3	glutamate ionotropic receptor kainate type subunit 3 [Source:HGNC Symbol;Acc:HGNC:4581]	chr23	3867436	3937207	94.6	39.6
ENSGALG00000002099	PFKFB4	6-phosphofructo-2-kinase/fructose-2,6-biphosphatase 4 [Source:HGNC Symbol;Acc:HGNC:8875]	chr12	1394466	1435113	0	0
ENSGALG00000002102		uncharacterized LOC112533211 [Source:NCBI gene;Acc:112533211]	chr10	1312987	1314680	100	100
ENSGALG00000002103	TPPP3	tubulin polymerization promoting protein family member 3 [Source:HGNC Symbol;Acc:HGNC:24162]	chr11	1281469	1283975	0	46.9
ENSGALG00000002105	FOXI1	forkhead box I1 [Source:HGNC Symbol;Acc:HGNC:3815]	chr13	3949132	3951794	92.7	0
ENSGALG00000002106	CLCC1	chloride channel CLIC like 1 [Source:HGNC Symbol;Acc:HGNC:29675]	chr8	1330224	1344972	0	0
ENSGALG00000002107	RANBP1	RAN binding protein 1 [Source:NCBI gene;Acc:416787]	chr15	1315352	1323220	0	0
ENSGALG00000002108		envoplakin [Source:NCBI gene;Acc:427805]	chr18	4596852	4613120	98	95.9
ENSGALG00000002111		NA	chr14	13364035	13374948	67	52.8
ENSGALG00000002112	CSF3R	colony stimulating factor 3 receptor [Source:NCBI gene;Acc:419620]	chr23	4028338	4033940	65.4	0
ENSGALG00000002113	LCP2	lymphocyte cytosolic protein 2 [Source:NCBI gene;Acc:395438]	chr13	3848037	3877852	21.1	0
ENSGALG00000002116	TEN1	Gallus gallus TEN1 CST complex subunit (TEN1), mRNA. [Source:RefSeq mRNA;Acc:NM_001199845]	chr18	4622401	4641382	0	0
ENSGALG00000002117	PARG	poly(ADP-ribose) glycohydrolase [Source:HGNC Symbol;Acc:HGNC:8605]	chr6	2775646	2834658	0	0
ENSGALG00000002118	KCNMB1	potassium calcium-activated channel subfamily M regulatory beta subunit 1 [Source:NCBI gene;Acc:395301]	chr13	3782982	3790486	0	0
ENSGALG00000002119	VPS35L	VPS35 endosomal protein sorting factor like [Source:HGNC Symbol;Acc:HGNC:24641]	chr14	14717931	14810357	6.8	10.1
ENSGALG00000002121	PLEKHN1	pleckstrin homology domain containing N1 [Source:HGNC Symbol;Acc:HGNC:25284]	chr21	2848494	2860131	100	46.4
ENSGALG00000002123	OSCP1	organic solute carrier partner 1 [Source:HGNC Symbol;Acc:HGNC:29971]	chr23	4040238	4050162	0	19.8
ENSGALG00000002124	ZDHHC8	zinc finger DHHC-type containing 8 [Source:NCBI gene;Acc:416788]	chr15	1325422	1408363	6.1	0
ENSGALG00000002127	LSM10	LSM10, U7 small nuclear RNA associated [Source:HGNC Symbol;Acc:HGNC:17562]	chr23	4049744	4051268	0	100
ENSGALG00000002129	WDR47	WD repeat domain 47 [Source:HGNC Symbol;Acc:HGNC:29141]	chr8	1344474	1362490	0	0
ENSGALG00000002131	NPRL2	NPR2-like, GATOR1 complex subunit [Source:NCBI gene;Acc:425132]	chr12	1469835	1474428	0	0
ENSGALG00000002132	KCNIP1	potassium voltage-gated channel interacting protein 1 [Source:HGNC Symbol;Acc:HGNC:15521]	chr13	3521778	3559285	0	7.8
ENSGALG00000002134		THUMP domain containing 1 [Source:NCBI gene;Acc:107049049]	chr14	14817493	14824860	0	0
ENSGALG00000002137	PGAM5	PGAM family member 5, mitochondrial serine/threonine protein phosphatase [Source:HGNC Symbol;Acc:HGNC:28763]	chr15	1421517	1426476	60	60
ENSGALG00000002138	HYAL2	hyaluronoglucosaminidase 2 [Source:HGNC Symbol;Acc:HGNC:5321]	chr12	1447839	1450778	0	0
ENSGALG00000002139	CSDE1	cold shock domain containing E1 [Source:NCBI gene;Acc:419886]	chr26	3912974	3930746	0	4.2
ENSGALG00000002141	UGGT1	UDP-glucose glycoprotein glucosyltransferase 1 [Source:HGNC Symbol;Acc:HGNC:15663]	chr9	1490587	1528028	0	0
ENSGALG00000002143	ANKLE2	ankyrin repeat and LEM domain containing 2 [Source:HGNC Symbol;Acc:HGNC:29101]	chr15	1431681	1448236	0	0
ENSGALG00000002144	THRAP3	thyroid hormone receptor associated protein 3 [Source:NCBI gene;Acc:419623]	chr23	4072417	4094364	0	0
ENSGALG00000002145	CAMSAP2	calmodulin regulated spectrin associated protein family member 2 [Source:HGNC Symbol;Acc:HGNC:29188]	chr8	1371788	1432064	0	11.4
ENSGALG00000002147	SIKE1	suppressor of IKBKE 1 [Source:NCBI gene;Acc:419887]	chr26	3930830	3935939	0	60.1
ENSGALG00000002150	CPEB1	cytoplasmic polyadenylation element binding protein 1 [Source:NCBI gene;Acc:415326]	chr10	1264586	1290724	0	2
ENSGALG00000002151	PEX12	peroxisomal biogenesis factor 12 [Source:HGNC Symbol;Acc:HGNC:8854]	chr19	4429543	4432953	0	0
ENSGALG00000002152	GABRP	gamma-aminobutyric acid type A receptor pi subunit [Source:HGNC Symbol;Acc:HGNC:4089]	chr13	3488060	3498667	0	0
ENSGALG00000002155	HS6ST1	heparan sulfate 6-O-sulfotransferase 1 [Source:NCBI gene;Acc:395141]	chr9	1549905	1716452	4.3	26.4
ENSGALG00000002157	RPS17	ribosomal protein S17 [Source:NCBI gene;Acc:374053]	chr10	1261676	1264501	0	100
ENSGALG00000002158	GOLGA3	golgin A3 [Source:HGNC Symbol;Acc:HGNC:4426]	chr15	1452610	1472861	0	0
ENSGALG00000002159	ACOX1	acyl-CoA oxidase 1 [Source:NCBI gene;Acc:417366]	chr18	4641767	4660259	0	0
ENSGALG00000002160	B2M	beta-2-microglobulin [Source:NCBI gene;Acc:414830]	chr10	1254440	1257208	0	100
ENSGALG00000002164	DDX59	DEAD-box helicase 59 [Source:HGNC Symbol;Acc:HGNC:25360]	chr8	1446414	1454273	0	17.5
ENSGALG00000002167	PATL2	PAT1 homolog 2 [Source:HGNC Symbol;Acc:HGNC:33630]	chr10	1248940	1255764	0	100
ENSGALG00000002169	PLEKHB2	pleckstrin homology domain containing B2 [Source:NCBI gene;Acc:424758]	chr9	2215876	2227214	0	0
ENSGALG00000002170		bile acid receptor-like [Source:NCBI gene;Acc:419888]	chr26	3944833	3952283	0	45.4
ENSGALG00000002172	FAM168B	family with sequence similarity 168 member B [Source:HGNC Symbol;Acc:HGNC:27016]	chr9	2245917	2260224	0	0
ENSGALG00000002175	KIF14	kinesin family member 14 [Source:HGNC Symbol;Acc:HGNC:19181]	chr8	1455784	1483196	0	6.6
ENSGALG00000002179	FBF1	Fas binding factor 1 [Source:NCBI gene;Acc:770159]	chr18	4661484	4675773	0	0
ENSGALG00000002180	CHFR	checkpoint with forkhead and ring finger domains [Source:HGNC Symbol;Acc:HGNC:20455]	chr15	1523742	1536228	0	0
ENSGALG00000002182	NR5A2	nuclear receptor subfamily 5 group A member 2 [Source:NCBI gene;Acc:395961]	chr8	1592876	1687596	0	40.5
ENSGALG00000002186	UNC45B	unc-45 myosin chaperone B [Source:HGNC Symbol;Acc:HGNC:14304]	chr19	4437625	4446879	0	80.8
ENSGALG00000002189	SNX1	sorting nexin 1 [Source:HGNC Symbol;Acc:HGNC:11172]	chr10	1235256	1247873	0	0
ENSGALG00000002191	TLX3	T cell leukemia homeobox 3 [Source:HGNC Symbol;Acc:HGNC:13532]	chr13	3303663	3306499	0	0
ENSGALG00000002192	PTPRC	protein tyrosine phosphatase, receptor type C [Source:NCBI gene;Acc:386580]	chr8	2036933	2110880	16.2	13
ENSGALG00000002193	ARHGEF4	Rho guanine nucleotide exchange factor 4 [Source:HGNC Symbol;Acc:HGNC:684]	chr9	2275486	2313249	85.7	13.5
ENSGALG00000002194	MRPL38	mitochondrial ribosomal protein L38 [Source:NCBI gene;Acc:770172]	chr18	4675671	4680973	0	0
ENSGALG00000002197	NPM1	nucleophosmin [Source:NCBI gene;Acc:396203]	chr13	3270868	3282626	0	0
ENSGALG00000002198	FHOD1	formin homology 2 domain containing 1 [Source:NCBI gene;Acc:415672]	chr11	1404054	1419045	80.3	86.4
ENSGALG00000002199	KLHL17	kelch like family member 17 [Source:HGNC Symbol;Acc:HGNC:24023]	chr21	2863974	2878526	52.4	10.3
ENSGALG00000002200	ACSM3	acyl-CoA synthetase medium chain family member 3 [Source:HGNC Symbol;Acc:HGNC:10522]	chr14	14827351	14838188	72	0
ENSGALG00000002201	PPL	periplakin [Source:NCBI gene;Acc:408044]	chr14	13315606	13336289	82.2	37.2
ENSGALG00000002203	FGF18	fibroblast growth factor 18 [Source:NCBI gene;Acc:395453]	chr13	3197465	3263185	97.6	81.2
ENSGALG00000002204	SLC7A4	solute carrier family 7 member 4 [Source:HGNC Symbol;Acc:HGNC:11062]	chr15	10123467	10126790	45.1	0
ENSGALG00000002205	FBRSL1	fibrosin like 1 [Source:HGNC Symbol;Acc:HGNC:29308]	chr15	1561976	1611281	0	45
ENSGALG00000002207	ATP6V1G3	ATPase H+ transporting V1 subunit G3 [Source:HGNC Symbol;Acc:HGNC:18265]	chr8	2118122	2130456	0	0
ENSGALG00000002210	PPIB	peptidylprolyl isomerase B (cyclophilin B) [Source:NCBI gene;Acc:396447]	chr10	1232761	1234535	0	0
ENSGALG00000002216	NEK7	NIMA related kinase 7 [Source:NCBI gene;Acc:424350]	chr8	2184581	2239724	0	0
ENSGALG00000002219	WBP2	WW domain binding protein 2 [Source:NCBI gene;Acc:417368]	chr18	4696119	4703800	0	0
ENSGALG00000002222	NOC2L	NOC2 like nucleolar associated transcriptional repressor [Source:NCBI gene;Acc:419433]	chr21	2877135	2910779	0	0
ENSGALG00000002223	LHX9	LIM homeobox 9 [Source:NCBI gene;Acc:396397]	chr8	2288065	2298311	0	0
ENSGALG00000002225	RFFL	ring finger and FYVE like domain containing E3 ubiquitin protein ligase [Source:NCBI gene;Acc:417529]	chr19	4452457	4476638	0	0
ENSGALG00000002229	FBXW11	F-box and WD repeat domain containing 11 [Source:NCBI gene;Acc:416181]	chr13	2821578	2888100	0	7.2
ENSGALG00000002232	RERE	arginine-glutamic acid dipeptide repeats [Source:HGNC Symbol;Acc:HGNC:9965]	chr21	3032375	3042510	0	50.6
ENSGALG00000002234	UNC13D	unc-13 homolog D [Source:HGNC Symbol;Acc:HGNC:23147]	chr18	4707108	4717561	40.2	71.7
ENSGALG00000002237	ATP6V0D1	ATPase H+ transporting V0 subunit d1 [Source:NCBI gene;Acc:415674]	chr11	1432057	1456954	0	0.6
ENSGALG00000002239	REXO5	RNA exonuclease 5 [Source:NCBI gene;Acc:427001]	chr14	14842999	14858122	0	0
ENSGALG00000002240	C3orf18	chromosome 3 open reading frame 18 [Source:HGNC Symbol;Acc:HGNC:24837]	chr12	1772019	1778634	0	0
ENSGALG00000002242	GALNT9	polypeptide N-acetylgalactosaminyltransferase 9 [Source:HGNC Symbol;Acc:HGNC:4131]	chr15	2356280	2473501	3.3	1.8
ENSGALG00000002244	AGRP	agouti related neuropeptide [Source:NCBI gene;Acc:427535]	chr11	1457324	1460302	0	0
ENSGALG00000002246	DENND1B	DENN domain containing 1B [Source:HGNC Symbol;Acc:HGNC:28404]	chr8	2339257	2479306	0	4.7
ENSGALG00000002247	SETD6	SET domain containing 6 [Source:NCBI gene;Acc:101750922]	chr11	1466197	1470782	0	0
ENSGALG00000002249	AGO1	argonaute 1, RISC catalytic component [Source:NCBI gene;Acc:428222]	chr23	4198877	4222006	0	6.1
ENSGALG00000002253	HEMK1	HemK methyltransferase family member 1 [Source:HGNC Symbol;Acc:HGNC:24923]	chr12	1779553	1810653	0	8.7
ENSGALG00000002260	CISH	cytokine inducible SH2 containing protein [Source:NCBI gene;Acc:395335]	chr12	1870818	1875757	0	36.1
ENSGALG00000002262	ETF1	eukaryotic translation termination factor 1 [Source:HGNC Symbol;Acc:HGNC:3477]	chr13	2788059	2813123	0	0
ENSGALG00000002263	KLHL6	kelch like family member 6 [Source:NCBI gene;Acc:424762]	chr9	2544469	2563383	90.5	13.7
ENSGALG00000002266	OGDHL	oxoglutarate dehydrogenase like [Source:NCBI gene;Acc:423618]	chr6	2852872	2902314	0	6.3
ENSGALG00000002267	DCUN1D3	defective in cullin neddylation 1 domain containing 3 [Source:HGNC Symbol;Acc:HGNC:28734]	chr14	14864772	14883112	0	0
ENSGALG00000002272	NOC4L	nucleolar complex associated 4 homolog [Source:NCBI gene;Acc:416798]	chr15	2571851	2582810	0	0
ENSGALG00000002273	LYRM1	LYR motif containing 1 [Source:NCBI gene;Acc:427003]	chr14	14882142	14893170	0	0
ENSGALG00000002276	EME2	essential meiotic structure-specific endonuclease subunit 2 [Source:HGNC Symbol;Acc:HGNC:27289]	chr14	13277094	13283852	0	0
ENSGALG00000002277	KLHL24	kelch like family member 24 [Source:NCBI gene;Acc:424763]	chr9	2572931	2586955	0	0
ENSGALG00000002278	UNK	unkempt family zinc finger [Source:HGNC Symbol;Acc:HGNC:29369]	chr18	4723736	4760508	0	0
ENSGALG00000002282	TMEM200A	transmembrane protein 200A [Source:HGNC Symbol;Acc:HGNC:21075]	chr3	57945699	57947668	0	0
ENSGALG00000002283	MAPKAPK3	Gallus gallus mitogen-activated protein kinase-activated protein kinase 3 (MAPKAPK3), mRNA. [Source:RefSeq mRNA;Acc:NM_001321558]	chr12	1879537	1922149	0	14.1
ENSGALG00000002284	TRAPPC3	trafficking protein particle complex 3 [Source:NCBI gene;Acc:419625]	chr23	4113229	4118936	0	0
ENSGALG00000002285	SPSB3	splA/ryanodine receptor domain and SOCS box containing 3 [Source:HGNC Symbol;Acc:HGNC:30629]	chr14	13266940	13274776	0	0
ENSGALG00000002286	H3F3B	H3 histone, family 3B [Source:NCBI gene;Acc:396233]	chr18	4762840	4765084	0	0
ENSGALG00000002287	CRB1	crumbs 1, cell polarity complex component [Source:HGNC Symbol;Acc:HGNC:2343]	chr8	2514510	2526781	0	0
ENSGALG00000002288	LIG3	DNA ligase 3 [Source:NCBI gene;Acc:417530]	chr19	4477145	4492884	0	0
ENSGALG00000002289	CHAT	choline O-acetyltransferase [Source:NCBI gene;Acc:395314]	chr6	2918418	2950155	32.1	0
ENSGALG00000002298	COL8A2	collagen type VIII alpha 2 chain [Source:HGNC Symbol;Acc:HGNC:2216]	chr23	4145976	4152419	85.7	34.4
ENSGALG00000002299	RGR	retinal G protein coupled receptor [Source:NCBI gene;Acc:423619]	chr6	2981028	2995385	100	25.6
ENSGALG00000002301	CNOT1	CCR4-NOT transcription complex subunit 1 [Source:NCBI gene;Acc:100858397]	chr11	1472262	1526001	0	0
ENSGALG00000002303	LRIT1	leucine rich repeat, Ig-like and transmembrane domains 1 [Source:HGNC Symbol;Acc:HGNC:23404]	chr6	3008561	3019674	56.8	47.1
ENSGALG00000002304	ADPRHL2	ADP-ribosylhydrolase like 2 [Source:NCBI gene;Acc:419626]	chr23	4155704	4160970	49.3	0
ENSGALG00000002305	ZBTB41	zinc finger and BTB domain containing 41 [Source:NCBI gene;Acc:424353]	chr8	2596128	2608874	0	0
ENSGALG00000002311	GALK1	galactokinase 1 [Source:HGNC Symbol;Acc:HGNC:4118]	chr18	4772212	4775575	14.1	100
ENSGALG00000002312	TMEM132E	transmembrane protein 132E [Source:HGNC Symbol;Acc:HGNC:26991]	chr19	4725845	4735392	79.1	94.8
ENSGALG00000002313	SLC38A7	solute carrier family 38 member 7 [Source:NCBI gene;Acc:107052162]	chr11	1526057	1533803	0	0
ENSGALG00000002314	CDHR1	cadherin related family member 1 [Source:NCBI gene;Acc:414847]	chr6	3035224	3069206	94.7	79.1
ENSGALG00000002315		presenilin associated rhomboid like [Source:NCBI gene;Acc:424767]	chr9	2645266	2657184	0	0
ENSGALG00000002316	NUBP2	nucleotide binding protein 2 [Source:NCBI gene;Acc:416402]	chr14	13262749	13267579	0	11.4
ENSGALG00000002319	TEKT2	tektin 2 [Source:HGNC Symbol;Acc:HGNC:11725]	chr23	4160725	4165599	0	0
ENSGALG00000002321	GOT2	glutamic-oxaloacetic transaminase 2 [Source:NCBI gene;Acc:396533]	chr11	1534043	1545132	0	0
ENSGALG00000002325	IGFALS	insulin like growth factor binding protein acid labile subunit [Source:HGNC Symbol;Acc:HGNC:5468]	chr14	13258580	13261144	35.1	100
ENSGALG00000002329	CCL1	C-C motif chemokine ligand 1 [Source:NCBI gene;Acc:395552]	chr19	4764854	4766571	100	100
ENSGALG00000002335	DOCK3	dedicator of cytokinesis 3 [Source:HGNC Symbol;Acc:HGNC:2989]	chr12	1967150	2179125	2.4	8.5
ENSGALG00000002336	EP400	E1A binding protein p400 [Source:NCBI gene;Acc:100857793]	chr15	2583973	2627849	0	4.1
ENSGALG00000002346	CLSPN	claspin [Source:NCBI gene;Acc:428223]	chr23	4238690	4252716	0	0
ENSGALG00000002347	C3orf58	chromosome 3 open reading frame 58 [Source:HGNC Symbol;Acc:HGNC:28490]	chr9	10927831	10941709	0	0
ENSGALG00000002350	DNAH3	dynein axonemal heavy chain 3 [Source:HGNC Symbol;Acc:HGNC:2949]	chr14	14899419	14963960	41	72
ENSGALG00000002353	C1orf216	chromosome 1 open reading frame 216 [Source:HGNC Symbol;Acc:HGNC:26800]	chr23	4261881	4263094	7.7	0
ENSGALG00000002354	PUS1	pseudouridylate synthase 1 [Source:HGNC Symbol;Acc:HGNC:15508]	chr15	2631283	2634976	0	0
ENSGALG00000002356	CMTR2	cap methyltransferase 2 [Source:HGNC Symbol;Acc:HGNC:25635]	chr11	1570863	1573654	43	100
ENSGALG00000002362	MANF	mesencephalic astrocyte derived neurotrophic factor [Source:HGNC Symbol;Acc:HGNC:15461]	chr12	2185655	2189920	0	0
ENSGALG00000002363	HSPA9	heat shock protein family A (Hsp70) member 9 [Source:NCBI gene;Acc:416183]	chr13	2763775	2785877	0	0
ENSGALG00000002364	SEC16A	SEC16 homolog A, endoplasmic reticulum export factor [Source:NCBI gene;Acc:417136]	chr17	8335517	8357973	0	0
ENSGALG00000002367		NA	chr19	4811123	4823715	45.1	47.5
ENSGALG00000002370	SH2D4B	SH2 domain containing 4B [Source:HGNC Symbol;Acc:HGNC:31440]	chr6	4229969	4294408	37.6	31.2
ENSGALG00000002372		NA	chr12	2191277	2193041	0	0
ENSGALG00000002374	SLC9A9	solute carrier family 9 member A9 [Source:NCBI gene;Acc:424772]	chr9	10731068	10905222	24.2	13.6
ENSGALG00000002375	NOTCH1	notch 1 [Source:NCBI gene;Acc:395655]	chr17	8294793	8329319	0	56
ENSGALG00000002377	ENO1	enolase 1, (alpha) [Source:NCBI gene;Acc:396017]	chr21	3211465	3224368	0	0
ENSGALG00000002379	MRPS17	mitochondrial ribosomal protein S17 [Source:NCBI gene;Acc:417538]	chr19	4823662	4826904	0	0
ENSGALG00000002388	NIPSNAP2	nipsnap homolog 2 [Source:NCBI gene;Acc:417539]	chr19	4827021	4841555	0	0
ENSGALG00000002389	ITGB4	integrin subunit beta 4 [Source:HGNC Symbol;Acc:HGNC:6158]	chr18	4776921	4799048	84	100
ENSGALG00000002390	CA6	NA	chr21	3232697	3234388	0	22.9
ENSGALG00000002395		rap1 GTPase-GDP dissociation stimulator 1-like [Source:NCBI gene;Acc:423623]	chr6	4311322	4343224	0	43.3
ENSGALG00000002397	PSPH	phosphoserine phosphatase [Source:NCBI gene;Acc:417540]	chr19	4836675	4868167	0	0
ENSGALG00000002403	ULK1	unc-51 like autophagy activating kinase 1 [Source:HGNC Symbol;Acc:HGNC:12558]	chr15	2638997	2708590	0	0
ENSGALG00000002407	HYDIN	HYDIN, axonemal central pair apparatus protein [Source:NCBI gene;Acc:427538]	chr11	1604463	1708650	95.2	96.5
ENSGALG00000002408	NCDN	neurochondrin [Source:NCBI gene;Acc:419633]	chr23	4321924	4326415	0	0
ENSGALG00000002414	TSPAN14	tetraspanin 14 [Source:NCBI gene;Acc:423624]	chr6	4348172	4371134	19.6	0
ENSGALG00000002415	SAP30BP	SAP30 binding protein [Source:HGNC Symbol;Acc:HGNC:30785]	chr18	4803627	4833593	0	0
ENSGALG00000002417	GMPPA	GDP-mannose pyrophosphorylase A [Source:NCBI gene;Acc:769292]	chr7	22255213	22258670	8.3	0
ENSGALG00000002421	SELENOU	selenoprotein U [Source:NCBI gene;Acc:423625]	chr6	4394067	4405886	0	66.7
ENSGALG00000002424	RECQL5	RecQ like helicase 5 [Source:NCBI gene;Acc:373891]	chr18	4832639	4870020	0	0
ENSGALG00000002426	EXOSC3	exosome component 3 [Source:NCBI gene;Acc:423626]	chr6	4414242	4418415	0	0
ENSGALG00000002427	SMIM5	small integral membrane protein 5 [Source:NCBI gene;Acc:770371]	chr18	4846231	4857784	0	0
ENSGALG00000002428	ZP2	zona pellucida glycoprotein 2 [Source:NCBI gene;Acc:427006]	chr14	14975341	14983622	48.6	44.9
ENSGALG00000002431		complement factor H [Source:NCBI gene;Acc:429057]	chr8	2661073	2693748	52.1	65.9
ENSGALG00000002432	DYDC1	DPY30 domain containing 1 [Source:NCBI gene;Acc:423627]	chr6	4417564	4421743	0	0
ENSGALG00000002437	FAM69B	family with sequence similarity 69 member B [Source:HGNC Symbol;Acc:HGNC:28290]	chr17	8212589	8218099	0	0
ENSGALG00000002442	ANKS4B	ankyrin repeat and sterile alpha motif domain containing 4B [Source:HGNC Symbol;Acc:HGNC:26795]	chr14	14984485	14990390	100	100
ENSGALG00000002443	FBXL16	F-box and leucine rich repeat protein 16 [Source:NCBI gene;Acc:416405]	chr14	13213586	13226928	45	28.6
ENSGALG00000002445	KIAA0319L	KIAA0319 like [Source:HGNC Symbol;Acc:HGNC:30071]	chr23	4330459	4351341	0	0
ENSGALG00000002447	CTNNA1	catenin alpha 1 [Source:HGNC Symbol;Acc:HGNC:2509]	chr13	2590011	2698688	0	0
ENSGALG00000002448	CCT6A	chaperonin containing TCP1 subunit 6A [Source:NCBI gene;Acc:417541]	chr19	4871288	4878028	0	0
ENSGALG00000002450	WDR24	WD repeat domain 24 [Source:NCBI gene;Acc:416406]	chr14	13206704	13212946	0	0
ENSGALG00000002453		ATP-binding cassette, sub-family A (ABC1), member 7 [Source:NCBI gene;Acc:770610]	chr28	2927136	2938779	0	38.6
ENSGALG00000002457	SIL1	SIL1 nucleotide exchange factor [Source:HGNC Symbol;Acc:HGNC:24624]	chr13	2496059	2587199	0	28.6
ENSGALG00000002458	VAC14	Vac14, PIKFYVE complex component [Source:NCBI gene;Acc:415678]	chr11	1708828	1760287	30.3	13.4
ENSGALG00000002461		NA	chr15	2725944	2729129	0	0
ENSGALG00000002463	SUMF2	sulfatase modifying factor 2 [Source:NCBI gene;Acc:417542]	chr19	4878662	4882722	0	49.8
ENSGALG00000002466	SLC2A5	solute carrier family 2 member 5 [Source:HGNC Symbol;Acc:HGNC:11010]	chr21	3236367	3247709	58.2	100
ENSGALG00000002467	MTSS1L	MTSS1L, I-BAR domain containing [Source:HGNC Symbol;Acc:HGNC:25094]	chr11	1761366	1771769	45.8	43
ENSGALG00000002469	CDC73	cell division cycle 73 [Source:NCBI gene;Acc:424356]	chr8	3404602	3499496	0	8.8
ENSGALG00000002470	CYP27A1	cytochrome P450 family 27 subfamily A member 1 [Source:HGNC Symbol;Acc:HGNC:2605]	chr7	22542583	22545995	90.7	73.1
ENSGALG00000002473	GPR157	G protein-coupled receptor 157 [Source:HGNC Symbol;Acc:HGNC:23687]	chr21	3250804	3258077	0	0
ENSGALG00000002477	B3GALT2	beta-1,3-galactosyltransferase 2 [Source:HGNC Symbol;Acc:HGNC:917]	chr8	3439810	3446238	0	0
ENSGALG00000002478	MATR3	matrin 3 [Source:NCBI gene;Acc:373948]	chr13	2454668	2481156	0	0
ENSGALG00000002479	MAT1A	methionine adenosyltransferase 1A [Source:NCBI gene;Acc:423628]	chr6	4436146	4453363	59	3.5
ENSGALG00000002484	CRYM	crystallin mu [Source:HGNC Symbol;Acc:HGNC:2418]	chr14	14994378	15002001	0	65.9
ENSGALG00000002485	PHKG1	phosphorylase kinase catalytic subunit gamma 1 [Source:NCBI gene;Acc:417543]	chr19	4883137	4888582	0	10.3
ENSGALG00000002486	RNF123	ring finger protein 123 [Source:NCBI gene;Acc:415923]	chr12	2318360	2360133	0	8.6
ENSGALG00000002487	SFSWAP	splicing factor SWAP [Source:HGNC Symbol;Acc:HGNC:10790]	chr15	2791350	2832502	0	0
ENSGALG00000002488	PAIP2B	poly(A) binding protein interacting protein 2B [Source:NCBI gene;Acc:416187]	chr13	2443729	2452470	0	0
ENSGALG00000002489	PPP1R26	protein phosphatase 1 regulatory subunit 26 [Source:HGNC Symbol;Acc:HGNC:29089]	chr17	8194755	8199280	26.5	0
ENSGALG00000002490	UQCRC2	ubiquinol-cytochrome c reductase core protein 2 [Source:HGNC Symbol;Acc:HGNC:12586]	chr14	15001076	15015317	0	8.4
ENSGALG00000002492	H6PD	hexose-6-phosphate dehydrogenase/glucose 1-dehydrogenase [Source:HGNC Symbol;Acc:HGNC:4795]	chr21	3292336	3298662	0	0
ENSGALG00000002495	CHCHD2	coiled-coil-helix-coiled-coil-helix domain containing 2 [Source:NCBI gene;Acc:417544]	chr19	4888886	4892640	0	0
ENSGALG00000002496	SFTPA1	surfactant protein A1 [Source:NCBI gene;Acc:423630]	chr6	4475380	4478345	100	0
ENSGALG00000002497	RHOT2	ras homolog family member T2 [Source:NCBI gene;Acc:427651]	chr14	13181057	13192738	0	0
ENSGALG00000002499		zinc finger MYM-type containing 4 [Source:NCBI gene;Acc:419635]	chr23	4362854	4396527	23.3	9.9
ENSGALG00000002500	GMPPB	GDP-mannose pyrophosphorylase B [Source:NCBI gene;Acc:415924]	chr12	2360212	2362843	0	0
ENSGALG00000002501	VKORC1L1	vitamin K epoxide reductase complex subunit 1 like 1 [Source:NCBI gene;Acc:408253]	chr19	4891956	4902579	0	0
ENSGALG00000002504	TROVE2	TROVE domain family member 2 [Source:HGNC Symbol;Acc:HGNC:11313]	chr8	3508644	3516614	0	0
ENSGALG00000002506	SPSB1	splA/ryanodine receptor domain and SOCS box containing 1 [Source:HGNC Symbol;Acc:HGNC:30628]	chr21	3324490	3343536	0	0
ENSGALG00000002507	MBL2	mannose binding lectin 2 [Source:NCBI gene;Acc:374267]	chr6	4503081	4511762	62.2	16.3
ENSGALG00000002510	IP6K1	inositol hexakisphosphate kinase 1 [Source:HGNC Symbol;Acc:HGNC:18360]	chr12	2364946	2371700	0	0
ENSGALG00000002511	SYCP1	synaptonemal complex protein 1 [Source:HGNC Symbol;Acc:HGNC:11487]	chr26	3951441	3974291	79.6	23
ENSGALG00000002514	SFPQ	splicing factor proline and glutamine rich [Source:HGNC Symbol;Acc:HGNC:10774]	chr23	4405279	4419940	0	0
ENSGALG00000002515	OLFM1	olfactomedin 1 [Source:NCBI gene;Acc:395535]	chr17	8075599	8103052	61.4	8.9
ENSGALG00000002517	TMEM35B	transmembrane protein 35B [Source:HGNC Symbol;Acc:HGNC:40021]	chr23	4423602	4424697	0	0
ENSGALG00000002519	SLC25A33	solute carrier family 25 member 33 [Source:HGNC Symbol;Acc:HGNC:29681]	chr21	3374323	3413643	0	2.3
ENSGALG00000002524	UCHL5	ubiquitin C-terminal hydrolase L5 [Source:NCBI gene;Acc:424359]	chr8	3519210	3532436	0	0
ENSGALG00000002525	RASGEF1A	RasGEF domain family member 1A [Source:HGNC Symbol;Acc:HGNC:24246]	chr6	4737496	4762047	0	20.1
ENSGALG00000002527		transmembrane protein 201 [Source:NCBI gene;Acc:419443]	chr21	3417143	3438966	0	0
ENSGALG00000002528	DNAJC18	DnaJ heat shock protein family (Hsp40) member C18 [Source:NCBI gene;Acc:416189]	chr13	2417160	2430010	0	14.1
ENSGALG00000002531	SF3B3	splicing factor 3b subunit 3 [Source:NCBI gene;Acc:415680]	chr11	1780997	1810928	0	0
ENSGALG00000002532	GJA4	gap junction protein alpha 4 [Source:NCBI gene;Acc:404529]	chr23	4460810	4464192	49.9	0
ENSGALG00000002536	STX2	syntaxin 2 [Source:NCBI gene;Acc:378895]	chr15	2926091	3223483	0	4.6
ENSGALG00000002542	GUSB	glucuronidase beta [Source:NCBI gene;Acc:427823]	chr19	4907989	4919076	0	0
ENSGALG00000002543	CSGALNACT2	chondroitin sulfate N-acetylgalactosaminyltransferase 2 [Source:HGNC Symbol;Acc:HGNC:24292]	chr6	4770393	4785192	26.3	20.3
ENSGALG00000002544	PCDH12	protocadherin 12 [Source:HGNC Symbol;Acc:HGNC:8657]	chr13	2380544	2390189	69.4	72.5
ENSGALG00000002546	COL5A1	collagen type V alpha 1 chain [Source:NCBI gene;Acc:395568]	chr17	7909788	8039020	89.1	76.8
ENSGALG00000002549	RGS1	regulator of G protein signaling 1 [Source:HGNC Symbol;Acc:HGNC:9991]	chr8	3620501	3624559	78.8	0
ENSGALG00000002550	TSHB	thyroid stimulating hormone beta [Source:NCBI gene;Acc:395937]	chr26	3979388	3982784	100	0
ENSGALG00000002551	CFAP70	cilia and flagella associated protein 70 [Source:HGNC Symbol;Acc:HGNC:30726]	chr14	13129672	13153006	0	0
ENSGALG00000002553	PCDH1	protocadherin 1 [Source:NCBI gene;Acc:416194]	chr13	2037209	2061000	90.8	71.9
ENSGALG00000002554	TSPAN2	tetraspanin 2 [Source:HGNC Symbol;Acc:HGNC:20659]	chr26	3987671	4006050	48.6	22.8
ENSGALG00000002555	RET	ret proto-oncogene [Source:NCBI gene;Acc:396107]	chr6	4809011	4885536	44.7	2.7
ENSGALG00000002556	NGF	nerve growth factor [Source:NCBI gene;Acc:396466]	chr26	4027896	4048468	24.3	24.3
ENSGALG00000002557	ADGRD1	adhesion G protein-coupled receptor D1 [Source:HGNC Symbol;Acc:HGNC:19893]	chr15	3066200	3191598	0	3.8
ENSGALG00000002558	ASL1	argininosuccinate lyase 1 [Source:NCBI gene;Acc:396498]	chr19	4932052	4940307	0	0
ENSGALG00000002561		FA complementation group E [Source:NCBI gene;Acc:419891]	chr26	4080350	4083078	0	0
ENSGALG00000002562	ARAP3	ArfGAP with RhoGAP domain, ankyrin repeat and PH domain 3 [Source:HGNC Symbol;Acc:HGNC:24097]	chr13	1939272	1954001	100	100
ENSGALG00000002563	TPM4	tropomyosin 4 [Source:HGNC Symbol;Acc:HGNC:12013]	chr28	4446782	4455484	0	0
ENSGALG00000002564	RGS4	regulator of G-protein signaling 4 [Source:NCBI gene;Acc:378901]	chr8	3686552	3692405	92.3	66.7
ENSGALG00000002569	RAN	RAN, member RAS oncogene family [Source:NCBI gene;Acc:396193]	chr15	3200454	3206123	0	32.2
ENSGALG00000002570		proteinase-activated receptor 2-like [Source:NCBI gene;Acc:416197]	chr13	1935811	1938756	100	66.4
ENSGALG00000002576	ASL2	argininosuccinate lyase 2 [Source:NCBI gene;Acc:417545]	chr19	4919234	4928685	0	0
ENSGALG00000002577		StAR related lipid transfer domain containing 10 [Source:NCBI gene;Acc:427615]	chr13	1958526	1963662	55.9	55.9
ENSGALG00000002579	RIMBP2	RIMS binding protein 2 [Source:NCBI gene;Acc:374105]	chr15	3240016	3345753	0	0
ENSGALG00000002581		HIV-1 Tat interactive protein 2 [Source:NCBI gene;Acc:424363]	chr8	3703920	3706842	1.4	100
ENSGALG00000002583	PIK3CD	phosphatidylinositol-4,5-bisphosphate 3-kinase catalytic subunit delta [Source:NCBI gene;Acc:419444]	chr21	3416903	3489188	18.7	14.5
ENSGALG00000002587	CRCP	CGRP receptor component [Source:NCBI gene;Acc:396022]	chr19	4944274	4972405	0	0
ENSGALG00000002588	PPARD	peroxisome proliferator activated receptor delta [Source:NCBI gene;Acc:395479]	chr26	4089638	4106762	0	0
ENSGALG00000002594	TFPI	tissue factor pathway inhibitor [Source:HGNC Symbol;Acc:HGNC:11760]	chr7	1055459	1083282	0	0
ENSGALG00000002595	GPX4	NA	chr28	2959947	2961818	0	0
ENSGALG00000002597	MSS51	MSS51 mitochondrial translational activator [Source:HGNC Symbol;Acc:HGNC:21000]	chr14	13126748	13129642	0	0
ENSGALG00000002598	TPST1	tyrosylprotein sulfotransferase 1 [Source:HGNC Symbol;Acc:HGNC:12020]	chr19	4980462	5005598	0	0
ENSGALG00000002603	COG4	component of oligomeric golgi complex 4 [Source:NCBI gene;Acc:415681]	chr11	1810219	1825379	0	0
ENSGALG00000002606	CLSTN1	calsyntenin 1 [Source:NCBI gene;Acc:395372]	chr21	3489330	3524496	0	0
ENSGALG00000002610		phosphatidylinositol transfer protein, cytoplasmic 1-like [Source:NCBI gene;Acc:427652]	chr14	13122459	13125997	0	0
ENSGALG00000002612	U2SURP	U2 snRNP associated SURP domain containing [Source:HGNC Symbol;Acc:HGNC:30855]	chr9	10631246	10674055	0	0
ENSGALG00000002615	DEF6	DEF6, guanine nucleotide exchange factor [Source:HGNC Symbol;Acc:HGNC:2760]	chr26	4108745	4120677	67.9	100
ENSGALG00000002616	LZIC	leucine zipper and CTNNBIP1 domain containing [Source:NCBI gene;Acc:419445]	chr21	3569313	3578558	0	0
ENSGALG00000002618	KCTD7	potassium channel tetramerization domain containing 7 [Source:NCBI gene;Acc:417547]	chr19	5007945	5015244	0	0
ENSGALG00000002621	SLC25A42	solute carrier family 25 member 42 [Source:HGNC Symbol;Acc:HGNC:28380]	chr28	3655930	3663352	0	0
ENSGALG00000002622	FCHSD1	FCH and double SH3 domains 1 [Source:HGNC Symbol;Acc:HGNC:25463]	chr13	1930227	1935179	100	90.3
ENSGALG00000002623	PCOLCE2	procollagen C-endopeptidase enhancer 2 [Source:HGNC Symbol;Acc:HGNC:8739]	chr9	10574023	10594142	0	0
ENSGALG00000002624	BMS1	BMS1, ribosome biogenesis factor [Source:NCBI gene;Acc:423633]	chr6	5071454	5093201	15.2	0
ENSGALG00000002630	ZNF76	zinc finger protein 76 [Source:HGNC Symbol;Acc:HGNC:13149]	chr26	4121872	4130583	0	35.9
ENSGALG00000002631	LRRC75A	leucine rich repeat containing 75A [Source:HGNC Symbol;Acc:HGNC:32403]	chr19	5070678	5115971	97.5	75.3
ENSGALG00000002632	CALCRL	calcitonin receptor like receptor [Source:NCBI gene;Acc:423990]	chr7	1088199	1148350	0	23.9
ENSGALG00000002634	HDAC3	histone deacetylase 3 [Source:NCBI gene;Acc:395506]	chr13	1905650	1920040	2.4	0.3
ENSGALG00000002637	RBP7	retinol binding protein 7 [Source:HGNC Symbol;Acc:HGNC:30316]	chr21	3586810	3589014	0	0
ENSGALG00000002638		serine racemase-like [Source:NCBI gene;Acc:423635]	chr6	5116741	5157834	65.7	0
ENSGALG00000002639	TRPC1	transient receptor potential cation channel subfamily C member 1 [Source:NCBI gene;Acc:424776]	chr9	10547497	10568737	0	1.4
ENSGALG00000002643		NA	chr8	3711767	3717579	100	100
ENSGALG00000002644	RPL10A	ribosomal protein L10a [Source:HGNC Symbol;Acc:HGNC:10299]	chr26	4130224	4134398	0	0
ENSGALG00000002645	PIWIL1	piwi like RNA-mediated gene silencing 1 [Source:NCBI gene;Acc:416804]	chr15	3348420	3365605	0	87.3
ENSGALG00000002646	FAM171B	family with sequence similarity 171 member B [Source:HGNC Symbol;Acc:HGNC:29412]	chr7	1282403	1313656	0	0
ENSGALG00000002647	PLS1	plastin 1 [Source:NCBI gene;Acc:396291]	chr9	10508100	10546820	0	0
ENSGALG00000002648	FUK	fucokinase [Source:HGNC Symbol;Acc:HGNC:29500]	chr11	1825436	1835312	0	0
ENSGALG00000002649	UBE4B	ubiquitination factor E4B [Source:HGNC Symbol;Acc:HGNC:12500]	chr21	3591513	3626351	0	0
ENSGALG00000002651	ST3GAL2	ST3 beta-galactoside alpha-2,3-sialyltransferase 2 [Source:NCBI gene;Acc:395139]	chr11	1833306	1839959	0	0
ENSGALG00000002653	NCBP3	nuclear cap binding subunit 3 [Source:NCBI gene;Acc:417552]	chr19	5130010	5145674	0	0
ENSGALG00000002655	ITGAV	integrin subunit alpha V [Source:NCBI gene;Acc:396420]	chr7	1319204	1365395	0	0
ENSGALG00000002656	CRK	CRK proto-oncogene, adaptor protein [Source:NCBI gene;Acc:107054794]	chr19	5148578	5161738	0	0
ENSGALG00000002659	WDR5	WD repeat domain 5 [Source:NCBI gene;Acc:417144]	chr17	7671412	7683692	0	0
ENSGALG00000002661	YWHAE	tyrosine 3-monooxygenase/tryptophan 5-monooxygenase activation protein epsilon [Source:NCBI gene;Acc:417554]	chr19	5167112	5187555	0	0
ENSGALG00000002663	ATR	ATR serine/threonine kinase [Source:HGNC Symbol;Acc:HGNC:882]	chr9	10472558	10508650	0	0
ENSGALG00000002666	RAB11FIP3	RAB11 family interacting protein 3 [Source:HGNC Symbol;Acc:HGNC:17224]	chr14	13066678	13107546	0	21.5
ENSGALG00000002667	OLFML2B	olfactomedin like 2B [Source:HGNC Symbol;Acc:HGNC:24558]	chr8	3792799	3799195	0	32.8
ENSGALG00000002671		transmembrane protein 132D [Source:NCBI gene;Acc:416806]	chr15	3525479	3717176	24.6	7.2
ENSGALG00000002673	GRPEL2	GrpE like 2, mitochondrial [Source:HGNC Symbol;Acc:HGNC:21060]	chr13	8517217	8520438	0	0
ENSGALG00000002675	SCUBE3	signal peptide, CUB domain and EGF like domain containing 3 [Source:HGNC Symbol;Acc:HGNC:13655]	chr26	4137688	4165693	22.5	0
ENSGALG00000002678	CSPG4	chondroitin sulfate proteoglycan 4 [Source:HGNC Symbol;Acc:HGNC:2466]	chr10	2637608	2655672	100	66.4
ENSGALG00000002679	GLT1D1	glycosyltransferase 1 domain containing 1 [Source:NCBI gene;Acc:416807]	chr15	3736274	3782357	0	2.6
ENSGALG00000002682	BRD3	bromodomain containing 3 [Source:HGNC Symbol;Acc:HGNC:1104]	chr17	7634707	7651089	0	0
ENSGALG00000002683	DECR2	2,4-dienoyl-CoA reductase 2 [Source:HGNC Symbol;Acc:HGNC:2754]	chr14	13060129	13066422	0	46.4
ENSGALG00000002686	ECD	ecdysoneless cell cycle regulator [Source:NCBI gene;Acc:423638]	chr6	5191255	5200072	0	0
ENSGALG00000002689	NUP35	nucleoporin NUP53-like [Source:NCBI gene;Acc:107056600]	chr7	2224675	2232847	0	0
ENSGALG00000002690	PDPR	pyruvate dehydrogenase phosphatase regulatory subunit [Source:HGNC Symbol;Acc:HGNC:30264]	chr11	1843314	1860736	0	0
ENSGALG00000002692		t-complex 11 [Source:NCBI gene;Acc:419897]	chr26	4177181	4185200	0	0
ENSGALG00000002693	FAM149B1	family with sequence similarity 149 member B1 [Source:HGNC Symbol;Acc:HGNC:29162]	chr6	5199180	5211020	0	0
ENSGALG00000002695	SLC15A4	solute carrier family 15 member 4 [Source:HGNC Symbol;Acc:HGNC:23090]	chr15	3784908	3805577	29	18.9
ENSGALG00000002699	VAV2	vav guanine nucleotide exchange factor 2 [Source:NCBI gene;Acc:373938]	chr17	7524633	7623402	7.9	6.7
ENSGALG00000002701	DNAJC9	DnaJ heat shock protein family (Hsp40) member C9 [Source:NCBI gene;Acc:423640]	chr6	5213320	5216938	0	0
ENSGALG00000002703	TFAM	transcription factor A, mitochondrial [Source:NCBI gene;Acc:373888]	chr6	5216875	5222392	0	0
ENSGALG00000002705	CISD1	CDGSH iron sulfur domain 1 [Source:NCBI gene;Acc:423642]	chr6	5237891	5248079	0	0
ENSGALG00000002706	XRN1	5'-3' exoribonuclease 1 [Source:HGNC Symbol;Acc:HGNC:30654]	chr9	10439333	10471971	0	0
ENSGALG00000002707	CHRNB2	cholinergic receptor nicotinic beta 2 subunit [Source:NCBI gene;Acc:395605]	chr25	1729183	1734477	0	0
ENSGALG00000002708	LINGO1	leucine rich repeat and Ig domain containing 1 [Source:NCBI gene;Acc:415344]	chr10	2666832	2767927	82.9	42
ENSGALG00000002709	MYO1C	myosin IC [Source:NCBI gene;Acc:417555]	chr19	5189500	5240689	0	0
ENSGALG00000002710	IPMK	inositol polyphosphate multikinase [Source:HGNC Symbol;Acc:HGNC:20739]	chr6	5252921	5283874	0	0
ENSGALG00000002714	TMEM132C	transmembrane protein 132C [Source:NCBI gene;Acc:416809]	chr15	3832161	4010895	2.9	22
ENSGALG00000002719	CSNK1D	casein kinase 1 delta [Source:NCBI gene;Acc:417378]	chr18	4896830	4918534	0	0
ENSGALG00000002723	ANKS1A	ankyrin repeat and sterile alpha motif domain containing 1A [Source:HGNC Symbol;Acc:HGNC:20961]	chr26	4191373	4272477	0	0
ENSGALG00000002725	UAP1	UDP-N-acetylglucosamine pyrophosphorylase 1 [Source:HGNC Symbol;Acc:HGNC:12457]	chr8	3823063	3827759	0	73.2
ENSGALG00000002726	KIF1B	kinesin family member 1B [Source:HGNC Symbol;Acc:HGNC:16636]	chr21	3629555	3710113	0	0
ENSGALG00000002728	SLC16A3	solute carrier family 16 member 3 [Source:NCBI gene;Acc:395383]	chr18	4923167	4932503	0	98.6
ENSGALG00000002729	GK5	glycerol kinase 5 (putative) [Source:NCBI gene;Acc:424779]	chr9	10392753	10431861	0	0
ENSGALG00000002734	UHMK1	U2AF homology motif kinase 1 [Source:HGNC Symbol;Acc:HGNC:19683]	chr8	3827710	3841696	0	0
ENSGALG00000002735	TAF11	TATA-box binding protein associated factor 11 [Source:NCBI gene;Acc:419899]	chr26	4272074	4276039	0	0
ENSGALG00000002739	INPP5K	inositol polyphosphate-5-phosphatase K [Source:NCBI gene;Acc:771549]	chr19	5245126	5276810	0	0
ENSGALG00000002742	TMEM132B	transmembrane protein 132B [Source:HGNC Symbol;Acc:HGNC:29397]	chr15	4292353	4478644	3.1	28.5
ENSGALG00000002744	PCDH15	protocadherin related 15 [Source:NCBI gene;Acc:423644]	chr6	6329704	6628545	37.1	38.1
ENSGALG00000002750	NCKAP1	NCK associated protein 1 [Source:HGNC Symbol;Acc:HGNC:7666]	chr7	2251838	2303003	0	0
ENSGALG00000002755		NA	chr11	1924631	1927269	0	0
ENSGALG00000002756	TMEM121	transmembrane protein 121 [Source:NCBI gene;Acc:395216]	chr8	3887285	3891382	76	61.4
ENSGALG00000002759	PEAK1	pseudopodium enriched atypical kinase 1 [Source:NCBI gene;Acc:100857260]	chr10	2987420	3016419	13.4	14.5
ENSGALG00000002761	SIRT1	sirtuin 1 [Source:NCBI gene;Acc:423646]	chr6	6640858	6662804	46.2	47.6
ENSGALG00000002762	UHRF1BP1	UHRF1 binding protein 1 [Source:HGNC Symbol;Acc:HGNC:21216]	chr26	4279919	4293667	0	0
ENSGALG00000002763	FRZB	frizzled related protein [Source:NCBI gene;Acc:395545]	chr7	2312160	2328060	0	0
ENSGALG00000002764	ATP1B3	ATPase Na+/K+ transporting subunit beta 3 [Source:NCBI gene;Acc:396549]	chr9	10306910	10329985	0	0
ENSGALG00000002765	NBR1	NBR1, autophagy cargo receptor [Source:HGNC Symbol;Acc:HGNC:6746]	chr27	5594011	5612269	0	0
ENSGALG00000002766	MLKL	mixed lineage kinase domain like pseudokinase [Source:HGNC Symbol;Acc:HGNC:26617]	chr11	1946273	1950545	0	0
ENSGALG00000002769	DNAJC12	DnaJ heat shock protein family (Hsp40) member C12 [Source:NCBI gene;Acc:423647]	chr6	6665581	6675111	42.1	0
ENSGALG00000002771	CRIP1	cysteine rich protein 1 [Source:NCBI gene;Acc:101747696]	chr8	4002528	4006392	0	0
ENSGALG00000002773	SNRPC	small nuclear ribonucleoprotein polypeptide C [Source:NCBI gene;Acc:419901]	chr26	4305763	4310925	0	0
ENSGALG00000002774	TSPAN3	tetraspanin 3 [Source:NCBI gene;Acc:415348]	chr10	3039043	3065075	0	0
ENSGALG00000002775	FA2H	fatty acid 2-hydroxylase [Source:HGNC Symbol;Acc:HGNC:21197]	chr11	1951910	1959749	0	0
ENSGALG00000002781	BRCA1	BRCA1, DNA repair associated [Source:NCBI gene;Acc:373983]	chr27	5573536	5594394	57.5	50.3
ENSGALG00000002783	SLC43A2	solute carrier family 43 member 2 [Source:HGNC Symbol;Acc:HGNC:23087]	chr19	5308463	5318311	0	0
ENSGALG00000002784	APEH	acylaminoacyl-peptide hydrolase [Source:NCBI gene;Acc:415926]	chr12	2465249	2470363	0	0
ENSGALG00000002786	PSTPIP1	proline-serine-threonine phosphatase interacting protein 1 [Source:HGNC Symbol;Acc:HGNC:9580]	chr10	3074081	3119260	0	17
ENSGALG00000002789	MAP2	microtubule associated protein 2 [Source:NCBI gene;Acc:424001]	chr7	2491467	2552621	9.3	16.2
ENSGALG00000002790	ABLIM3	actin binding LIM protein family member 3 [Source:HGNC Symbol;Acc:HGNC:29132]	chr13	8543269	8559270	100	0
ENSGALG00000002792	SPDEF	SAM pointed domain containing ETS transcription factor [Source:HGNC Symbol;Acc:HGNC:17257]	chr26	4355484	4357800	38.9	0
ENSGALG00000002797	PGD	phosphogluconate dehydrogenase [Source:NCBI gene;Acc:419450]	chr21	3715190	3725383	0	0
ENSGALG00000002798	WDR59	WD repeat domain 59 [Source:NCBI gene;Acc:415688]	chr11	1960586	2009593	0	0
ENSGALG00000002800	GRK7	G protein-coupled receptor kinase 7 [Source:HGNC Symbol;Acc:HGNC:17031]	chr9	10271183	10289497	0	0
ENSGALG00000002802	PACSIN1	protein kinase C and casein kinase substrate in neurons 1 [Source:HGNC Symbol;Acc:HGNC:8570]	chr26	4361060	4364987	100	62.1
ENSGALG00000002803	MTA1	metastasis associated 1 [Source:NCBI gene;Acc:429060]	chr8	4026901	4093719	0	0
ENSGALG00000002804	RND2	Rho family GTPase 2 [Source:NCBI gene;Acc:428307]	chr27	5548986	5564038	41.4	15.9
ENSGALG00000002813	RPS10	ribosomal protein S10 [Source:NCBI gene;Acc:419904]	chr26	4376381	4382436	0	0
ENSGALG00000002816	STK10	serine/threonine kinase 10 [Source:NCBI gene;Acc:416204]	chr13	8805829	8849902	65.3	10.2
ENSGALG00000002818	VAT1	vesicle amine transport 1 [Source:HGNC Symbol;Acc:HGNC:16919]	chr27	5538068	5544304	0	71.1
ENSGALG00000002820	DFFA	DNA fragmentation factor subunit alpha [Source:HGNC Symbol;Acc:HGNC:2772]	chr21	3732186	3736323	0	0
ENSGALG00000002827	GPS1	G protein pathway suppressor 1 [Source:NCBI gene;Acc:417382]	chr18	5022782	5032695	0	0
ENSGALG00000002830	NUDT3	nudix hydrolase 3 [Source:NCBI gene;Acc:419905]	chr26	4383791	4404329	0	0
ENSGALG00000002831	SH3PXD2B	SH3 and PX domains 2B [Source:HGNC Symbol;Acc:HGNC:29242]	chr13	8853253	8918179	31.9	18
ENSGALG00000002832	IFI35	interferon induced protein 35 [Source:HGNC Symbol;Acc:HGNC:5399]	chr27	5525612	5528076	0	0
ENSGALG00000002836	PEX14	peroxisomal biogenesis factor 14 [Source:HGNC Symbol;Acc:HGNC:8856]	chr21	3735485	3808321	4.1	0
ENSGALG00000002837	RPL27	ribosomal protein L27 [Source:NCBI gene;Acc:396280]	chr27	5521572	5524344	0	0
ENSGALG00000002840	GRM4	glutamate receptor, metabotropic 4 [Source:NCBI gene;Acc:419906]	chr26	4440594	4474651	91.2	50.7
ENSGALG00000002841	RFNG	RFNG O-fucosylpeptide 3-beta-N-acetylglucosaminyltransferase [Source:NCBI gene;Acc:395789]	chr18	5031983	5039896	0	0
ENSGALG00000002843	RILP	Rab interacting lysosomal protein [Source:HGNC Symbol;Acc:HGNC:30266]	chr19	5340639	5344741	0	0
ENSGALG00000002845	CTNNA3	catenin alpha 3 [Source:NCBI gene;Acc:423648]	chr6	6694036	7131100	23.9	47.7
ENSGALG00000002846	NEURL1B	neuralized E3 ubiquitin protein ligase 1B [Source:NCBI gene;Acc:427626]	chr13	8924782	8950439	60.5	69.8
ENSGALG00000002847		ribulose-5-phosphate-3-epimerase [Source:NCBI gene;Acc:770045]	chr7	2684235	2686541	0	52
ENSGALG00000002849	DCXR	dicarbonyl and L-xylulose reductase [Source:NCBI gene;Acc:374066]	chr18	5040627	5044158	0	0
ENSGALG00000002850	RASA2	RAS p21 protein activator 2 [Source:NCBI gene;Acc:424782]	chr9	10213381	10256070	0	0
ENSGALG00000002853	CFDP1	craniofacial development protein 1 [Source:NCBI gene;Acc:374073]	chr11	2041059	2092473	0	0
ENSGALG00000002855	SARDH	sarcosine dehydrogenase [Source:HGNC Symbol;Acc:HGNC:10536]	chr17	7501369	7520142	69.4	39.9
ENSGALG00000002856	RUNDC1	Gallus gallus RUN domain containing 1 (RUNDC1), mRNA. [Source:RefSeq mRNA;Acc:NM_001328352]	chr27	5517366	5521586	0	0
ENSGALG00000002861	TMEM170A	transmembrane protein 170A [Source:NCBI gene;Acc:770531]	chr11	2091717	2096349	0	70.1
ENSGALG00000002863	ERGIC1	endoplasmic reticulum-golgi intermediate compartment 1 [Source:HGNC Symbol;Acc:HGNC:29205]	chr13	9079018	9134685	1.1	0
ENSGALG00000002864	LRRTM3	leucine rich repeat transmembrane neuronal 3 [Source:NCBI gene;Acc:423649]	chr6	6817132	6898756	28.7	23.2
ENSGALG00000002866	KANSL1L	KAT8 regulatory NSL complex subunit 1-like [Source:NCBI gene;Acc:424004]	chr7	2690870	2724139	0	34.7
ENSGALG00000002868	RPL26L1	ribosomal protein L26 like 1 [Source:NCBI gene;Acc:396400]	chr13	9137702	9153259	0	0
ENSGALG00000002870	LEMD2	LEM domain containing 2 [Source:HGNC Symbol;Acc:HGNC:21244]	chr26	4584248	4595583	0	0
ENSGALG00000002877	LRRC45	leucine rich repeat containing 45 [Source:NCBI gene;Acc:770573]	chr18	5050116	5060219	0	0
ENSGALG00000002878	CREBRF	CREB3 regulatory factor [Source:HGNC Symbol;Acc:HGNC:24050]	chr13	9154852	9173391	0	0
ENSGALG00000002880	AARSD1	Gallus gallus alanyl-tRNA synthetase domain containing 1 (AARSD1), mRNA. [Source:RefSeq mRNA;Acc:NM_001328355]	chr27	5511314	5516177	0	0
ENSGALG00000002881	C26H6ORF125	chromosome 26 open reading frame, human C6orf125 [Source:NCBI gene;Acc:419909]	chr26	4615088	4620386	0	0
ENSGALG00000002882	BNIP1	BCL2 interacting protein 1 [Source:HGNC Symbol;Acc:HGNC:1082]	chr13	9178799	9184374	0	0
ENSGALG00000002883	SCAPER	S-phase cyclin A associated protein in the ER [Source:HGNC Symbol;Acc:HGNC:13081]	chr10	3136549	3285328	0.2	0
ENSGALG00000002888	CASZ1	castor zinc finger 1 [Source:HGNC Symbol;Acc:HGNC:26002]	chr21	3822317	3945148	72.9	87.8
ENSGALG00000002891	ACADL	acyl-CoA dehydrogenase long chain [Source:NCBI gene;Acc:424005]	chr7	2747214	2761413	0	0
ENSGALG00000002892		solute carrier family 22 member 15-like [Source:NCBI gene;Acc:423653]	chr6	7767063	7786626	0	0
ENSGALG00000002893	STC2	stanniocalcin 2 [Source:HGNC Symbol;Acc:HGNC:11374]	chr13	9230034	9240081	0	0
ENSGALG00000002897	SLC16A14	solute carrier family 16 member 14 [Source:HGNC Symbol;Acc:HGNC:26417]	chr9	10142631	10150656	0	0
ENSGALG00000002899	AACS	acetoacetyl-CoA synthetase [Source:NCBI gene;Acc:416811]	chr15	4478299	4516107	0	0
ENSGALG00000002900	NOTUM	notum, palmitoleoyl-protein carboxylesterase [Source:HGNC Symbol;Acc:HGNC:27106]	chr18	5103662	5110492	0	0
ENSGALG00000002904	REEP3	receptor accessory protein 3 [Source:NCBI gene;Acc:423654]	chr6	7790268	7824779	0	0
ENSGALG00000002906	TARDBP	TAR DNA binding protein [Source:NCBI gene;Acc:419453]	chr21	4061543	4067667	0	80.9
ENSGALG00000002907	MYL1	myosin, light chain 1, alkali; skeletal, fast [Source:NCBI gene;Acc:396470]	chr7	2770680	2788961	0	26.9
ENSGALG00000002908	TRAIP	TRAF interacting protein [Source:NCBI gene;Acc:415927]	chr12	2527220	2546064	0	0
ENSGALG00000002911	MOXD1	monooxygenase DBH like 1 [Source:NCBI gene;Acc:395333]	chr3	57096709	57149346	34.2	16.5
ENSGALG00000002913	BRI3BP	BRI3 binding protein [Source:NCBI gene;Acc:416812]	chr15	4517739	4520623	0	0
ENSGALG00000002919	MON1A	MON1 homolog A, secretory trafficking associated [Source:NCBI gene;Acc:415929]	chr12	2566256	2571617	0	0
ENSGALG00000002921	LANCL1	LanC like 1 [Source:NCBI gene;Acc:424006]	chr7	2801672	2817862	0	0
ENSGALG00000002922	NOTCH2	notch 2 [Source:NCBI gene;Acc:374031]	chr8	4177195	4256719	0	0.8
ENSGALG00000002925	ETFA	electron-transfer-flavoprotein, alpha polypeptide [Source:NCBI gene;Acc:415353]	chr10	3301853	3329127	0	0
ENSGALG00000002929	TRIP12	thyroid hormone receptor interactor 12 [Source:HGNC Symbol;Acc:HGNC:12306]	chr9	10054638	10118417	0	0
ENSGALG00000002931	REG4	regenerating family member 4 [Source:NCBI gene;Acc:424379]	chr8	4257798	4259712	0	0
ENSGALG00000002932	NME2	NME/NM23 nucleoside diphosphate kinase 2 [Source:NCBI gene;Acc:395916]	chr18	5119726	5122254	0	100
ENSGALG00000002937	PSME3	proteasome activator subunit 3 [Source:NCBI gene;Acc:420017]	chr27	5483014	5490234	0	12.5
ENSGALG00000002942	JMJD1C	jumonji domain containing 1C [Source:NCBI gene;Acc:423655]	chr6	7840928	7988525	0	16.9
ENSGALG00000002943	PRPF8	pre-mRNA processing factor 8 [Source:HGNC Symbol;Acc:HGNC:17340]	chr19	5344523	5362678	0	0
ENSGALG00000002944	CPS1	carbamoyl-phosphate synthase 1 [Source:NCBI gene;Acc:428994]	chr7	2817007	2918510	0	0
ENSGALG00000002945	TMEM266	transmembrane protein 266 [Source:HGNC Symbol;Acc:HGNC:26763]	chr10	3328395	3380761	0	7.4
ENSGALG00000002952	NRG4	neuregulin 4 [Source:NCBI gene;Acc:415354]	chr10	3405850	3428169	0	0
ENSGALG00000002954	MBTD1	mbt domain containing 1 [Source:HGNC Symbol;Acc:HGNC:19866]	chr18	5125936	5160788	0	0
ENSGALG00000002955	ADAMTSL2	ADAMTS like 2 [Source:HGNC Symbol;Acc:HGNC:14631]	chr17	7446165	7466142	63.1	42.7
ENSGALG00000002957	SLC12A3	solute carrier family 12 member 3 [Source:HGNC Symbol;Acc:HGNC:10912]	chr11	2096875	2104090	66.5	100
ENSGALG00000002958	DNER	delta/notch like EGF repeat containing [Source:HGNC Symbol;Acc:HGNC:24456]	chr9	9937753	10044940	4.8	4.8
ENSGALG00000002959	NRBF2	nuclear receptor binding factor 2 [Source:NCBI gene;Acc:423656]	chr6	7995726	8010344	0	0
ENSGALG00000002960	HMGCS2	3-hydroxy-3-methylglutaryl-CoA synthase 2 [Source:HGNC Symbol;Acc:HGNC:5008]	chr8	4259956	4264048	0	0
ENSGALG00000002963	PID1	phosphotyrosine interaction domain containing 1 [Source:NCBI gene;Acc:424787]	chr9	9846033	9924667	1.5	30.5
ENSGALG00000002964	DHX37	DEAH-box helicase 37 [Source:HGNC Symbol;Acc:HGNC:17210]	chr15	4523464	4535466	0	0
ENSGALG00000002967	ZNF365	zinc finger protein 365 [Source:NCBI gene;Acc:423658]	chr6	8214087	8230326	0	0
ENSGALG00000002968	ZNF341	zinc finger protein 341 [Source:NCBI gene;Acc:419152]	chr20	2222383	2242492	0	0
ENSGALG00000002969	MAU2	MAU2 sister chromatid cohesion factor [Source:HGNC Symbol;Acc:HGNC:29140]	chr28	3521626	3533672	0	0
ENSGALG00000002971	NSD1	nuclear receptor binding SET domain protein 1 [Source:HGNC Symbol;Acc:HGNC:14234]	chr13	10206726	10260004	0	4.5
ENSGALG00000002973	BECN1	beclin 1 [Source:NCBI gene;Acc:420018]	chr27	5478574	5483856	0	0
ENSGALG00000002974	SPHKAP	SPHK1 interactor, AKAP domain containing [Source:NCBI gene;Acc:424789]	chr9	9572308	9638800	13.5	0
ENSGALG00000002980	RTKN2	rhotekin 2 [Source:NCBI gene;Acc:423660]	chr6	8156625	8275706	0	5.3
ENSGALG00000002981	ERCC4	Gallus gallus ERCC excision repair 4, endonuclease catalytic subunit (ERCC4), mRNA. [Source:RefSeq mRNA;Acc:NM_001318411]	chr14	668203	679472	0	17.7
ENSGALG00000002982	SLC2A6	solute carrier family 2 member 6 [Source:HGNC Symbol;Acc:HGNC:11011]	chr17	7412383	7416517	100	73
ENSGALG00000002984	RAB24	RAB24, member RAS oncogene family [Source:NCBI gene;Acc:427627]	chr13	10198136	10200864	0	0
ENSGALG00000002985	UTP18	UTP18, small subunit processome component [Source:HGNC Symbol;Acc:HGNC:24274]	chr18	5152128	5169680	21	14.1
ENSGALG00000002987	SERPINF2	serpin family F member 2 [Source:HGNC Symbol;Acc:HGNC:9075]	chr19	5396823	5403025	0	0
ENSGALG00000002988	PHGDH	phosphoglycerate dehydrogenase [Source:HGNC Symbol;Acc:HGNC:8923]	chr8	4264703	4268505	0	89.6
ENSGALG00000002990	PRELID1	PRELI domain containing 1 [Source:NCBI gene;Acc:395819]	chr13	10196748	10199049	0	0
ENSGALG00000002992	DAW1	dynein assembly factor with WD repeats 1 [Source:HGNC Symbol;Acc:HGNC:26383]	chr9	9550493	9568072	0	0
ENSGALG00000002993	CA10	carbonic anhydrase 10 [Source:HGNC Symbol;Acc:HGNC:1369]	chr18	5218244	5378713	2.2	4.7
ENSGALG00000003003	CCL20	C-C motif chemokine ligand 20 [Source:NCBI gene;Acc:395082]	chr9	9539282	9541879	100	0
ENSGALG00000003010	NUP93	nucleoporin 93 [Source:NCBI gene;Acc:415693]	chr11	2106867	2173056	0	0.9
ENSGALG00000003011	TOM1L1	target of myb1 like 1 membrane trafficking protein [Source:HGNC Symbol;Acc:HGNC:11983]	chr18	5886292	5907213	0	0
ENSGALG00000003013		chromosome 6 C10orf107 homolog [Source:NCBI gene;Acc:423662]	chr6	8440347	8492296	0	8.1
ENSGALG00000003014	CHRNA3	cholinergic receptor nicotinic alpha 3 subunit [Source:NCBI gene;Acc:386578]	chr10	3560547	3566864	0	21.4
ENSGALG00000003015	SERPINF1	serpin family F member 1 [Source:NCBI gene;Acc:417561]	chr19	5406429	5413790	0	0
ENSGALG00000003016	MASP2	mannan binding lectin serine peptidase 2 [Source:NCBI gene;Acc:407089]	chr21	4069606	4083488	0	0
ENSGALG00000003021	CHRNA5	cholinergic receptor nicotinic alpha 5 subunit [Source:NCBI gene;Acc:386577]	chr10	3569395	3581186	0	0
ENSGALG00000003022		dimethylaniline monooxygenase [N-oxide-forming] 5-like [Source:NCBI gene;Acc:100857724]	chr8	4311449	4314949	64.3	64.3
ENSGALG00000003024	ARMC6	armadillo repeat containing 6 [Source:HGNC Symbol;Acc:HGNC:25049]	chr28	3671339	3676581	0	69.8
ENSGALG00000003025		NA	chr9	9513721	9518980	0	0
ENSGALG00000003026	MRTFB	myocardin related transcription factor B [Source:HGNC Symbol;Acc:HGNC:29819]	chr14	692646	750746	0	0
ENSGALG00000003029	PLPP6	phospholipid phosphatase 6 [Source:HGNC Symbol;Acc:HGNC:23682]	chr8	4315183	4318451	0	0
ENSGALG00000003031	SMYD4	SET and MYND domain containing 4 [Source:NCBI gene;Acc:417562]	chr19	5414295	5421386	0	0
ENSGALG00000003033	STXBP4	syntaxin binding protein 4 [Source:HGNC Symbol;Acc:HGNC:19694]	chr18	5924377	5940217	0	0
ENSGALG00000003034	SS2	somatostatin II [Source:NCBI gene;Acc:395106]	chr21	4096146	4100371	0	58.1
ENSGALG00000003035	FAM78B	family with sequence similarity 78 member B [Source:HGNC Symbol;Acc:HGNC:13495]	chr8	4317928	4322198	0	0
ENSGALG00000003039	SRM	spermidine synthase [Source:HGNC Symbol;Acc:HGNC:11296]	chr21	4108253	4113803	0	0
ENSGALG00000003042	PXMP4	peroxisomal membrane protein 4 [Source:HGNC Symbol;Acc:HGNC:15920]	chr20	2241991	2246388	0	0
ENSGALG00000003045	E2F1	E2F transcription factor 1 [Source:NCBI gene;Acc:396142]	chr20	2252480	2259130	0	0
ENSGALG00000003046	PSMA4	proteasome subunit alpha 4 [Source:NCBI gene;Acc:415357]	chr10	3585431	3591048	0	0
ENSGALG00000003047	SUGP2	SURP and G-patch domain containing 2 [Source:NCBI gene;Acc:420113]	chr28	3676012	3687043	16.3	0
ENSGALG00000003052	AGFG1	ArfGAP with FG repeats 1 [Source:HGNC Symbol;Acc:HGNC:5175]	chr9	9474961	9510946	0	0
ENSGALG00000003053	PRDX6	peroxiredoxin 6 [Source:NCBI gene;Acc:429062]	chr8	4327094	4334549	0	0
ENSGALG00000003058		homer scaffold protein 3 [Source:NCBI gene;Acc:420115]	chr28	3692725	3701042	0	0
ENSGALG00000003059	HLF	HLF, PAR bZIP transcription factor [Source:HGNC Symbol;Acc:HGNC:4977]	chr18	5980476	6011456	13.7	25.2
ENSGALG00000003063	HYKK	hydroxylysine kinase [Source:NCBI gene;Acc:415358]	chr10	3590684	3596088	0	0
ENSGALG00000003065	NECAB3	N-terminal EF-hand calcium binding protein 3 [Source:NCBI gene;Acc:419154]	chr20	2258378	2283007	0	0
ENSGALG00000003067	MRPL44	mitochondrial ribosomal protein L44 [Source:NCBI gene;Acc:424795]	chr9	9457554	9461050	0	0
ENSGALG00000003068	EZH1	enhancer of zeste 1 polycomb repressive complex 2 subunit [Source:HGNC Symbol;Acc:HGNC:3526]	chr27	5438063	5451528	0	27
ENSGALG00000003071	OGFOD1	NA	chr11	2207706	2211146	0	0
ENSGALG00000003072	RPA1	replication protein A1 [Source:NCBI gene;Acc:417563]	chr19	5420517	5442516	3.7	0
ENSGALG00000003073	RHOBTB1	Rho related BTB domain containing 1 [Source:NCBI gene;Acc:423664]	chr6	8664851	8710772	2.6	2.1
ENSGALG00000003074		homer scaffold protein 3 [Source:NCBI gene;Acc:420115]	chr28	3704408	3725461	0	0
ENSGALG00000003075	SLC34A1	solute carrier family 34 member 1 [Source:HGNC Symbol;Acc:HGNC:11019]	chr13	10116057	10122921	0	47.2
ENSGALG00000003076	FASLG	Fas ligand (TNF superfamily, member 6) [Source:NCBI gene;Acc:429064]	chr8	4479414	4482929	56.5	0
ENSGALG00000003078	MMD	monocyte to macrophage differentiation associated [Source:NCBI gene;Acc:417397]	chr18	6019995	6033786	0	0.8
ENSGALG00000003079	MFF	mitochondrial fission factor [Source:HGNC Symbol;Acc:HGNC:24858]	chr9	9433954	9456535	0	0
ENSGALG00000003081	SUCO	SUN domain containing ossification factor [Source:HGNC Symbol;Acc:HGNC:1240]	chr8	4492613	4530247	0	0
ENSGALG00000003082	DPH1	diphthamide biosynthesis 1 [Source:NCBI gene;Acc:417564]	chr19	5495406	5510648	0	31.5
ENSGALG00000003084	NUDT21	nudix hydrolase 21 [Source:NCBI gene;Acc:100858636]	chr11	2215471	2222614	0	0
ENSGALG00000003085	CDK1	cyclin dependent kinase 1 [Source:NCBI gene;Acc:396252]	chr6	8734947	8743473	0	0
ENSGALG00000003086	EXOSC10	exosome component 10 [Source:NCBI gene;Acc:419454]	chr21	4114485	4129098	0	0
ENSGALG00000003091	PARN	poly(A)-specific ribonuclease [Source:NCBI gene;Acc:416423]	chr14	793825	828956	0	0
ENSGALG00000003092	ERLIN2	ER lipid raft associated 2 [Source:HGNC Symbol;Acc:HGNC:1356]	chr22	2202005	2211560	0	0
ENSGALG00000003096	CBFA2T2	CBFA2/RUNX1 translocation partner 2 [Source:NCBI gene;Acc:419155]	chr20	2284256	2334693	0	1.2
ENSGALG00000003099	PCTP	phosphatidylcholine transfer protein [Source:HGNC Symbol;Acc:HGNC:8752]	chr18	6095234	6104125	0	0
ENSGALG00000003101	PLPBP	pyridoxal phosphate binding protein [Source:HGNC Symbol;Acc:HGNC:9457]	chr22	2214498	2219153	0	0
ENSGALG00000003103	MST1R	macrophage stimulating 1 receptor [Source:NCBI gene;Acc:427573]	chr12	2557713	2565432	0	32.2
ENSGALG00000003105	ANKFN1	ankyrin repeat and fibronectin type III domain containing 1 [Source:HGNC Symbol;Acc:HGNC:26766]	chr18	6179231	6229305	28.8	7.2
ENSGALG00000003106	TOX2	TOX high mobility group box family member 2 [Source:NCBI gene;Acc:419156]	chr20	2376245	2490422	89.1	67.5
ENSGALG00000003107	AMFR	autocrine motility factor receptor [Source:HGNC Symbol;Acc:HGNC:463]	chr11	2222802	2243233	0	0
ENSGALG00000003108	SMG6	SMG6, nonsense mediated mRNA decay factor [Source:HGNC Symbol;Acc:HGNC:17809]	chr19	5527953	5626158	0	7
ENSGALG00000003110		NA	chr18	6231855	6237170	0	0
ENSGALG00000003111	BFAR	bifunctional apoptosis regulator [Source:HGNC Symbol;Acc:HGNC:17613]	chr14	831754	836956	0	0
ENSGALG00000003113	RGS14	regulator of G protein signaling 14 [Source:HGNC Symbol;Acc:HGNC:9996]	chr13	10107727	10113801	0	0
ENSGALG00000003114	NOG	noggin [Source:NCBI gene;Acc:373912]	chr18	6262264	6263435	0	0
ENSGALG00000003118	ADGRA2	adhesion G protein-coupled receptor A2 [Source:HGNC Symbol;Acc:HGNC:17849]	chr22	2220734	2236659	0	16.9
ENSGALG00000003120	NCOR2	nuclear receptor corepressor 2 [Source:HGNC Symbol;Acc:HGNC:7673]	chr15	4635198	4766293	0	9.5
ENSGALG00000003122	ZFAND2A	zinc finger AN1-type containing 2A [Source:HGNC Symbol;Acc:HGNC:28073]	chr14	2374087	2377599	0	2.8
ENSGALG00000003123	CNTNAP1	contactin associated protein 1 [Source:HGNC Symbol;Acc:HGNC:8011]	chr27	5426812	5436287	12.7	72.7
ENSGALG00000003124	BRF2	BRF2, RNA polymerase III transcription initiation factor subunit [Source:HGNC Symbol;Acc:HGNC:17298]	chr22	2238252	2241786	0	0
ENSGALG00000003126	ERBB4	erb-b2 receptor tyrosine kinase 4 [Source:NCBI gene;Acc:395671]	chr7	3073321	3559239	2.3	27.1
ENSGALG00000003128	EDEM2	ER degradation enhancing alpha-mannosidase like protein 2 [Source:HGNC Symbol;Acc:HGNC:15877]	chr20	2675451	2684090	0	6.3
ENSGALG00000003129	RAB11FIP1	NA	chr22	2247858	2251907	0	0
ENSGALG00000003130	DDX49	DEAD-box helicase 49 [Source:NCBI gene;Acc:420116]	chr28	3733488	3739678	0	0
ENSGALG00000003131	DGKE	diacylglycerol kinase epsilon [Source:HGNC Symbol;Acc:HGNC:2852]	chr18	6336606	6344590	0	3.7
ENSGALG00000003134		ADP-ribosylation factor-like 2 [Source:NCBI gene;Acc:769546]	chr13	10105499	10107550	0	0
ENSGALG00000003135	ANK3	ankyrin 3 [Source:NCBI gene;Acc:396309]	chr6	8746141	9091849	11.7	12.1
ENSGALG00000003136	IKZF2	IKAROS family zinc finger 2 [Source:NCBI gene;Acc:395309]	chr7	3645916	3764284	4.8	19.2
ENSGALG00000003137	RFLNA	refilin A [Source:HGNC Symbol;Acc:HGNC:27051]	chr15	4781351	4792686	0	0
ENSGALG00000003138	OXTR	oxytocin receptor [Source:NCBI gene;Acc:429211]	chr12	19319352	19323773	0	0
ENSGALG00000003143	ZC3H7A	zinc finger CCCH-type containing 7A [Source:HGNC Symbol;Acc:HGNC:30959]	chr14	866250	888736	0	0
ENSGALG00000003144	TRIM25	Gallus gallus tripartite motif containing 25 (TRIM25), mRNA. [Source:RefSeq mRNA;Acc:NM_001318458]	chr18	6353977	6361872	0	0
ENSGALG00000003146	CCDC92	coiled-coil domain containing 92 [Source:HGNC Symbol;Acc:HGNC:29563]	chr15	4883785	4896278	0	0
ENSGALG00000003147	TRPC4AP	transient receptor potential cation channel subfamily C member 4 associated protein [Source:NCBI gene;Acc:428134]	chr20	2688441	2721644	0	0
ENSGALG00000003148	SPAG16	sperm associated antigen 16 [Source:HGNC Symbol;Acc:HGNC:23225]	chr7	3803142	4064465	8.1	22.6
ENSGALG00000003149	ITPR3	inositol 1,4,5-trisphosphate receptor type 3 [Source:HGNC Symbol;Acc:HGNC:6182]	chr26	4622273	4660003	91.8	47.7
ENSGALG00000003153	COPE	coatomer protein complex subunit epsilon [Source:NCBI gene;Acc:420117]	chr28	3738829	3744161	0	0
ENSGALG00000003154	TXNDC11	thioredoxin domain containing 11 [Source:HGNC Symbol;Acc:HGNC:28030]	chr14	888416	909119	0	0
ENSGALG00000003155	SRR	serine racemase [Source:HGNC Symbol;Acc:HGNC:14398]	chr19	5616656	5619074	0	0
ENSGALG00000003158	COIL	coilin [Source:HGNC Symbol;Acc:HGNC:2184]	chr18	6362780	6368374	0	0
ENSGALG00000003160	CERS1	ceramide synthase 1 [Source:NCBI gene;Acc:420118]	chr28	3745846	3756801	0	0
ENSGALG00000003161	GDF3	growth differentiation factor 3 [Source:NCBI gene;Acc:396132]	chr28	3757727	3760332	0	0
ENSGALG00000003162		NA	chr27	5398850	5405171	0	0
ENSGALG00000003163	GNAO1	G protein subunit alpha o1 [Source:NCBI gene;Acc:415698]	chr11	2264402	2382477	43.3	50.7
ENSGALG00000003164		NA	chr8	4681329	4690150	12.1	0
ENSGALG00000003165	CCDC6	coiled-coil domain containing 6 [Source:NCBI gene;Acc:423666]	chr6	9098966	9144569	0	0
ENSGALG00000003169	CBFB	core-binding factor beta subunit [Source:NCBI gene;Acc:395257]	chr11	2404478	2447419	0	0
ENSGALG00000003172	SLC16A9	solute carrier family 16 member 9 [Source:NCBI gene;Acc:423667]	chr6	9164500	9184327	0	0
ENSGALG00000003174	RIMS3	regulating synaptic membrane exocytosis 3 [Source:HGNC Symbol;Acc:HGNC:21292]	chr23	4915861	4919047	0	0
ENSGALG00000003175	STKLD1	serine/threonine kinase like domain containing 1 [Source:HGNC Symbol;Acc:HGNC:28669]	chr17	7365391	7376849	0	0
ENSGALG00000003179	ANGPTL7	angiopoietin like 7 [Source:HGNC Symbol;Acc:HGNC:24078]	chr21	4165138	4170019	0	0
ENSGALG00000003181	SURF2	surfeit 2 [Source:NCBI gene;Acc:417156]	chr17	7348092	7351670	0	0
ENSGALG00000003183	C11H16orf70	chromosome 11 open reading frame, human C16orf70 [Source:NCBI gene;Acc:415699]	chr11	2452098	2486132	0	6.2
ENSGALG00000003185	SCPEP1	serine carboxypeptidase 1 [Source:NCBI gene;Acc:417403]	chr18	6367437	6381362	0	0
ENSGALG00000003189	NFYC	nuclear transcription factor Y subunit gamma [Source:HGNC Symbol;Acc:HGNC:7806]	chr23	4926711	4955061	0	0
ENSGALG00000003193	CRABP-I	cellular retinoic acid binding protein 1 [Source:NCBI gene;Acc:374211]	chr10	3636152	3649550	0	22.8
ENSGALG00000003194	ATP6V0A2	ATPase H+ transporting V0 subunit a2 [Source:NCBI gene;Acc:395473]	chr15	4955473	4971089	0	0
ENSGALG00000003195	TRADD	TNFRSF1A associated via death domain [Source:HGNC Symbol;Acc:HGNC:12030]	chr11	2506515	2517503	0	0
ENSGALG00000003197	RPL7A	ribosomal protein L7a [Source:NCBI gene;Acc:417158]	chr17	7340576	7344697	0	0
ENSGALG00000003199	MLX	MLX, MAX dimerization protein [Source:NCBI gene;Acc:420026]	chr27	5389778	5394159	0	0
ENSGALG00000003201	FBXL8	F-box and leucine rich repeat protein 8 [Source:NCBI gene;Acc:415701]	chr11	2516148	2520836	0	0
ENSGALG00000003203		NA	chr12	2633871	2635472	0	0
ENSGALG00000003204	MED22	mediator complex subunit 22 [Source:NCBI gene;Acc:417159]	chr17	7334678	7341453	0	0
ENSGALG00000003205	EIF4EBP1	eukaryotic translation initiation factor 4E binding protein 1 [Source:HGNC Symbol;Acc:HGNC:3288]	chr22	2270216	2275385	0	0
ENSGALG00000003206	METTL13	methyltransferase like 13 [Source:HGNC Symbol;Acc:HGNC:24248]	chr8	4714483	4719414	0	0
ENSGALG00000003208	GABARAPL2	GABA type A receptor associated protein like 2 [Source:HGNC Symbol;Acc:HGNC:13291]	chr11	20146841	20155584	0	0
ENSGALG00000003209		NA	chr22	2278953	2281937	0	0
ENSGALG00000003211	POLDIP2	DNA polymerase delta interacting protein 2 [Source:NCBI gene;Acc:417565]	chr19	5625853	5635744	0	0
ENSGALG00000003212	TSPO2	translocator protein 2 [Source:HGNC Symbol;Acc:HGNC:21256]	chr26	4698501	4704104	0	0
ENSGALG00000003213	LGALS2	galectin 2 [Source:NCBI gene;Acc:425107]	chr1	51250468	51253146	100	100
ENSGALG00000003217	LITAF	lipopolysaccharide induced TNF factor [Source:NCBI gene;Acc:374125]	chr14	926164	933480	0	0
ENSGALG00000003219	TMEM231	transmembrane protein 231 [Source:NCBI gene;Acc:425108]	chr11	20153938	20159743	0	0
ENSGALG00000003220	UPF1	UPF1, RNA helicase and ATPase [Source:HGNC Symbol;Acc:HGNC:9962]	chr28	3764045	3781642	0	0
ENSGALG00000003221	WDR61	WD repeat domain 61 [Source:NCBI gene;Acc:415359]	chr10	3648059	3675771	0	24.7
ENSGALG00000003224	HSF4	heat shock transcription factor 4 [Source:NCBI gene;Acc:427540]	chr11	2520936	2536119	84.4	0
ENSGALG00000003226	APOBEC2	apolipoprotein B mRNA editing enzyme catalytic subunit 2 [Source:HGNC Symbol;Acc:HGNC:605]	chr26	4710436	4718644	0	0
ENSGALG00000003227	RAB11FIP4	RAB11 family interacting protein 4 [Source:HGNC Symbol;Acc:HGNC:30267]	chr18	6382436	6470026	1.7	1.4
ENSGALG00000003228	OARD1	O-acyl-ADP-ribose deacylase 1 [Source:NCBI gene;Acc:419916]	chr26	4719296	4723226	0	46.5
ENSGALG00000003233	ASH2L	ASH2 like, histone lysine methyltransferase complex subunit [Source:NCBI gene;Acc:426774]	chr22	2281015	2288928	0	0
ENSGALG00000003238	GNA11	G protein subunit alpha 11 [Source:NCBI gene;Acc:374077]	chr28	1249862	1263195	0	0
ENSGALG00000003241	CCDC28B	coiled-coil domain containing 28B [Source:NCBI gene;Acc:419647]	chr23	5179384	5181709	0	0
ENSGALG00000003242	STAR	steroidogenic acute regulatory protein [Source:NCBI gene;Acc:395421]	chr22	2288879	2292315	0	0
ENSGALG00000003243	RAD54L2	RAD54-like 2 (S. cerevisiae) [Source:NCBI gene;Acc:415933]	chr12	2636975	2675230	0	0
ENSGALG00000003245	LSM1	LSM1 homolog, mRNA degradation associated [Source:HGNC Symbol;Acc:HGNC:20472]	chr22	2293641	2295469	0	0
ENSGALG00000003246		NA	chr23	5183006	5186361	0	0
ENSGALG00000003247	NFYA	nuclear transcription factor Y subunit alpha [Source:NCBI gene;Acc:419917]	chr26	4722704	4737458	0	26.8
ENSGALG00000003249	CWF19L1	CWF19 like cell cycle control factor 1 [Source:HGNC Symbol;Acc:HGNC:25613]	chr6	9308163	9321759	0	0
ENSGALG00000003250	ITPA	inosine triphosphatase [Source:NCBI gene;Acc:424390]	chr8	4719328	4723476	0	0
ENSGALG00000003254	BAG4	BCL2 associated athanogene 4 [Source:HGNC Symbol;Acc:HGNC:940]	chr22	2294695	2297365	0	0
ENSGALG00000003256	ATP6V0A1	ATPase H+ transporting V0 subunit a1 [Source:NCBI gene;Acc:395474]	chr27	5352469	5381707	0	0
ENSGALG00000003258	DNAAF1	dynein axonemal assembly factor 1 [Source:HGNC Symbol;Acc:HGNC:30539]	chr11	2540321	2553999	13.7	0
ENSGALG00000003259	EIF2B1	eukaryotic translation initiation factor 2B subunit alpha [Source:HGNC Symbol;Acc:HGNC:3257]	chr15	4983884	4988102	0	0
ENSGALG00000003260	UTP6	UTP6, small subunit processome component [Source:NCBI gene;Acc:417405]	chr18	6643046	6653317	0	0
ENSGALG00000003261	CAVIN1	caveolae associated protein 1 [Source:NCBI gene;Acc:396006]	chr27	5335537	5350585	0	17.9
ENSGALG00000003265	PTP4A2	protein tyrosine phosphatase type IVA, member 2 [Source:HGNC Symbol;Acc:HGNC:9635]	chr23	5077320	5095260	0	0
ENSGALG00000003267	STAT3	signal transducer and activator of transcription 3 [Source:NCBI gene;Acc:420027]	chr27	5319501	5331286	0	0
ENSGALG00000003272	KHDRBS1	KH RNA binding domain containing, signal transduction associated 1 [Source:NCBI gene;Acc:374071]	chr23	5096359	5111703	0	2.2
ENSGALG00000003273	HSDL1	hydroxysteroid dehydrogenase like 1 [Source:NCBI gene;Acc:415703]	chr11	2553521	2560166	0	0
ENSGALG00000003277	SUZ12	SUZ12, polycomb repressive complex 2 subunit [Source:HGNC Symbol;Acc:HGNC:17101]	chr18	6660942	6678625	0	0
ENSGALG00000003281	GSS	glutathione synthetase [Source:HGNC Symbol;Acc:HGNC:4624]	chr20	2755661	2764123	0	0
ENSGALG00000003282	STAT5B	signal transducer and activator of transcription 5B [Source:NCBI gene;Acc:395556]	chr27	5296817	5307350	34.2	51.1
ENSGALG00000003283		cartilage oligomeric matrix protein [Source:NCBI gene;Acc:420120]	chr28	3799921	3815388	17.4	0
ENSGALG00000003284	CRLF3	cytokine receptor like factor 3 [Source:NCBI gene;Acc:417407]	chr18	6682424	6696180	0	0
ENSGALG00000003285	CDHR2	cadherin related family member 2 [Source:HGNC Symbol;Acc:HGNC:18231]	chr13	10365016	10376487	39.2	60.1
ENSGALG00000003286	ACSBG1	acyl-CoA synthetase bubblegum family member 1 [Source:HGNC Symbol;Acc:HGNC:29567]	chr10	3685693	3715339	28.3	0
ENSGALG00000003287	TMEM39B	transmembrane protein 39B [Source:NCBI gene;Acc:419650]	chr23	5117651	5125207	0	0
ENSGALG00000003289	CHUK	conserved helix-loop-helix ubiquitous kinase [Source:NCBI gene;Acc:423669]	chr6	9321257	9344610	0	0
ENSGALG00000003293	MBTPS1	membrane bound transcription factor peptidase, site 1 [Source:HGNC Symbol;Acc:HGNC:15456]	chr11	2562845	2589694	22.7	0
ENSGALG00000003294	ATAD5	ATPase family, AAA domain containing 5 [Source:NCBI gene;Acc:417408]	chr18	6695638	6712562	0	10.6
ENSGALG00000003297	HDAC1	histone deacetylase 1 [Source:NCBI gene;Acc:373961]	chr23	5137852	5152751	0	0
ENSGALG00000003298	DDX55	DEAD-box helicase 55 [Source:NCBI gene;Acc:416820]	chr15	4988119	4995187	0	0
ENSGALG00000003299	NSD3	nuclear receptor binding SET domain protein 3 [Source:HGNC Symbol;Acc:HGNC:12767]	chr22	2316115	2338187	0	0
ENSGALG00000003301	FAM167B	family with sequence similarity 167 member B [Source:HGNC Symbol;Acc:HGNC:28133]	chr23	5160100	5160857	0	0
ENSGALG00000003304	CRTC1	CREB regulated transcription coactivator 1 [Source:HGNC Symbol;Acc:HGNC:16062]	chr28	3825550	3858337	0	7.5
ENSGALG00000003307	TMED2	transmembrane p24 trafficking protein 2 [Source:NCBI gene;Acc:416821]	chr15	4995019	5001495	0	3
ENSGALG00000003308	ERLIN1	ER lipid raft associated 1 [Source:NCBI gene;Acc:423670]	chr6	9344255	9360945	0	3.9
ENSGALG00000003309	NECAB2	N-terminal EF-hand calcium binding protein 2 [Source:HGNC Symbol;Acc:HGNC:23746]	chr11	2592486	2644922	95.8	74.8
ENSGALG00000003313		myotubularin related protein 9-like, pseudogene [Source:NCBI gene;Acc:419652]	chr23	5161760	5165312	0	0
ENSGALG00000003314	RILPL1	Rab interacting lysosomal protein like 1 [Source:HGNC Symbol;Acc:HGNC:26814]	chr15	5009526	5020830	0	0
ENSGALG00000003318	SNRNP35	small nuclear ribonucleoprotein U11/U12 subunit 35 [Source:NCBI gene;Acc:416823]	chr15	5023908	5026106	0	0
ENSGALG00000003319	ADAP2	ArfGAP with dual PH domains 2 [Source:HGNC Symbol;Acc:HGNC:16487]	chr18	6712989	6719964	34.4	0
ENSGALG00000003321	RILPL2	Rab interacting lysosomal protein like 2 [Source:HGNC Symbol;Acc:HGNC:28787]	chr15	5025287	5028892	0	0
ENSGALG00000003322	TBC1D2B	TBC1 domain family member 2B [Source:HGNC Symbol;Acc:HGNC:29183]	chr10	3780594	3800952	0	0
ENSGALG00000003323	OSGIN1	oxidative stress induced growth inhibitor 1 [Source:HGNC Symbol;Acc:HGNC:30093]	chr11	2658956	2694619	97.4	30.3
ENSGALG00000003324	PRRX1	paired related homeobox 1 [Source:NCBI gene;Acc:373941]	chr8	4848542	4881392	59.5	94.5
ENSGALG00000003325		lysine methyltransferase 5A [Source:NCBI gene;Acc:416825]	chr15	5032733	5039863	0	0
ENSGALG00000003329	GORAB	golgin, RAB6 interacting [Source:HGNC Symbol;Acc:HGNC:25676]	chr8	4901370	4910790	0	0
ENSGALG00000003331	FAF2	Fas associated factor family member 2 [Source:HGNC Symbol;Acc:HGNC:24666]	chr13	10392764	10407679	0	0
ENSGALG00000003333	GHDC	GH3 domain containing [Source:HGNC Symbol;Acc:HGNC:24438]	chr27	5292832	5299692	0	72.8
ENSGALG00000003334	METTL11B	methyltransferase like 11B [Source:HGNC Symbol;Acc:HGNC:31932]	chr8	4976799	4994070	0	18.9
ENSGALG00000003336	DAPK2	death associated protein kinase 2 [Source:HGNC Symbol;Acc:HGNC:2675]	chr10	3813681	3850001	0	0
ENSGALG00000003337	EIF3I	eukaryotic translation initiation factor 3 subunit I [Source:NCBI gene;Acc:419653]	chr23	5166291	5171082	0	0
ENSGALG00000003339	MTOR	mechanistic target of rapamycin kinase [Source:HGNC Symbol;Acc:HGNC:3942]	chr21	4129577	4191153	0	3.4
ENSGALG00000003340	GBGT1	globoside alpha-1,3-N-acetylgalactosaminyltransferase 1 (FORS blood group) [Source:NCBI gene;Acc:417163]	chr17	7305765	7313458	60.2	66.3
ENSGALG00000003344	CLTB	clathrin light chain B [Source:NCBI gene;Acc:416226]	chr13	10406714	10414162	0	0
ENSGALG00000003345		1-phosphatidylinositol-4,5-bisphosphate phosphodiesterase delta-4-like [Source:NCBI gene;Acc:420029]	chr27	5282575	5293196	42.4	48
ENSGALG00000003348		HIG1 hypoxia inducible domain family member 2B [Source:NCBI gene;Acc:416227]	chr13	10415328	10416428	0	0
ENSGALG00000003349	PLEKHA2	pleckstrin homology domain containing A2 [Source:NCBI gene;Acc:395435]	chr22	2434410	2444309	0	0
ENSGALG00000003354	KCNH4	potassium voltage-gated channel subfamily H member 4 [Source:HGNC Symbol;Acc:HGNC:6253]	chr27	5271010	5280441	0	0
ENSGALG00000003355	NOP16	NOP16 nucleolar protein [Source:NCBI gene;Acc:416228]	chr13	10415577	10418143	0	0
ENSGALG00000003356	TM2D2	TM2 domain containing 2 [Source:HGNC Symbol;Acc:HGNC:24127]	chr22	2448285	2449685	0	0
ENSGALG00000003357	FKBP8	FK506 binding protein 8 [Source:NCBI gene;Acc:420123]	chr28	3904199	3910020	0	0
ENSGALG00000003358	UBIAD1	UbiA prenyltransferase domain containing 1 [Source:NCBI gene;Acc:419456]	chr21	4191024	4197035	0	0
ENSGALG00000003359	RAB5C	RAB5C, member RAS oncogene family [Source:NCBI gene;Acc:395197]	chr27	5260325	5272754	0	0
ENSGALG00000003360	ARL10	ADP ribosylation factor like GTPase 10 [Source:NCBI gene;Acc:416229]	chr13	10418403	10421466	0	0
ENSGALG00000003361	TREM-B1	triggering receptor expressed on myeloid cells B1 [Source:NCBI gene;Acc:768535]	chr26	4741376	4748362	0	100
ENSGALG00000003362	ACSS2	acyl-CoA synthetase short chain family member 2 [Source:HGNC Symbol;Acc:HGNC:15814]	chr20	2766641	2797369	0	0
ENSGALG00000003369	KAT2A	lysine acetyltransferase 2A [Source:HGNC Symbol;Acc:HGNC:4201]	chr27	5249880	5256188	0	0
ENSGALG00000003370	KIAA1191	KIAA1191 [Source:NCBI gene;Acc:416230]	chr13	10421222	10429431	0	0
ENSGALG00000003374	ESRP2	epithelial splicing regulatory protein 2 [Source:NCBI gene;Acc:415710]	chr11	3355082	3399130	3.4	0
ENSGALG00000003377	SIMC1	SUMO interacting motifs containing 1 [Source:HGNC Symbol;Acc:HGNC:24779]	chr13	10431193	10438250	0	0
ENSGALG00000003378	USP42	ubiquitin specific peptidase 42 [Source:HGNC Symbol;Acc:HGNC:20068]	chr14	945679	958916	0	0
ENSGALG00000003381	HERC1	HECT and RLD domain containing E3 ubiquitin protein ligase family member 1 [Source:NCBI gene;Acc:415367]	chr10	3889706	3967151	6.2	0
ENSGALG00000003383	KPNA6	karyopherin subunit alpha 6 [Source:NCBI gene;Acc:419656]	chr23	5189901	5206460	0	0
ENSGALG00000003385	LSM4	LSM4 homolog, U6 small nuclear RNA and mRNA degradation associated [Source:HGNC Symbol;Acc:HGNC:17259]	chr28	3981669	3987362	0	0
ENSGALG00000003391	EIF2AK1	eukaryotic translation initiation factor 2 alpha kinase 1 [Source:NCBI gene;Acc:395360]	chr14	959721	976442	0	0
ENSGALG00000003392	SBNO1	strawberry notch homolog 1 [Source:NCBI gene;Acc:427694]	chr15	5042664	5072326	0	0
ENSGALG00000003396	NFATC3	nuclear factor of activated T cells 3 [Source:HGNC Symbol;Acc:HGNC:7777]	chr11	3421759	3524868	0	0.9
ENSGALG00000003397	RHOT1	ras homolog family member T1 [Source:NCBI gene;Acc:417410]	chr18	6723989	6747758	0	0
ENSGALG00000003398	ADAM9	ADAM metallopeptidase domain 9 [Source:NCBI gene;Acc:426781]	chr22	2452719	2473529	0	0
ENSGALG00000003400	AIMP2	aminoacyl tRNA synthetase complex interacting multifunctional protein 2 [Source:HGNC Symbol;Acc:HGNC:20609]	chr14	976634	979555	0	0
ENSGALG00000003401	FBXL22	F-box and leucine rich repeat protein 22 [Source:HGNC Symbol;Acc:HGNC:27537]	chr10	3970795	3974584	0	0
ENSGALG00000003403	ZNF385C	zinc finger protein 385C [Source:HGNC Symbol;Acc:HGNC:33722]	chr27	5186133	5221176	12	26.4
ENSGALG00000003405	BSDC1	BSD domain containing 1 [Source:NCBI gene;Acc:419658]	chr23	5206054	5215812	0	0
ENSGALG00000003408	ZBTB8B	zinc finger and BTB domain containing 8B [Source:NCBI gene;Acc:419659]	chr23	5214879	5216602	0	0
ENSGALG00000003409	SOGA1	suppressor of glucose, autophagy associated 1 [Source:HGNC Symbol;Acc:HGNC:16111]	chr20	2806856	2820065	0	0
ENSGALG00000003412		ral guanine nucleotide dissociation stimulator [Source:NCBI gene;Acc:427758]	chr17	7265700	7284564	35	17.5
ENSGALG00000003415		DEAD-box helicase 28 [Source:NCBI gene;Acc:427544]	chr11	3524936	3526031	0	0
ENSGALG00000003416	FAM160A2	family with sequence similarity 160 member A2 [Source:HGNC Symbol;Acc:HGNC:25378]	chr1	194464596	194472407	0	0
ENSGALG00000003419	MPHOSPH9	M-phase phosphoprotein 9 [Source:HGNC Symbol;Acc:HGNC:7215]	chr15	5099349	5123800	0	0
ENSGALG00000003420	ZBTB8A	NA	chr23	5225084	5227996	0	0
ENSGALG00000003424	LMX1A	LIM homeobox transcription factor 1, alpha [Source:NCBI gene;Acc:777133]	chr8	5172328	5196196	93.8	71.2
ENSGALG00000003425	GALR1L	galanin receptor type 1-like [Source:NCBI gene;Acc:415713]	chr11	3528455	3544139	0	0
ENSGALG00000003426	RHBDL3	rhomboid like 3 [Source:HGNC Symbol;Acc:HGNC:16502]	chr18	6751726	6795369	0	9.6
ENSGALG00000003427	USP3	ubiquitin specific peptidase 3 [Source:HGNC Symbol;Acc:HGNC:12626]	chr10	3979108	3999147	0	21.4
ENSGALG00000003428		phosphoinositide-3-kinase regulatory subunit 2 [Source:NCBI gene;Acc:771142]	chr28	4018519	4029159	0	0
ENSGALG00000003429	PBX1	PBX homeobox 1 [Source:NCBI gene;Acc:395505]	chr8	5221120	5326117	16.1	21.5
ENSGALG00000003430	PMS2	Gallus gallus PMS1 homolog 2, mismatch repair system component (PMS2), mRNA. [Source:RefSeq mRNA;Acc:NM_001319022]	chr14	978756	991301	0	0
ENSGALG00000003433	DPEP2	dipeptidase 2 [Source:HGNC Symbol;Acc:HGNC:23028]	chr11	3565249	3573871	0	0
ENSGALG00000003434	C17orf75	chromosome 17 open reading frame 75 [Source:HGNC Symbol;Acc:HGNC:30173]	chr18	6801943	6805993	0	0
ENSGALG00000003435	PGC	progastricsin (pepsinogen C) [Source:NCBI gene;Acc:395690]	chr26	4946918	4951439	100	100
ENSGALG00000003438	NUF2	NUF2, NDC80 kinetochore complex component [Source:NCBI gene;Acc:395135]	chr8	5469840	5482033	0	0
ENSGALG00000003439	PLEKHM2	pleckstrin homology and RUN domain containing M2 [Source:HGNC Symbol;Acc:HGNC:29131]	chr21	4197818	4217429	0	19.9
ENSGALG00000003441	GTF3C5	general transcription factor IIIC subunit 5 [Source:NCBI gene;Acc:417164]	chr17	7255552	7262972	56.6	28.3
ENSGALG00000003443	LRRC52	leucine rich repeat containing 52 [Source:HGNC Symbol;Acc:HGNC:32156]	chr8	5481524	5484083	0	0
ENSGALG00000003445	MGST3	microsomal glutathione S-transferase 3 [Source:NCBI gene;Acc:424404]	chr8	5481161	5491026	0	0
ENSGALG00000003447	FRS3	fibroblast growth factor receptor substrate 3 [Source:HGNC Symbol;Acc:HGNC:16970]	chr26	4956897	4963159	0	47.9
ENSGALG00000003454	ZNF207	zinc finger protein 207 [Source:HGNC Symbol;Acc:HGNC:12998]	chr18	6806013	6818207	0	0
ENSGALG00000003456	CA12	carbonic anhydrase 12 [Source:HGNC Symbol;Acc:HGNC:1371]	chr10	4026777	4045255	0	4.9
ENSGALG00000003457	CNP	2',3'-cyclic nucleotide 3' phosphodiesterase [Source:NCBI gene;Acc:395921]	chr27	5156368	5161795	0	0
ENSGALG00000003458	CCZ1	CCZ1 homolog, vacuolar protein trafficking and biogenesis associated [Source:NCBI gene;Acc:416433]	chr14	1005408	1019760	0	0
ENSGALG00000003461	USP49	ubiquitin specific peptidase 49 [Source:HGNC Symbol;Acc:HGNC:20078]	chr26	4994619	5003481	48.3	72
ENSGALG00000003462	OCM	oncomodulin [Source:NCBI gene;Acc:386586]	chr14	1022708	1026597	0	0
ENSGALG00000003464		tetratricopeptide repeat domain 25 [Source:NCBI gene;Acc:100857899]	chr27	5148792	5156649	0	0
ENSGALG00000003465	OCM2	oncomodulin 2 [Source:NCBI gene;Acc:396531]	chr14	1040456	1046408	0	0
ENSGALG00000003466	AKR1B1L	aldo-keto reductase family 1 member E2 [Source:NCBI gene;Acc:418171]	chr1	62199783	62231884	37.9	7.5
ENSGALG00000003467	BYSL	bystin like [Source:HGNC Symbol;Acc:HGNC:1157]	chr26	5026287	5029465	0	0
ENSGALG00000003470	ZMAT4	zinc finger matrin-type 4 [Source:HGNC Symbol;Acc:HGNC:25844]	chr22	2545784	2566226	100	0
ENSGALG00000003472	VWC2L	von Willebrand factor C domain containing protein 2 like [Source:HGNC Symbol;Acc:HGNC:37203]	chr7	4153490	4190146	57.3	94.2
ENSGALG00000003473	SFRP1	secreted frizzled related protein 1 [Source:NCBI gene;Acc:395237]	chr22	2593802	2605192	0	31.6
ENSGALG00000003474	MED20	mediator complex subunit 20 [Source:NCBI gene;Acc:419926]	chr26	5021879	5027230	0	0
ENSGALG00000003475	ACLY	ATP citrate lyase [Source:NCBI gene;Acc:395373]	chr27	5123850	5148462	0	0
ENSGALG00000003476	ERN1	endoplasmic reticulum to nucleus signaling 1 [Source:NCBI gene;Acc:417414]	chr18	6829425	6862360	0	0
ENSGALG00000003478	GFI1B	growth factor independent 1B transcriptional repressor [Source:NCBI gene;Acc:395977]	chr17	7228469	7237845	51.7	0
ENSGALG00000003479	LMTK2	lemur tyrosine kinase 2 [Source:HGNC Symbol;Acc:HGNC:17880]	chr14	1080075	1101282	0	0
ENSGALG00000003483	GOLGA7	golgin A7 [Source:NCBI gene;Acc:426787]	chr22	2614676	2619099	0	0
ENSGALG00000003484	BARD1	BRCA1 associated RING domain 1 [Source:NCBI gene;Acc:424010]	chr7	4211635	4255270	0	0
ENSGALG00000003485	CCND3	cyclin D3 [Source:NCBI gene;Acc:419928]	chr26	5031084	5044004	0	0
ENSGALG00000003487	RAB8B	RAB8B, member RAS oncogene family [Source:HGNC Symbol;Acc:HGNC:30273]	chr10	4056133	4078964	0	0
ENSGALG00000003492	PPP1R3E	protein phosphatase 1, regulatory subunit 3E [Source:NCBI gene;Acc:395787]	chr22	2618837	2627681	0	0
ENSGALG00000003495	ALDH9A1	aldehyde dehydrogenase 9 family member A1 [Source:NCBI gene;Acc:424405]	chr8	5491253	5499429	0	0
ENSGALG00000003496	TEX2	testis expressed 2 [Source:HGNC Symbol;Acc:HGNC:30884]	chr18	6866078	6880193	0	0
ENSGALG00000003498	TAF8	TATA-box binding protein associated factor 8 [Source:NCBI gene;Acc:419929]	chr26	5068594	5076726	0	0
ENSGALG00000003499	MAST3	microtubule associated serine/threonine kinase 3 [Source:HGNC Symbol;Acc:HGNC:19036]	chr28	4037999	4048356	40.6	75.3
ENSGALG00000003500		NA	chr17	7209219	7217645	0	0
ENSGALG00000003503	MYBL2	MYB proto-oncogene like 2 [Source:NCBI gene;Acc:396258]	chr20	3762945	3778650	0	0
ENSGALG00000003505	LACTB	lactamase beta [Source:NCBI gene;Acc:415373]	chr10	4089829	4097175	0	0
ENSGALG00000003507	TECPR1	tectonin beta-propeller repeat containing 1 [Source:HGNC Symbol;Acc:HGNC:22214]	chr14	1112494	1132172	30.5	0
ENSGALG00000003509	SPACA9	sperm acrosome associated 9 [Source:NCBI gene;Acc:772069]	chr17	7190113	7195802	0	0
ENSGALG00000003510	UCK2	uridine-cytidine kinase 2 [Source:NCBI gene;Acc:424406]	chr8	5520739	5536475	0	0
ENSGALG00000003512	SPIK7	serine peptidase inhibitor, Kazal type 7 (putative) [Source:NCBI gene;Acc:416236]	chr13	10573806	10579769	100	9.9
ENSGALG00000003517	ZBTB8OS	zinc finger and BTB domain containing 8 opposite strand [Source:HGNC Symbol;Acc:HGNC:24094]	chr23	5237760	5242820	0	16.6
ENSGALG00000003518	GPAT4	glycerol-3-phosphate acyltransferase 4 [Source:NCBI gene;Acc:426788]	chr22	2632741	2636679	0	0
ENSGALG00000003520	POLG2	DNA polymerase gamma 2, accessory subunit [Source:HGNC Symbol;Acc:HGNC:9180]	chr18	6952525	6958308	0	0
ENSGALG00000003521	TPM1	tropomyosin 1 (alpha) [Source:NCBI gene;Acc:396366]	chr10	4105084	4124581	0	0
ENSGALG00000003522	RBBP4	RB binding protein 4, chromatin remodeling factor [Source:NCBI gene;Acc:395658]	chr23	5242078	5249616	0	0
ENSGALG00000003523	IFT52	intraflagellar transport 52 [Source:NCBI gene;Acc:419165]	chr20	3780166	3793393	0	0
ENSGALG00000003526	TUBGCP2	tubulin gamma complex associated protein 2 [Source:NCBI gene;Acc:423673]	chr6	9374091	9399234	33.4	20.3
ENSGALG00000003527	ARRDC2	arrestin domain containing 2 [Source:HGNC Symbol;Acc:HGNC:25225]	chr28	4063103	4066050	0	0
ENSGALG00000003529	SYNC	syncoilin, intermediate filament protein [Source:HGNC Symbol;Acc:HGNC:28897]	chr23	5250048	5254120	0	0
ENSGALG00000003532	DDX5	DEAD-box helicase 5 [Source:NCBI gene;Acc:395629]	chr18	6959486	6967459	0	0
ENSGALG00000003533	ZNF511	zinc finger protein 511 [Source:HGNC Symbol;Acc:HGNC:28445]	chr6	9398274	9403220	0	0
ENSGALG00000003536	KLHL11	kelch like family member 11 [Source:HGNC Symbol;Acc:HGNC:19008]	chr27	5118445	5124240	0	0
ENSGALG00000003537	SGK2	SGK2, serine/threonine kinase 2 [Source:HGNC Symbol;Acc:HGNC:13900]	chr20	3793904	3800272	68.7	0
ENSGALG00000003539	KIAA1522	KIAA1522 [Source:HGNC Symbol;Acc:HGNC:29301]	chr23	5271073	5278137	0	0
ENSGALG00000003540	CEP95	centrosomal protein 95 [Source:HGNC Symbol;Acc:HGNC:25141]	chr18	6969709	6982733	0	0
ENSGALG00000003545	CFAP77	cilia and flagella associated protein 77 [Source:HGNC Symbol;Acc:HGNC:33776]	chr17	7033549	7055559	82.9	0
ENSGALG00000003548	BAIAP2L1	BAI1 associated protein 2 like 1 [Source:NCBI gene;Acc:416437]	chr14	1148771	1183917	11.9	22.5
ENSGALG00000003549	MTG1	mitochondrial ribosome associated GTPase 1 [Source:NCBI gene;Acc:791224]	chr6	9410235	9413120	0	0
ENSGALG00000003550	ARHGAP40	Rho GTPase activating protein 40 [Source:NCBI gene;Acc:419168]	chr20	3848253	3884504	27.7	0
ENSGALG00000003553	ABCA12	ATP binding cassette subfamily A member 12 [Source:HGNC Symbol;Acc:HGNC:14637]	chr7	4266827	4314712	15.3	65.4
ENSGALG00000003554	OPTC	opticin [Source:NCBI gene;Acc:395130]	chr26	5176353	5180319	100	0
ENSGALG00000003557	PAOX	polyamine oxidase [Source:HGNC Symbol;Acc:HGNC:20837]	chr6	9413043	9422583	0	50.3
ENSGALG00000003559	ACTR5	ARP5 actin related protein 5 homolog [Source:NCBI gene;Acc:419169]	chr20	3889165	3899937	0	0
ENSGALG00000003560	SLC6A2	solute carrier family 6 member 2 [Source:NCBI gene;Acc:395458]	chr11	3672299	3735890	0	1.4
ENSGALG00000003562	NPTX2	neuronal pentraxin 2 [Source:HGNC Symbol;Acc:HGNC:7953]	chr14	1224563	1235848	0	0
ENSGALG00000003563	YARS	tyrosyl-tRNA synthetase [Source:NCBI gene;Acc:419666]	chr23	5279493	5284801	0	0
ENSGALG00000003566	SMURF2	SMAD specific E3 ubiquitin protein ligase 2 [Source:HGNC Symbol;Acc:HGNC:16809]	chr18	6986939	7040727	0	2.8
ENSGALG00000003567	FNDC5	Gallus gallus fibronectin type III domain containing 5 (FNDC5), mRNA. [Source:RefSeq mRNA;Acc:NM_001318986]	chr23	5294114	5305482	0	34.2
ENSGALG00000003568	PPP1R16B	protein phosphatase 1 regulatory subunit 16B [Source:NCBI gene;Acc:419170]	chr20	3917580	3963460	11.1	13.7
ENSGALG00000003569	TMEM130	transmembrane protein 130 [Source:HGNC Symbol;Acc:HGNC:25429]	chr14	1309031	1318531	0	0
ENSGALG00000003570	ATIC	5-aminoimidazole-4-carboxamide ribonucleotide formyltransferase/IMP cyclohydrolase [Source:NCBI gene;Acc:396091]	chr7	4368899	4387211	0	0
ENSGALG00000003572	ARHGEF18	Rho/Rac guanine nucleotide exchange factor 18 [Source:NCBI gene;Acc:420132]	chr28	4085166	4126347	23.7	20
ENSGALG00000003574	LPCAT2	lysophosphatidylcholine acyltransferase 2 [Source:NCBI gene;Acc:415716]	chr11	3756709	3785146	0	1.2
ENSGALG00000003575	DNTTIP1	deoxynucleotidyltransferase terminal interacting protein 1 [Source:HGNC Symbol;Acc:HGNC:16160]	chr20	10704639	10708994	0	0
ENSGALG00000003578	FN1	fibronectin 1 [Source:NCBI gene;Acc:396133]	chr7	4390375	4440159	87.4	53
ENSGALG00000003580	MMP2	matrix metallopeptidase 2 [Source:NCBI gene;Acc:386583]	chr11	3807841	3843046	17	0
ENSGALG00000003584	KPNA2	karyopherin subunit alpha 2 [Source:NCBI gene;Acc:417420]	chr18	7053034	7059178	0	0
ENSGALG00000003588	IRX5	iroquois homeobox 5 [Source:HGNC Symbol;Acc:HGNC:14361]	chr11	4282005	4284957	0	0
ENSGALG00000003589	VTN	vitronectin [Source:NCBI gene;Acc:395935]	chr19	5643262	5648288	65.6	15.7
ENSGALG00000003590	C17orf58	chromosome 17 open reading frame 58 [Source:HGNC Symbol;Acc:HGNC:27568]	chr18	7060123	7067829	0	0
ENSGALG00000003594	ANK1	ankyrin 1 [Source:HGNC Symbol;Acc:HGNC:492]	chr22	2643819	2666793	100	39.2
ENSGALG00000003595	SARM1	sterile alpha and TIR motif containing 1 [Source:HGNC Symbol;Acc:HGNC:17074]	chr19	5647558	5653116	79.5	100
ENSGALG00000003596	TRRAP	transformation/transcription domain associated protein [Source:HGNC Symbol;Acc:HGNC:12347]	chr14	1319482	1397532	0	0
ENSGALG00000003597	AK2	adenylate kinase 2 [Source:HGNC Symbol;Acc:HGNC:362]	chr23	5337092	5344337	0	0
ENSGALG00000003601	ATP2B4	ATPase plasma membrane Ca2+ transporting 4 [Source:HGNC Symbol;Acc:HGNC:817]	chr26	5209470	5248800	28.2	0
ENSGALG00000003602	RPGRIP1L	NA	chr11	4978731	5000529	0	0
ENSGALG00000003604	SLC46A1	solute carrier family 46 member 1 [Source:NCBI gene;Acc:417569]	chr19	5656631	5660643	0	71.5
ENSGALG00000003614	AZIN2	arginine decarboxylase [Source:NCBI gene;Acc:428228]	chr23	5344311	5350016	0	0
ENSGALG00000003624	KLHL10	kelch like family member 10 [Source:NCBI gene;Acc:420033]	chr27	5113316	5117579	0	0
ENSGALG00000003625	NDUFS5	NADH:ubiquinone oxidoreductase subunit S5 [Source:HGNC Symbol;Acc:HGNC:7712]	chr23	5350171	5351689	0	0
ENSGALG00000003628	TLN2	NA	chr10	4197278	4225606	0	0
ENSGALG00000003634	PTEN	phosphatase and tensin homolog [Source:HGNC Symbol;Acc:HGNC:9588]	chr6	9577947	9621608	0	0
ENSGALG00000003636	FBLIM1	filamin binding LIM protein 1 [Source:HGNC Symbol;Acc:HGNC:24686]	chr21	4224796	4228219	0	0
ENSGALG00000003641	KAT6A	lysine acetyltransferase 6A [Source:HGNC Symbol;Acc:HGNC:13013]	chr22	2698595	2723890	0	0
ENSGALG00000003642	PDGFA	platelet derived growth factor subunit A [Source:NCBI gene;Acc:374196]	chr14	1992075	2014052	0	12.3
ENSGALG00000003644		C2 calcium dependent domain containing 4A [Source:NCBI gene;Acc:427491]	chr10	4363655	4365882	0	0
ENSGALG00000003645	PITPNM2	phosphatidylinositol transfer protein membrane associated 2 [Source:HGNC Symbol;Acc:HGNC:21044]	chr15	5176708	5234249	12.7	21.4
ENSGALG00000003647	SLC13A2	solute carrier family 13 member 2 [Source:HGNC Symbol;Acc:HGNC:10917]	chr19	5661477	5671354	83.6	0
ENSGALG00000003648	SVIP	small VCP interacting protein [Source:NCBI gene;Acc:771022]	chr5	3016548	3020836	0	0
ENSGALG00000003650	NOL11	nucleolar protein 11 [Source:NCBI gene;Acc:417423]	chr18	7120865	7132433	0	0
ENSGALG00000003651	NT5C3B	5'-nucleotidase, cytosolic IIIB [Source:NCBI gene;Acc:420034]	chr27	5108613	5113811	0	36.3
ENSGALG00000003652	ATAD1	ATPase family, AAA domain containing 1 [Source:HGNC Symbol;Acc:HGNC:25903]	chr6	9626237	9641125	0	0
ENSGALG00000003655	GAS2	growth arrest specific 2 [Source:NCBI gene;Acc:422970]	chr5	2932911	3012233	27.2	31.8
ENSGALG00000003657	UNC119	unc-119 lipid binding chaperone [Source:HGNC Symbol;Acc:HGNC:12565]	chr19	5722923	5727277	86.7	0
ENSGALG00000003658	DHX35	DEAH-box helicase 35 [Source:HGNC Symbol;Acc:HGNC:15861]	chr20	3978858	4005682	0	0
ENSGALG00000003660	FANCF	FA complementation group F [Source:HGNC Symbol;Acc:HGNC:3587]	chr5	2903331	2905006	0	0
ENSGALG00000003661	SETX	senataxin [Source:HGNC Symbol;Acc:HGNC:445]	chr17	6964407	6992677	32.9	0
ENSGALG00000003663	RBL2	RB transcriptional corepressor like 2 [Source:NCBI gene;Acc:425111]	chr11	5094101	5112994	0	0
ENSGALG00000003665	PIGS	phosphatidylinositol glycan anchor biosynthesis class S [Source:HGNC Symbol;Acc:HGNC:14937]	chr19	5732371	5736975	0	0
ENSGALG00000003670	MAFB	MAF bZIP transcription factor B [Source:NCBI gene;Acc:419173]	chr20	4836751	4839901	0	0
ENSGALG00000003672	UBLCP1	ubiquitin like domain containing CTD phosphatase 1 [Source:NCBI gene;Acc:416237]	chr13	10611658	10624968	0	0
ENSGALG00000003674	DHTKD1	dehydrogenase E1 and transketolase domain containing 1 [Source:HGNC Symbol;Acc:HGNC:23537]	chr1	6275464	6292436	15.9	0
ENSGALG00000003675	PRKAR1B	protein kinase cAMP-dependent type I regulatory subunit beta [Source:HGNC Symbol;Acc:HGNC:9390]	chr14	2034750	2121830	25.7	35
ENSGALG00000003677	NTNG2	netrin G2 [Source:HGNC Symbol;Acc:HGNC:14288]	chr17	6921955	6957371	93.2	48.3
ENSGALG00000003681	TOP1	DNA topoisomerase I [Source:NCBI gene;Acc:396004]	chr20	4864769	5043775	57	18.4
ENSGALG00000003682	ARL6IP4	ADP ribosylation factor like GTPase 6 interacting protein 4 [Source:HGNC Symbol;Acc:HGNC:18076]	chr15	5238153	5242737	0	0
ENSGALG00000003683	MED27	mediator complex subunit 27 [Source:NCBI gene;Acc:417172]	chr17	6810486	6891912	0	4.4
ENSGALG00000003684		NA	chr14	2131568	2141735	0	0
ENSGALG00000003687	OGFOD2	2-oxoglutarate and iron dependent oxygenase domain containing 2 [Source:HGNC Symbol;Acc:HGNC:25823]	chr15	5242479	5248308	0	0
ENSGALG00000003689	PAPSS2	3'-phosphoadenosine 5'-phosphosulfate synthase 2 [Source:HGNC Symbol;Acc:HGNC:8604]	chr6	9643792	9663829	12	53.5
ENSGALG00000003690	KRT14	keratin 14 [Source:NCBI gene;Acc:408039]	chr27	5042180	5053319	0	28.9
ENSGALG00000003691	RNF145	ring finger protein 145 [Source:HGNC Symbol;Acc:HGNC:20853]	chr13	10629868	10673899	0	2.7
ENSGALG00000003693	MACF1	microtubule-actin crosslinking factor 1 [Source:HGNC Symbol;Acc:HGNC:13664]	chr23	5358616	5470470	5.4	13.9
ENSGALG00000003695	MINPP1	multiple inositol-polyphosphate phosphatase 1 [Source:NCBI gene;Acc:395356]	chr6	9679455	9696760	0	11.3
ENSGALG00000003696		NA	chr15	5247609	5253078	0	0
ENSGALG00000003699	EBF1	early B-cell factor 1 [Source:NCBI gene;Acc:395512]	chr13	10683421	10944830	29.1	16.2
ENSGALG00000003701	SGMS1	sphingomyelin synthase 1 [Source:NCBI gene;Acc:378907]	chr6	9714401	9791882	0	2.2
ENSGALG00000003702	CLINT1	clathrin interactor 1 [Source:NCBI gene;Acc:416240]	chr13	11235005	11283731	0	0
ENSGALG00000003703	USE1	unconventional SNARE in the ER 1 [Source:NCBI gene;Acc:420134]	chr28	4172071	4177436	0	0
ENSGALG00000003705	VPS13C	vacuolar protein sorting 13 homolog C [Source:HGNC Symbol;Acc:HGNC:23594]	chr10	4390554	4471783	16.2	3.7
ENSGALG00000003709	PLAT	plasminogen activator, tissue type [Source:HGNC Symbol;Acc:HGNC:9051]	chr22	2738388	2751100	0	0
ENSGALG00000003712	RAPGEF1	Rap guanine nucleotide exchange factor 1 [Source:HGNC Symbol;Acc:HGNC:4568]	chr17	6717452	6765906	0	7.4
ENSGALG00000003713		chloride voltage-gated channel Kb [Source:NCBI gene;Acc:428190]	chr21	4308466	4313313	0	0
ENSGALG00000003717	MYO9B	myosin IXB [Source:NCBI gene;Acc:420135]	chr28	4177071	4217851	0	0
ENSGALG00000003720	FANCD2	Fanconi anemia complementation group D2 [Source:NCBI gene;Acc:415935]	chr12	2737321	2783430	0	0
ENSGALG00000003722	THG1L	tRNA-histidine guanylyltransferase 1 like [Source:NCBI gene;Acc:416242]	chr13	11305712	11311544	0	0
ENSGALG00000003727	HAUS8	HAUS augmin like complex subunit 8 [Source:HGNC Symbol;Acc:HGNC:30532]	chr28	4216927	4224451	0	0
ENSGALG00000003731	FBXO42	F-box protein 42 [Source:HGNC Symbol;Acc:HGNC:29249]	chr21	4331470	4369823	0	7.8
ENSGALG00000003732	UCK1	uridine-cytidine kinase 1 [Source:HGNC Symbol;Acc:HGNC:14859]	chr17	6709265	6713327	0	0
ENSGALG00000003734	SZRD1	SUZ RNA binding domain containing 1 [Source:NCBI gene;Acc:419462]	chr21	4370557	4383502	0	0
ENSGALG00000003736	ABCB9	ATP binding cassette subfamily B member 9 [Source:HGNC Symbol;Acc:HGNC:50]	chr15	5254263	5265560	39.8	0
ENSGALG00000003738	EMC3	ER membrane protein complex subunit 3 [Source:NCBI gene;Acc:415936]	chr12	2782972	2787316	0	0
ENSGALG00000003741	MYO18A	myosin XVIIIA [Source:HGNC Symbol;Acc:HGNC:31104]	chr19	5930014	5956409	20.5	12.5
ENSGALG00000003742	CPAMD8	C3 and PZP like, alpha-2-macroglobulin domain containing 8 [Source:NCBI gene;Acc:420138]	chr28	4228772	4253848	52.6	0
ENSGALG00000003743	VPS37B	VPS37B, ESCRT-I subunit [Source:HGNC Symbol;Acc:HGNC:25754]	chr15	5272165	5282778	0	0
ENSGALG00000003744	ADAM19	ADAM metallopeptidase domain 19 [Source:NCBI gene;Acc:416244]	chr13	11322599	11349859	0	31.9
ENSGALG00000003745	NECAP2	NECAP endocytosis associated 2 [Source:NCBI gene;Acc:419464]	chr21	4383472	4389687	0	0
ENSGALG00000003748	ANO5	anoctamin 5 [Source:NCBI gene;Acc:422973]	chr5	2698925	2749644	12.4	6.5
ENSGALG00000003750	PLCG1	phospholipase C gamma 1 [Source:HGNC Symbol;Acc:HGNC:9065]	chr20	5045900	5076441	0	0
ENSGALG00000003751		N-acylsphingosine amidohydrolase 2 [Source:NCBI gene;Acc:423679]	chr6	9798041	9814620	100	100
ENSGALG00000003753	CYLD	CYLD lysine 63 deubiquitinase [Source:HGNC Symbol;Acc:HGNC:2584]	chr11	6275128	6297860	0	0
ENSGALG00000003757	POMT1	protein O-mannosyltransferase 1 [Source:NCBI gene;Acc:417175]	chr17	6695028	6708396	0	0
ENSGALG00000003758	MREG	melanoregulin [Source:HGNC Symbol;Acc:HGNC:25478]	chr7	4556264	4564659	100	0
ENSGALG00000003759	RORA	RAR related orphan receptor A [Source:NCBI gene;Acc:415377]	chr10	4871753	4975286	0	16.5
ENSGALG00000003766	KIAA0100	KIAA0100 [Source:HGNC Symbol;Acc:HGNC:28960]	chr19	5751789	5766686	0	4.8
ENSGALG00000003767	NKD1	naked cuticle homolog 1 [Source:HGNC Symbol;Acc:HGNC:17045]	chr11	6364520	6469158	20.3	40.4
ENSGALG00000003770	ANXA2	annexin A2 [Source:NCBI gene;Acc:396297]	chr10	5018852	5044352	0	7.7
ENSGALG00000003771	SIN3B	SIN3 transcription regulator family member B [Source:HGNC Symbol;Acc:HGNC:19354]	chr28	4279731	4291581	0	0
ENSGALG00000003774	ATP13A2	ATPase 13A2 [Source:NCBI gene;Acc:419466]	chr21	4411149	4423878	51.8	73.1
ENSGALG00000003777	NELL1	neural EGFL like 1 [Source:HGNC Symbol;Acc:HGNC:7750]	chr5	2200559	2481132	55.3	17.4
ENSGALG00000003778	TMEM38A	transmembrane protein 38A [Source:NCBI gene;Acc:771253]	chr28	4298879	4305616	0	0
ENSGALG00000003781	SUN1	Sad1 and UNC84 domain containing 1 [Source:HGNC Symbol;Acc:HGNC:18587]	chr14	2146515	2174549	0	0
ENSGALG00000003786	BRD7	bromodomain containing 7 [Source:NCBI gene;Acc:415730]	chr11	6629901	6644729	40.5	18.2
ENSGALG00000003788	BNIP2	BCL2 interacting protein 2 [Source:HGNC Symbol;Acc:HGNC:1083]	chr10	5314736	5324861	0	0
ENSGALG00000003789	FAM78A	family with sequence similarity 78 member A [Source:HGNC Symbol;Acc:HGNC:25465]	chr17	6604164	6610307	78.7	0
ENSGALG00000003793	GTF2A2	general transcription factor IIA subunit 2 [Source:NCBI gene;Acc:770910]	chr10	5330396	5335922	0	0
ENSGALG00000003794	SLC35E1	solute carrier family 35 member E1 [Source:HGNC Symbol;Acc:HGNC:20803]	chr28	4326347	4331603	0	0
ENSGALG00000003795	DENR	density regulated re-initiation and release factor [Source:NCBI gene;Acc:771794]	chr15	5310252	5316972	0	0
ENSGALG00000003798	GET4	golgi to ER traffic protein 4 [Source:NCBI gene;Acc:416450]	chr14	2175963	2185844	0	0
ENSGALG00000003799	USP4	ubiquitin specific peptidase 4 [Source:NCBI gene;Acc:415937]	chr12	2791047	2820741	0	0
ENSGALG00000003800	PABPC4	poly(A) binding protein cytoplasmic 4 [Source:HGNC Symbol;Acc:HGNC:8557]	chr23	5482619	5494657	0	0
ENSGALG00000003802	OTUD7A	OTU deubiquitinase 7A [Source:HGNC Symbol;Acc:HGNC:20718]	chr10	5449021	5483094	0	0
ENSGALG00000003805	PRKG1	protein kinase cGMP-dependent 1 [Source:HGNC Symbol;Acc:HGNC:9414]	chr6	9867624	10254176	32	23.2
ENSGALG00000003806	RHOA	ras homolog family member A [Source:NCBI gene;Acc:395442]	chr12	2825879	2844768	0	0
ENSGALG00000003807	GPN3	GPN-loop GTPase 3 [Source:HGNC Symbol;Acc:HGNC:30186]	chr15	5315418	5320574	0	0
ENSGALG00000003812	UBE2F	ubiquitin conjugating enzyme E2 F (putative) [Source:NCBI gene;Acc:424015]	chr7	4582562	4646141	16.5	22.6
ENSGALG00000003814	DKK1	dickkopf WNT signaling pathway inhibitor 1 [Source:HGNC Symbol;Acc:HGNC:2891]	chr6	10258129	10260345	18.7	0
ENSGALG00000003815	RPN2	ribophorin II [Source:NCBI gene;Acc:419177]	chr20	5165279	5186674	0	0
ENSGALG00000003816	NT5C1A	5'-nucleotidase, cytosolic IA [Source:HGNC Symbol;Acc:HGNC:17819]	chr23	5511936	5519027	0	24.9
ENSGALG00000003818	CYFIP2	cytoplasmic FMR1 interacting protein 2 [Source:HGNC Symbol;Acc:HGNC:13760]	chr13	11367959	11408460	81.3	42.1
ENSGALG00000003819	ADAP1	ArfGAP with dual PH domains 1 [Source:HGNC Symbol;Acc:HGNC:16486]	chr14	2188397	2214814	3.4	58.7
ENSGALG00000003820	ARPC3	actin related protein 2/3 complex subunit 3 [Source:NCBI gene;Acc:416837]	chr15	5321168	5326598	0	0
ENSGALG00000003821	RAMP1	receptor activity modifying protein 1 [Source:HGNC Symbol;Acc:HGNC:9843]	chr7	4646817	4657476	0	25.3
ENSGALG00000003824	CHERP	calcium homeostasis endoplasmic reticulum protein [Source:NCBI gene;Acc:420144]	chr28	4335088	4347393	0	0
ENSGALG00000003826	ANAPC7	anaphase promoting complex subunit 7 [Source:HGNC Symbol;Acc:HGNC:17380]	chr15	5326849	5333593	0	22.2
ENSGALG00000003829	HPCAL4	hippocalcin like 4 [Source:HGNC Symbol;Acc:HGNC:18212]	chr23	5519713	5522706	0	60.1
ENSGALG00000003832	TEX264	testis expressed 264 [Source:NCBI gene;Acc:415938]	chr12	2868494	2892764	0	44.5
ENSGALG00000003833	CACNA1E	calcium voltage-gated channel subunit alpha1 E [Source:HGNC Symbol;Acc:HGNC:1392]	chr8	5721919	5795086	92.2	81.6
ENSGALG00000003836		RNA binding motif protein 44 [Source:NCBI gene;Acc:107049003]	chr7	4658310	4664195	0	1.6
ENSGALG00000003837	ADCY7	adenylate cyclase 7 [Source:HGNC Symbol;Acc:HGNC:238]	chr11	6648795	6703333	0	0
ENSGALG00000003838		family with sequence similarity 49 member A-like [Source:NCBI gene;Acc:419677]	chr23	5525898	5528643	0	0
ENSGALG00000003839	GRM2	glutamate metabotropic receptor 2 [Source:HGNC Symbol;Acc:HGNC:4594]	chr12	2895623	2901591	80.4	100
ENSGALG00000003841		diacylglycerol kinase kappa [Source:NCBI gene;Acc:422129]	chr4	1852110	1864104	0	37.5
ENSGALG00000003842	GHRH	growth hormone releasing hormone [Source:NCBI gene;Acc:419178]	chr20	5188787	5196785	0	0
ENSGALG00000003845	MKNK2	MAP kinase interacting serine/threonine kinase 2 [Source:HGNC Symbol;Acc:HGNC:7111]	chr28	2131019	2137639	0	0
ENSGALG00000003849	TRPM1	transient receptor potential cation channel subfamily M member 1 [Source:HGNC Symbol;Acc:HGNC:7146]	chr10	5621377	5662732	29.7	0
ENSGALG00000003851	TRIT1	tRNA isopentenyltransferase 1 [Source:HGNC Symbol;Acc:HGNC:20286]	chr23	5531405	5545870	0	0
ENSGALG00000003854	IFT81	intraflagellar transport 81 [Source:NCBI gene;Acc:416839]	chr15	5415128	5454296	0	0
ENSGALG00000003855	SRC	SRC proto-oncogene, non-receptor tyrosine kinase [Source:NCBI gene;Acc:396442]	chr20	5211188	5229299	0	0
ENSGALG00000003859	KRT222	keratin 222 [Source:NCBI gene;Acc:420046]	chr27	4924119	4930221	0	0
ENSGALG00000003860	MID2	midline 2 [Source:HGNC Symbol;Acc:HGNC:7096]	chr4	1738814	1777956	65.1	26.4
ENSGALG00000003861	HERC4	HECT and RLD domain containing E3 ubiquitin protein ligase 4 [Source:HGNC Symbol;Acc:HGNC:24521]	chr6	10419368	10449186	0	0
ENSGALG00000003862	LRRFIP1	NA	chr7	4682652	4718418	0	0
ENSGALG00000003863	P2RX7	purinergic receptor P2X 7 [Source:HGNC Symbol;Acc:HGNC:8537]	chr15	5457825	5469803	0	0
ENSGALG00000003866	FIBCD1	fibrinogen C domain containing 1 [Source:HGNC Symbol;Acc:HGNC:25922]	chr17	6509409	6516405	48.5	51.3
ENSGALG00000003870	MED7	mediator complex subunit 7 [Source:HGNC Symbol;Acc:HGNC:2378]	chr13	11454327	11456801	0	0
ENSGALG00000003875	ABL1	ABL proto-oncogene 1, non-receptor tyrosine kinase [Source:HGNC Symbol;Acc:HGNC:76]	chr17	6472413	6500584	0	0
ENSGALG00000003876	TIMD4	T-cell immunoglobulin and mucin domain containing 4 [Source:NCBI gene;Acc:416250]	chr13	11469102	11484197	39.7	33.8
ENSGALG00000003878	PIN4	peptidylprolyl cis/trans isomerase, NIMA-interacting 4 [Source:HGNC Symbol;Acc:HGNC:8992]	chr4	1689848	1691041	0	0
ENSGALG00000003879	MFSD2A	major facilitator superfamily domain containing 2A [Source:HGNC Symbol;Acc:HGNC:25897]	chr23	5554373	5562608	0	0
ENSGALG00000003880	STX10	syntaxin 10 [Source:NCBI gene;Acc:424413]	chr8	5822026	5836519	0	0
ENSGALG00000003881	ERCC6L	ERCC excision repair 6 like, spindle assembly checkpoint helicase [Source:HGNC Symbol;Acc:HGNC:20794]	chr4	1682833	1687408	0	100
ENSGALG00000003882	SMARCE1	SWI/SNF related, matrix associated, actin dependent regulator of chromatin, subfamily e, member 1 [Source:NCBI gene;Acc:420047]	chr27	4907122	4922284	0	0
ENSGALG00000003883	MTMR10	NA	chr10	5701996	5705446	0	0
ENSGALG00000003885		NA	chr8	5837149	5838630	62.8	0
ENSGALG00000003886	SGCD	sarcoglycan delta [Source:HGNC Symbol;Acc:HGNC:10807]	chr13	11524677	11645693	7.4	10.4
ENSGALG00000003891	ZNF423	zinc finger protein 423 [Source:HGNC Symbol;Acc:HGNC:16762]	chr11	6819494	7018204	2.7	19.8
ENSGALG00000003893	XPR1	xenotropic and polytropic retrovirus receptor 1 [Source:HGNC Symbol;Acc:HGNC:12827]	chr8	5844984	5920781	52.2	47.1
ENSGALG00000003895	PRDM12	PR/SET domain 12 [Source:HGNC Symbol;Acc:HGNC:13997]	chr17	6420991	6427617	0	0
ENSGALG00000003899	RAB17	RAB17, member RAS oncogene family [Source:HGNC Symbol;Acc:HGNC:16523]	chr7	4768539	4774251	48.2	84.9
ENSGALG00000003901	P2RX4	purinergic receptor P2X 4 [Source:NCBI gene;Acc:374166]	chr15	5470736	5477313	0	0
ENSGALG00000003904	MLPH	melanophilin [Source:NCBI gene;Acc:424019]	chr7	4777561	4795771	73.6	72
ENSGALG00000003906	MPHOSPH10	M-phase phosphoprotein 10 [Source:HGNC Symbol;Acc:HGNC:7213]	chr10	5726011	5732439	0	0
ENSGALG00000003907	N4BP1	NEDD4 binding protein 1 [Source:NCBI gene;Acc:415739]	chr11	7410207	7427408	0	0
ENSGALG00000003908	SLC6A5	solute carrier family 6 member 5 [Source:HGNC Symbol;Acc:HGNC:11051]	chr5	2161080	2188356	0	0
ENSGALG00000003909	PIGT	phosphatidylinositol glycan anchor biosynthesis class T [Source:HGNC Symbol;Acc:HGNC:14938]	chr20	5240012	5247304	0	0
ENSGALG00000003911	CACNG5	calcium voltage-gated channel auxiliary subunit gamma 5 [Source:HGNC Symbol;Acc:HGNC:1409]	chr18	7370025	7382126	57.6	25.4
ENSGALG00000003913	MCEE	methylmalonyl-CoA epimerase [Source:NCBI gene;Acc:415385]	chr10	5732815	5743137	0	0
ENSGALG00000003914	CALR3	calreticulin 3 [Source:HGNC Symbol;Acc:HGNC:20407]	chr28	4351495	4355222	0	100
ENSGALG00000003916	SIAH1	siah E3 ubiquitin protein ligase 1 [Source:HGNC Symbol;Acc:HGNC:10857]	chr11	7479456	7497883	0	0
ENSGALG00000003919	MRPL22	mitochondrial ribosomal protein L22 [Source:HGNC Symbol;Acc:HGNC:14480]	chr13	12009059	12016282	0	0
ENSGALG00000003920	OCRL	OCRL, inositol polyphosphate-5-phosphatase [Source:HGNC Symbol;Acc:HGNC:8108]	chr4	1665052	1683587	0	4.8
ENSGALG00000003921	DBNDD2	dysbindin domain containing 2 [Source:HGNC Symbol;Acc:HGNC:15881]	chr20	5248043	5254971	0	0
ENSGALG00000003922	TOP2A	topoisomerase (DNA) II alpha [Source:NCBI gene;Acc:395570]	chr27	4838538	4857684	0	0
ENSGALG00000003923	COL6A3	collagen type VI alpha 3 chain [Source:NCBI gene;Acc:396548]	chr7	4807759	4861524	96.7	93.2
ENSGALG00000003924	LHX4-AS1	LHX4 antisense RNA 1 [Source:NCBI gene;Acc:424416]	chr8	5921295	5988483	23.7	51.6
ENSGALG00000003925	MYPN	myopalladin [Source:HGNC Symbol;Acc:HGNC:23246]	chr6	10476399	10519233	18.9	0.7
ENSGALG00000003929	SYS1	SYS1, golgi trafficking protein [Source:NCBI gene;Acc:419183]	chr20	5266251	5269008	0	0
ENSGALG00000003930	APBA2	amyloid beta precursor protein binding family A member 2 [Source:HGNC Symbol;Acc:HGNC:579]	chr10	5794053	5833007	35.4	6.9
ENSGALG00000003932	SDC4	syndecan 4 [Source:NCBI gene;Acc:419184]	chr20	5272795	5288746	0	0
ENSGALG00000003933	QSOX1	quiescin Q6 sulfhydryl oxidase 1 [Source:NCBI gene;Acc:373914]	chr8	6001334	6009435	0	0
ENSGALG00000003935	PBLD	phenazine biosynthesis like protein domain containing [Source:NCBI gene;Acc:423685]	chr6	10545929	10561308	0	0
ENSGALG00000003936	PPT1	palmitoyl-protein thioesterase 1 [Source:NCBI gene;Acc:419681]	chr23	5575818	5580972	0	0
ENSGALG00000003937	GEMIN5	gem nuclear organelle associated protein 5 [Source:HGNC Symbol;Acc:HGNC:20043]	chr13	12016887	12033276	0	40.3
ENSGALG00000003939	KLF2	Kruppel like factor 2 [Source:NCBI gene;Acc:420148]	chr28	4398876	4401704	64.5	0
ENSGALG00000003941	FUBP3	far upstream element binding protein 3 [Source:NCBI gene;Acc:417184]	chr17	6376057	6412680	0	8.7
ENSGALG00000003942	LONP2	lon peptidase 2, peroxisomal [Source:NCBI gene;Acc:415740]	chr11	7501220	7540987	0	0
ENSGALG00000003944	FAM189A1	family with sequence similarity 189 member A1 [Source:HGNC Symbol;Acc:HGNC:29075]	chr10	5835736	5905878	0	6
ENSGALG00000003947	HNRNPH3	heterogeneous nuclear ribonucleoprotein H3 [Source:NCBI gene;Acc:423686]	chr6	10560010	10567007	0	0
ENSGALG00000003948	ALAS2	5'-aminolevulinate synthase 2 [Source:NCBI gene;Acc:552895]	chr12	2926904	2936421	2	0
ENSGALG00000003950	CNOT8	CCR4-NOT transcription complex subunit 8 [Source:NCBI gene;Acc:416255]	chr13	12034550	12041547	0	0
ENSGALG00000003952	RBPJL	recombination signal binding protein for immunoglobulin kappa J region like [Source:HGNC Symbol;Acc:HGNC:13761]	chr20	5294048	5307316	83.8	90.8
ENSGALG00000003955	CEP350	centrosomal protein 350 [Source:HGNC Symbol;Acc:HGNC:24238]	chr8	6038908	6069262	0	0
ENSGALG00000003958	PRMT3	protein arginine methyltransferase 3 [Source:NCBI gene;Acc:422975]	chr5	2086059	2141355	15.2	18.4
ENSGALG00000003959	AP1M1	adaptor related protein complex 1 subunit mu 1 [Source:NCBI gene;Acc:420149]	chr28	4424049	4433375	0	0
ENSGALG00000003966	RPL23A	ribosomal protein L23a [Source:HGNC Symbol;Acc:HGNC:10317]	chr19	5801611	5804506	0	0
ENSGALG00000003969	EMC1	ER membrane protein complex subunit 1 [Source:NCBI gene;Acc:419470]	chr21	4656305	4666768	0	0
ENSGALG00000003972	FAXDC2	fatty acid hydroxylase domain containing 2 [Source:NCBI gene;Acc:416256]	chr13	12042731	12054922	0	0
ENSGALG00000003973	TLCD1	TLC domain containing 1 [Source:NCBI gene;Acc:417575]	chr19	5807307	5809496	0	0
ENSGALG00000003976	BCORL1	BCL6 corepressor like 1 [Source:HGNC Symbol;Acc:HGNC:25657]	chr4	1600734	1625997	0	0
ENSGALG00000003977	TWF2	twinfilin actin binding protein 2 [Source:NCBI gene;Acc:415940]	chr12	2935766	2954690	0	0
ENSGALG00000003978	CIB3	calcium and integrin binding family member 3 [Source:HGNC Symbol;Acc:HGNC:24580]	chr28	4433452	4437922	0	0
ENSGALG00000003979	NEK8	NIMA related kinase 8 [Source:HGNC Symbol;Acc:HGNC:13387]	chr19	5813449	5819423	0	29.3
ENSGALG00000003980	IQCA1	IQ motif containing with AAA domain 1 [Source:HGNC Symbol;Acc:HGNC:26195]	chr7	5084691	5163120	94.1	51.6
ENSGALG00000003985	TARSL2	threonyl-tRNA synthetase like 2 [Source:NCBI gene;Acc:415389]	chr10	6151661	6167756	0	0
ENSGALG00000003986	PITHD1	PITH domain containing 1 [Source:HGNC Symbol;Acc:HGNC:25022]	chr23	5597641	5600060	0	0
ENSGALG00000003987	TRAF4	TNF receptor associated factor 4 [Source:HGNC Symbol;Acc:HGNC:12034]	chr19	5822970	5827376	0	0
ENSGALG00000003990		NA	chr6	10568786	10582503	0	0
ENSGALG00000003991	MRTO4	MRT4 homolog, ribosome maturation factor [Source:NCBI gene;Acc:428192]	chr21	4665892	4668550	0	0
ENSGALG00000003995	ERAL1	Era like 12S mitochondrial rRNA chaperone 1 [Source:NCBI gene;Acc:374084]	chr19	5858302	5862879	0	0
ENSGALG00000003999	NAV2	neuron navigator 2 [Source:HGNC Symbol;Acc:HGNC:15997]	chr5	1910217	1996488	0	0
ENSGALG00000004002	LYPLA2	lysophospholipase II [Source:NCBI gene;Acc:419685]	chr23	5601659	5605993	0	0
ENSGALG00000004003	AIFM1	apoptosis inducing factor mitochondria associated 1 [Source:NCBI gene;Acc:428688]	chr4	1590295	1602749	0	0
ENSGALG00000004004	PHKB	phosphorylase kinase regulatory subunit beta [Source:NCBI gene;Acc:415741]	chr11	7629815	7701847	6.7	0
ENSGALG00000004005	AKR7L	aldo-keto reductase family 7 like (gene/pseudogene) [Source:HGNC Symbol;Acc:HGNC:24056]	chr21	4668782	4673218	0	0
ENSGALG00000004009	DHRS13	dehydrogenase/reductase 13 [Source:HGNC Symbol;Acc:HGNC:28326]	chr19	5880111	5882667	0	0
ENSGALG00000004017	TOR1AIP2	torsin 1A interacting protein 2 [Source:HGNC Symbol;Acc:HGNC:24055]	chr8	6089379	6099342	0	84.5
ENSGALG00000004018	GLYCTK	glycerate kinase [Source:HGNC Symbol;Acc:HGNC:24247]	chr12	2986211	2993962	0	0
ENSGALG00000004019	MARS2	methionyl-tRNA synthetase 2, mitochondrial [Source:HGNC Symbol;Acc:HGNC:25133]	chr4	1587895	1591440	0	0
ENSGALG00000004028	MATN4	matrilin 4 [Source:HGNC Symbol;Acc:HGNC:6910]	chr20	5308306	5314214	100	100
ENSGALG00000004033	GALNT10	polypeptide N-acetylgalactosaminyltransferase 10 [Source:HGNC Symbol;Acc:HGNC:19873]	chr13	12161431	12238053	0	0
ENSGALG00000004034	CAPZB	capping actin protein of muscle Z-line beta subunit [Source:NCBI gene;Acc:396418]	chr21	4679440	4732761	0	0
ENSGALG00000004035	CRYBA1	crystallin beta A1 [Source:NCBI gene;Acc:396499]	chr19	5961495	5965823	0	0
ENSGALG00000004037	DNA2	DNA replication helicase/nuclease 2 [Source:NCBI gene;Acc:423688]	chr6	10593818	10608866	0	0
ENSGALG00000004038	ADAL	adenosine deaminase like [Source:NCBI gene;Acc:415391]	chr10	6172813	6183100	0	0
ENSGALG00000004039	MINOS1	mitochondrial inner membrane organizing system 1 [Source:NCBI gene;Acc:419474]	chr21	4740188	4756189	0	0.7
ENSGALG00000004040	MFAP3	microfibrillar associated protein 3 [Source:NCBI gene;Acc:416261]	chr13	12264912	12275409	0	0
ENSGALG00000004042	NUFIP2	NUFIP2, FMR1 interacting protein 2 [Source:HGNC Symbol;Acc:HGNC:17634]	chr19	5973923	5984908	0	27.1
ENSGALG00000004044	CSRP3	cysteine and glycine rich protein 3 [Source:NCBI gene;Acc:422979]	chr5	1655609	1666118	0	0
ENSGALG00000004045	AGAP1	ArfGAP with GTPase domain, ankyrin repeat and PH domain 1 [Source:HGNC Symbol;Acc:HGNC:16922]	chr7	5204645	5492854	2.9	40.9
ENSGALG00000004046	LARP6	La ribonucleoprotein domain family member 6 [Source:HGNC Symbol;Acc:HGNC:24012]	chr10	6186114	6193201	0	0
ENSGALG00000004047	GALE	UDP-galactose-4-epimerase [Source:HGNC Symbol;Acc:HGNC:4116]	chr23	5607021	5610356	0	0
ENSGALG00000004048	PTPRS	protein tyrosine phosphatase, receptor type S [Source:NCBI gene;Acc:396375]	chr28	4625574	4748768	0	3
ENSGALG00000004049	ITFG1	integrin alpha FG-GAP repeat containing 1 [Source:NCBI gene;Acc:415742]	chr11	7700984	7916741	2.5	0.6
ENSGALG00000004052	GPR107	G protein-coupled receptor 107 [Source:NCBI gene;Acc:417186]	chr17	6288763	6319401	0	0
ENSGALG00000004055	C7orf50	chromosome 7 open reading frame 50 [Source:HGNC Symbol;Acc:HGNC:22421]	chr14	2277633	2300990	0	11.6
ENSGALG00000004057	HMGCL	3-hydroxymethyl-3-methylglutaryl-CoA lyase [Source:NCBI gene;Acc:396316]	chr23	5610015	5614138	0	0
ENSGALG00000004058	GPR146	G protein-coupled receptor 146 [Source:NCBI gene;Acc:416456]	chr14	2300290	2333438	0	0
ENSGALG00000004059	LRRC49	leucine rich repeat containing 49 [Source:HGNC Symbol;Acc:HGNC:25965]	chr10	6193787	6233133	0	0
ENSGALG00000004063	SLC25A14	solute carrier family 25 member 14 [Source:NCBI gene;Acc:422141]	chr4	1571925	1579312	0	25.4
ENSGALG00000004064	GPER1	G protein-coupled estrogen receptor 1 [Source:NCBI gene;Acc:416457]	chr14	2354294	2358320	0	0
ENSGALG00000004065	SLC25A16	solute carrier family 25 member 16 [Source:HGNC Symbol;Acc:HGNC:10986]	chr6	10611737	10627595	0	8.2
ENSGALG00000004066	HTR6	5-hydroxytryptamine receptor 6 [Source:NCBI gene;Acc:430019]	chr21	4776127	4780129	0	100
ENSGALG00000004068	FAM114A2	family with sequence similarity 114 member A2 [Source:HGNC Symbol;Acc:HGNC:1333]	chr13	12274485	12284805	0	0
ENSGALG00000004069	GPR119	Gallus gallus G protein-coupled receptor 119 (GPR119), mRNA. [Source:RefSeq mRNA;Acc:NM_001318415]	chr4	1569852	1571393	0	38.5
ENSGALG00000004070	MICALL2	MICAL like 2 [Source:HGNC Symbol;Acc:HGNC:29672]	chr14	2534246	2556748	0	8.7
ENSGALG00000004071	NETO2	neuropilin and tolloid like 2 [Source:HGNC Symbol;Acc:HGNC:14644]	chr11	7779361	7806013	0	0
ENSGALG00000004074	KCNS1	potassium voltage-gated channel modifier subfamily S member 1 [Source:HGNC Symbol;Acc:HGNC:6300]	chr20	5323846	5328102	100	97.6
ENSGALG00000004078		LON peptidase N-terminal domain and RING finger protein 2-like [Source:NCBI gene;Acc:416263]	chr13	12295923	12305351	0	0
ENSGALG00000004079	ENOX2	ecto-NOX disulfide-thiol exchanger 2 [Source:NCBI gene;Acc:422142]	chr4	1544019	1568352	0	0
ENSGALG00000004081	TMCO4	transmembrane and coiled-coil domains 4 [Source:HGNC Symbol;Acc:HGNC:27393]	chr21	4782259	4817241	12	22.4
ENSGALG00000004082	TAOK1	TAO kinase 1 [Source:HGNC Symbol;Acc:HGNC:29259]	chr19	5998834	6056408	0	16.1
ENSGALG00000004083	GRIA1	glutamate ionotropic receptor AMPA type subunit 1 [Source:NCBI gene;Acc:414893]	chr13	12326556	12434927	77.3	49.6
ENSGALG00000004085	ZDHHC13	zinc finger DHHC-type containing 13 [Source:NCBI gene;Acc:422980]	chr5	1641009	1654786	0	0
ENSGALG00000004087	THSD4	thrombospondin type 1 domain containing 4 [Source:HGNC Symbol;Acc:HGNC:25835]	chr10	6290973	6524226	0	14.1
ENSGALG00000004088	FNBP1	formin binding protein 1 [Source:HGNC Symbol;Acc:HGNC:17069]	chr17	6198890	6285218	0	3.5
ENSGALG00000004093	TBX22	T-box 22 [Source:NCBI gene;Acc:373895]	chr4	1518995	1524660	75.2	100
ENSGALG00000004096	CHRNA7	cholinergic receptor nicotinic alpha 7 subunit [Source:NCBI gene;Acc:374001]	chr10	6597145	6637679	11.1	0.7
ENSGALG00000004097	LRRC38	leucine rich repeat containing 38 [Source:HGNC Symbol;Acc:HGNC:27005]	chr21	5218712	5231535	0	0
ENSGALG00000004098	STK4	serine/threonine kinase 4 [Source:NCBI gene;Acc:419187]	chr20	5330401	5371086	11.8	0
ENSGALG00000004101	NMUR2	Gallus gallus neuromedin U receptor 2 (NMUR2), mRNA. [Source:RefSeq mRNA;Acc:NM_001318437]	chr13	12685980	12695065	0	0
ENSGALG00000004103	FAM81A	family with sequence similarity 81 member A [Source:HGNC Symbol;Acc:HGNC:28379]	chr10	6654750	6666273	0	7.8
ENSGALG00000004104	INTS1	integrator complex subunit 1 [Source:HGNC Symbol;Acc:HGNC:24555]	chr14	2565759	2593034	0	0
ENSGALG00000004106	DHCR7	7-dehydrocholesterol reductase [Source:NCBI gene;Acc:422982]	chr5	1629527	1636724	0	0
ENSGALG00000004107	ITM2A	integral membrane protein 2A [Source:NCBI gene;Acc:422145]	chr4	1483212	1492746	0	0
ENSGALG00000004108	CCAR1	cell division cycle and apoptosis regulator 1 [Source:HGNC Symbol;Acc:HGNC:24236]	chr6	10735472	10754924	0	0
ENSGALG00000004110		translocase of outer mitochondrial membrane 34 [Source:NCBI gene;Acc:419188]	chr20	5369582	5373738	0	0
ENSGALG00000004112	FUCA1	alpha-L-fucosidase 1 [Source:HGNC Symbol;Acc:HGNC:4006]	chr23	5614065	5619227	0	0
ENSGALG00000004113		putative P2Y purinoceptor 10-like [Source:NCBI gene;Acc:422147]	chr4	1459004	1463941	100	10
ENSGALG00000004115	DNAJA2	DnaJ heat shock protein family (Hsp40) member A2 [Source:NCBI gene;Acc:415744]	chr11	7836416	7847795	0	0
ENSGALG00000004116	TRPM8	transient receptor potential cation channel subfamily M member 8 [Source:NCBI gene;Acc:424025]	chr7	5573732	5604112	75.4	24.7
ENSGALG00000004120	CNR2	cannabinoid receptor 2 [Source:HGNC Symbol;Acc:HGNC:2160]	chr23	5619783	5621338	0	0
ENSGALG00000004121	LPAR4	lysophosphatidic acid receptor 4 [Source:NCBI gene;Acc:422149]	chr4	1408832	1423642	52.7	57.7
ENSGALG00000004122	PNRC2	proline rich nuclear receptor coactivator 2 [Source:NCBI gene;Acc:419688]	chr23	5625079	5629689	0	0
ENSGALG00000004123	PABPC1L	poly(A) binding protein cytoplasmic 1 like [Source:HGNC Symbol;Acc:HGNC:15797]	chr20	5378064	5387576	0	0
ENSGALG00000004127		NA	chr4	1381371	1382524	100	100
ENSGALG00000004128	CYSLTR1	cysteinyl leukotriene receptor 1 [Source:HGNC Symbol;Acc:HGNC:17451]	chr4	1361144	1373192	72.6	37.7
ENSGALG00000004129	SPP2	secreted phosphoprotein 2 [Source:NCBI gene;Acc:396080]	chr7	5610950	5619226	71.9	0
ENSGALG00000004133	SRSF10	serine/arginine-rich splicing factor 10 [Source:NCBI gene;Acc:419689]	chr23	5630108	5641228	0	0
ENSGALG00000004134	GLRA1	glycine receptor alpha 1 [Source:HGNC Symbol;Acc:HGNC:4326]	chr13	12847618	12869490	12.3	65.7
ENSGALG00000004140	SH3BP4	SH3 domain binding protein 4 [Source:HGNC Symbol;Acc:HGNC:10826]	chr7	5782340	5795353	98	100
ENSGALG00000004141	LBFABP	liver basic fatty acid binding protein [Source:NCBI gene;Acc:395345]	chr23	5643194	5646211	0	0
ENSGALG00000004143	YWHAB	tyrosine 3-monooxygenase/tryptophan 5-monooxygenase activation protein beta [Source:NCBI gene;Acc:419190]	chr20	5388593	5402082	0	0
ENSGALG00000004144	DDX21	DExD-box helicase 21 [Source:HGNC Symbol;Acc:HGNC:2744]	chr6	10781646	10795181	0	0
ENSGALG00000004146	RIMS4	regulating synaptic membrane exocytosis 4 [Source:HGNC Symbol;Acc:HGNC:16183]	chr20	5423773	5467530	0	4.8
ENSGALG00000004150	MYO1E	myosin IE [Source:HGNC Symbol;Acc:HGNC:7599]	chr10	6672361	6750075	0	0
ENSGALG00000004152	C9orf78	chromosome 9 open reading frame 78 [Source:HGNC Symbol;Acc:HGNC:24932]	chr17	6169694	6174859	0	0
ENSGALG00000004153	NADSYN1	NAD synthetase 1 [Source:NCBI gene;Acc:422983]	chr5	1612140	1630282	0	0
ENSGALG00000004154	WISP2	WNT1 inducible signaling pathway protein 2 [Source:HGNC Symbol;Acc:HGNC:12770]	chr20	5488264	5492056	6.8	0
ENSGALG00000004155	MYOM3	myomesin 3 [Source:HGNC Symbol;Acc:HGNC:26679]	chr23	5648230	5671910	0	80.3
ENSGALG00000004156	KIF1BP	KIF1 binding protein [Source:NCBI gene;Acc:423694]	chr6	10805115	10814395	0	0
ENSGALG00000004160	G3BP1	G3BP stress granule assembly factor 1 [Source:NCBI gene;Acc:416265]	chr13	12882808	12904331	0	11.1
ENSGALG00000004161	CCNB2	cyclin B2 [Source:NCBI gene;Acc:415400]	chr10	6752260	6759877	0	0
ENSGALG00000004162	SLC16A6	solute carrier family 16 member 6 [Source:HGNC Symbol;Acc:HGNC:10927]	chr18	7872473	7879062	0	0
ENSGALG00000004163	NPHS2	NPHS2, podocin [Source:HGNC Symbol;Acc:HGNC:13394]	chr8	6148543	6155430	0	90.8
ENSGALG00000004165	TOR1A	torsin family 1 member A [Source:NCBI gene;Acc:417190]	chr17	6165471	6169604	0	0
ENSGALG00000004166	VPS51	VPS51, GARP complex subunit [Source:NCBI gene;Acc:422984]	chr5	1605572	1615533	0	0
ENSGALG00000004167	SRGN	serglycin [Source:HGNC Symbol;Acc:HGNC:9361]	chr6	10819203	10821527	0	100
ENSGALG00000004168	FEM1A	fem-1 homolog A [Source:HGNC Symbol;Acc:HGNC:16934]	chr28	4883400	4886816	0	100
ENSGALG00000004169		fibronectin type III domain containing 3A-like [Source:NCBI gene;Acc:422151]	chr4	1310797	1346833	0	0
ENSGALG00000004170	ADA	adenosine deaminase [Source:NCBI gene;Acc:419194]	chr20	5500632	5513764	25.1	32.5
ENSGALG00000004171	RNF111	ring finger protein 111 [Source:NCBI gene;Acc:374021]	chr10	6760760	6811500	0	0
ENSGALG00000004172	BET1L	Bet1 golgi vesicular membrane trafficking protein like [Source:NCBI gene;Acc:422985]	chr5	1599196	1604031	0	0
ENSGALG00000004173	AXDND1	axonemal dynein light chain domain containing 1 [Source:HGNC Symbol;Acc:HGNC:26564]	chr8	6158567	6178248	19.8	93
ENSGALG00000004174	VPS26A	VPS26, retromer complex component A [Source:HGNC Symbol;Acc:HGNC:12711]	chr6	10821279	10833557	0	5
ENSGALG00000004176	ATOX1	antioxidant 1 copper chaperone [Source:NCBI gene;Acc:770231]	chr13	12905407	12910066	0	0
ENSGALG00000004179	ANAPC5	anaphase promoting complex subunit 5 [Source:NCBI gene;Acc:416842]	chr15	5492611	5504775	0	0
ENSGALG00000004180	TOR1B	NA	chr17	6158625	6164141	0	0
ENSGALG00000004184	SPARC	secreted protein acidic and cysteine rich [Source:NCBI gene;Acc:386571]	chr13	12918761	12927487	55	0
ENSGALG00000004186	NSRP1	nuclear speckle splicing regulatory protein 1 [Source:HGNC Symbol;Acc:HGNC:25305]	chr19	6185940	6196833	52.6	38.9
ENSGALG00000004187	TAF9B	TATA-box binding protein associated factor 9b [Source:NCBI gene;Acc:422152]	chr4	1302321	1306025	0	0
ENSGALG00000004189	MAFK	MAF bZIP transcription factor K [Source:NCBI gene;Acc:395518]	chr14	2604111	2613769	0	0
ENSGALG00000004190	RNF34	ring finger protein 34 [Source:NCBI gene;Acc:416843]	chr15	5506087	5514608	0	0
ENSGALG00000004191	RIC8A	RIC8 guanine nucleotide exchange factor A [Source:NCBI gene;Acc:422987]	chr5	1588531	1600083	36.3	26
ENSGALG00000004192	SLTM	SAFB like transcription modulator [Source:HGNC Symbol;Acc:HGNC:20709]	chr10	6810237	6833633	0	0
ENSGALG00000004193	ARSG	arylsulfatase G [Source:NCBI gene;Acc:771433]	chr18	7860712	7900439	0	9.1
ENSGALG00000004195	KIF4A	kinesin family member 4A [Source:NCBI gene;Acc:395823]	chr4	1282933	1300499	0	0
ENSGALG00000004196	UGT1A1	UDP glucuronosyltransferase family 1 member A8 [Source:NCBI gene;Acc:424028]	chr7	5802515	5808868	100	84.5
ENSGALG00000004197	SUPV3L1	Suv3 like RNA helicase [Source:NCBI gene;Acc:423697]	chr6	10833362	10847373	0	0
ENSGALG00000004198	PDZD11	PDZ domain containing 11 [Source:NCBI gene;Acc:422153]	chr4	1279956	1283767	0	0
ENSGALG00000004199	TMEM184A	transmembrane protein 184A [Source:HGNC Symbol;Acc:HGNC:28797]	chr14	2620613	2624959	0	0
ENSGALG00000004200	DPP9	dipeptidyl peptidase 9 [Source:HGNC Symbol;Acc:HGNC:18648]	chr28	4925039	4944851	0	0
ENSGALG00000004203	PSMG3	proteasome assembly chaperone 3 [Source:NCBI gene;Acc:416463]	chr14	2628813	2632060	0	0
ENSGALG00000004204	MINDY2	MINDY lysine 48 deubiquitinase 2 [Source:HGNC Symbol;Acc:HGNC:26954]	chr10	6841149	6872583	0	0
ENSGALG00000004205	SOAT1	sterol O-acyltransferase 1 [Source:HGNC Symbol;Acc:HGNC:11177]	chr8	6182937	6205509	0	53.5
ENSGALG00000004209	ELFN1	extracellular leucine rich repeat and fibronectin type III domain containing 1 [Source:HGNC Symbol;Acc:HGNC:33154]	chr14	2744379	2747269	100	100
ENSGALG00000004212	ADAM10	ADAM metallopeptidase domain 10 [Source:NCBI gene;Acc:374113]	chr10	6871925	6915022	0	2.8
ENSGALG00000004215	WIPI1	WD repeat domain, phosphoinositide interacting 1 [Source:HGNC Symbol;Acc:HGNC:25471]	chr18	7900008	7919009	0	11
ENSGALG00000004216	TOR3A	torsin family 3 member A [Source:HGNC Symbol;Acc:HGNC:11997]	chr8	6258254	6263209	0	0
ENSGALG00000004220	SERINC3	serine incorporator 3 [Source:NCBI gene;Acc:419196]	chr20	5541144	5549115	0	0
ENSGALG00000004221	IL22RA1	interleukin 22 receptor subunit alpha 1 [Source:HGNC Symbol;Acc:HGNC:13700]	chr23	5676656	5684818	0	100
ENSGALG00000004222	HK1	hexokinase 1 [Source:NCBI gene;Acc:373889]	chr6	10882007	10909274	22.3	3.6
ENSGALG00000004224	MAD1L1	mitotic arrest deficient 1 like 1 [Source:HGNC Symbol;Acc:HGNC:6762]	chr14	2762766	3080413	0	8.6
ENSGALG00000004225	KDM2B	lysine demethylase 2B [Source:HGNC Symbol;Acc:HGNC:13610]	chr15	5516643	5616855	3	5.1
ENSGALG00000004227	FAM20B	FAM20B, glycosaminoglycan xylosylkinase [Source:NCBI gene;Acc:424427]	chr8	6266341	6288866	0	0
ENSGALG00000004228	USP40	ubiquitin specific peptidase 40 [Source:NCBI gene;Acc:100859211]	chr7	5873357	5902664	0	0
ENSGALG00000004231		Interferon lambda receptor 1 [Source:UniProtKB/Swiss-Prot;Acc:K9JA28]	chr23	5687284	5692273	0	100
ENSGALG00000004234	PGGHG	Gallus gallus protein-glucosylgalactosylhydroxylysine glucosidase (PGGHG), mRNA. [Source:RefSeq mRNA;Acc:NM_001318401]	chr5	1559423	1569171	95.2	78.4
ENSGALG00000004236	TRAF3IP1	TRAF3 interacting protein 1 [Source:HGNC Symbol;Acc:HGNC:17861]	chr7	5912626	5949660	41.3	1
ENSGALG00000004237	PRKAR1A	protein kinase cAMP-dependent type I regulatory subunit alpha [Source:NCBI gene;Acc:417438]	chr18	7926804	7943491	0	0
ENSGALG00000004238	MRM2	mitochondrial rRNA methyltransferase 2 [Source:NCBI gene;Acc:416466]	chr14	3082586	3085352	0	0
ENSGALG00000004239	IFITM5	interferon induced transmembrane protein 5 [Source:NCBI gene;Acc:422992]	chr5	1556071	1558140	100	100
ENSGALG00000004240	ORAI1	ORAI calcium release-activated calcium modulator 1 [Source:NCBI gene;Acc:416845]	chr15	5619987	5630350	0	0
ENSGALG00000004243	IFITM1	interferon-induced transmembrane protein 1 [Source:NCBI gene;Acc:422993]	chr5	1552203	1554224	40.8	74
ENSGALG00000004244	TTPAL	alpha tocopherol transfer protein like [Source:NCBI gene;Acc:419197]	chr20	5549544	5557618	0	64.6
ENSGALG00000004245	NUDT1	nudix hydrolase 1 [Source:NCBI gene;Acc:416467]	chr14	3084374	3088878	0	0
ENSGALG00000004246	SLC6A4	solute carrier family 6 member 4 [Source:NCBI gene;Acc:404747]	chr19	6202079	6214707	0	0
ENSGALG00000004247	MORN3	MORN repeat containing 3 [Source:HGNC Symbol;Acc:HGNC:29807]	chr15	5632072	5640124	0	0
ENSGALG00000004248	TACR2	tachykinin receptor 2 [Source:HGNC Symbol;Acc:HGNC:11527]	chr6	10910592	10917275	100	75.9
ENSGALG00000004249	GRHL3	grainyhead like transcription factor 3 [Source:HGNC Symbol;Acc:HGNC:25839]	chr23	5719448	5741312	59	84.9
ENSGALG00000004250	B4GALNT4	beta-1,4-N-acetyl-galactosaminyltransferase 4 [Source:HGNC Symbol;Acc:HGNC:26315]	chr5	1529587	1547963	40.8	57.5
ENSGALG00000004251	ARR3	arrestin 3 [Source:NCBI gene;Acc:769109]	chr4	1253052	1260151	72.5	59.1
ENSGALG00000004252		cathepsin L1-like [Source:NCBI gene;Acc:420160]	chr28	4944268	4948239	0	0
ENSGALG00000004254	TMEM120B	transmembrane protein 120B [Source:NCBI gene;Acc:416847]	chr15	5643411	5656166	0	0
ENSGALG00000004255	SNX8	sorting nexin 8 [Source:HGNC Symbol;Acc:HGNC:14972]	chr14	3093845	3111165	0	0
ENSGALG00000004257	TSPAN15	tetraspanin 15 [Source:NCBI gene;Acc:423699]	chr6	10918712	10930743	94.3	80.5
ENSGALG00000004259	BLMH	bleomycin hydrolase [Source:NCBI gene;Acc:395996]	chr19	6224236	6240156	0	6.6
ENSGALG00000004260	PKP3	plakophilin 3 [Source:HGNC Symbol;Acc:HGNC:9025]	chr5	1517982	1525401	100	100
ENSGALG00000004261	AQP9	aquaporin 9 [Source:NCBI gene;Acc:415402]	chr10	7007996	7035535	0	0
ENSGALG00000004262	TMIGD1	transmembrane and immunoglobulin domain containing 1 [Source:NCBI gene;Acc:101751326]	chr19	6240247	6244676	0	55.4
ENSGALG00000004263	MYDGF	myeloid derived growth factor [Source:NCBI gene;Acc:420161]	chr28	4948438	4953141	0	15.8
ENSGALG00000004266	TNFAIP8L1	TNF alpha induced protein 8 like 1 [Source:NCBI gene;Acc:420162]	chr28	4954941	4962102	0	23.2
ENSGALG00000004267	SIGIRR	single Ig and TIR domain containing [Source:NCBI gene;Acc:422995]	chr5	1511493	1516792	100	100
ENSGALG00000004268	NIPAL3	NIPA like domain containing 3 [Source:HGNC Symbol;Acc:HGNC:25233]	chr23	5756747	5765977	0	0
ENSGALG00000004270	ALDH1A2	aldehyde dehydrogenase 1 family member A2 [Source:NCBI gene;Acc:395844]	chr10	7044646	7260351	2.9	3.5
ENSGALG00000004272	ASB1	ankyrin repeat and SOCS box containing 1 [Source:HGNC Symbol;Acc:HGNC:16011]	chr7	5973365	5983496	0	47.3
ENSGALG00000004273	RALGPS2	Ral GEF with PH domain and SH3 binding motif 2 [Source:NCBI gene;Acc:424429]	chr8	6315603	6425639	0	0.5
ENSGALG00000004274	TWIST2	twist family bHLH transcription factor 2 [Source:NCBI gene;Acc:395405]	chr7	6126972	6157943	100	66.1
ENSGALG00000004276	CHST12	carbohydrate sulfotransferase 12 [Source:HGNC Symbol;Acc:HGNC:17423]	chr14	3144682	3146474	0	100
ENSGALG00000004280	ANO9	anoctamin 9 [Source:HGNC Symbol;Acc:HGNC:20679]	chr5	1497969	1507574	69.5	66.4
ENSGALG00000004282	RCAN3	RCAN family member 3 [Source:NCBI gene;Acc:419698]	chr23	5769367	5777171	0	0
ENSGALG00000004285	HNF4A	hepatocyte nuclear factor 4 alpha [Source:NCBI gene;Acc:419198]	chr20	5564388	5579496	100	81.4
ENSGALG00000004286	COL13A1	collagen type XIII alpha 1 chain [Source:HGNC Symbol;Acc:HGNC:2190]	chr6	11019702	11048579	91.7	30.4
ENSGALG00000004288	HDAC4	histone deacetylase 4 [Source:NCBI gene;Acc:374207]	chr7	6185856	6416282	6.7	9.3
ENSGALG00000004290	ANGPTL1	angiopoietin like 1 [Source:NCBI gene;Acc:770850]	chr8	6349047	6363932	0	0
ENSGALG00000004293		plasminogen [Source:NCBI gene;Acc:421580]	chr3	45525514	45546436	100	60.6
ENSGALG00000004294	CGNL1	cingulin like 1 [Source:HGNC Symbol;Acc:HGNC:25931]	chr10	7259782	7316337	0	0
ENSGALG00000004295	CPD	carboxypeptidase D [Source:HGNC Symbol;Acc:HGNC:2301]	chr19	6245844	6269003	0	0
ENSGALG00000004297	DNAH1	dynein axonemal heavy chain 1 [Source:HGNC Symbol;Acc:HGNC:2940]	chr12	3032649	3099125	51	33.4
ENSGALG00000004300	PTDSS2	phosphatidylserine synthase 2 [Source:NCBI gene;Acc:422997]	chr5	1455084	1491517	3.9	0
ENSGALG00000004302	NDUFA10	NADH:ubiquinone oxidoreductase subunit A10 [Source:NCBI gene;Acc:424032]	chr7	6535126	6576204	0	8.9
ENSGALG00000004304	TCF12	transcription factor 12 [Source:NCBI gene;Acc:396334]	chr10	7176016	7516817	0	0.4
ENSGALG00000004306	SYT12	synaptotagmin 12 [Source:NCBI gene;Acc:422998]	chr5	1444687	1451553	71.5	0
ENSGALG00000004309	GDAP1L1	ganglioside induced differentiation associated protein 1 like 1 [Source:HGNC Symbol;Acc:HGNC:4213]	chr20	5623729	5635190	68	0
ENSGALG00000004310	TTYH3	tweety family member 3 [Source:HGNC Symbol;Acc:HGNC:22222]	chr14	3249590	3316333	0	0
ENSGALG00000004319	NUDT13	nudix hydrolase 13 [Source:HGNC Symbol;Acc:HGNC:18827]	chr6	11177487	11186066	0	65.4
ENSGALG00000004320	FAT2	FAT atypical cadherin 2 [Source:HGNC Symbol;Acc:HGNC:3596]	chr13	12958875	12996291	100	93.6
ENSGALG00000004321	OSER1	oxidative stress responsive serine rich 1 [Source:NCBI gene;Acc:419203]	chr20	5642220	5646265	0	0
ENSGALG00000004322	AHR1B	Gallus gallus aryl hydrocarbon receptor 1 beta (AHR1B), mRNA. [Source:RefSeq mRNA;Acc:NM_001318993]	chr7	6603979	6617381	58.2	62.7
ENSGALG00000004323	RASAL2	RAS protein activator like 2 [Source:HGNC Symbol;Acc:HGNC:9874]	chr8	6464611	6586137	8.1	52.3
ENSGALG00000004324	SETD1B	SET domain containing 1B [Source:NCBI gene;Acc:416851]	chr15	5681696	5723072	0	13
ENSGALG00000004325	P4HA1	prolyl 4-hydroxylase subunit alpha 1 [Source:NCBI gene;Acc:423704]	chr6	11184897	11213752	0	0
ENSGALG00000004326	GOSR1	golgi SNAP receptor complex member 1 [Source:NCBI gene;Acc:417591]	chr19	6270943	6293692	44.8	22.4
ENSGALG00000004328	IGHMBP2	immunoglobulin mu DNA binding protein 2 [Source:NCBI gene;Acc:422999]	chr5	1408311	1443575	17.8	0
ENSGALG00000004329		IQ motif containing E [Source:NCBI gene;Acc:416473]	chr14	3323398	3345356	0	0
ENSGALG00000004332	PLA2G12B	phospholipase A2 group XIIB [Source:HGNC Symbol;Acc:HGNC:18555]	chr6	11216211	11225945	0	0
ENSGALG00000004333	ABCA5	ATP binding cassette subfamily A member 5 [Source:HGNC Symbol;Acc:HGNC:35]	chr18	8021312	8048727	0	59.4
ENSGALG00000004334	MYLK3	myosin light chain kinase 3 [Source:HGNC Symbol;Acc:HGNC:29826]	chr11	7910449	8059103	0.6	0.8
ENSGALG00000004336	INPPL1	inositol polyphosphate phosphatase like 1 [Source:HGNC Symbol;Acc:HGNC:6080]	chr4	1242567	1251509	92.9	60.4
ENSGALG00000004341		quinone oxidoreductase-like 2 [Source:NCBI gene;Acc:424430]	chr8	6619864	6624941	0	0
ENSGALG00000004342	ORC6	origin recognition complex subunit 6 [Source:NCBI gene;Acc:415749]	chr11	7943732	7949728	0	0
ENSGALG00000004343	HPD	4-hydroxyphenylpyruvate dioxygenase [Source:NCBI gene;Acc:416852]	chr15	5728349	5732608	0	0
ENSGALG00000004345	OIT3	oncoprotein induced transcript 3 [Source:HGNC Symbol;Acc:HGNC:29953]	chr6	11229214	11259333	30	28
ENSGALG00000004346	P2RY4	pyrimidinergic receptor P2Y4 [Source:HGNC Symbol;Acc:HGNC:8542]	chr4	1237453	1242173	51.8	0
ENSGALG00000004347	NEDD4	neural precursor cell expressed, developmentally down-regulated 4, E3 ubiquitin protein ligase [Source:HGNC Symbol;Acc:HGNC:7727]	chr10	7728153	7801085	0	4.5
ENSGALG00000004348	BRAT1	BRCA1 associated ATM activator 1 [Source:NCBI gene;Acc:769893]	chr14	3344791	3350085	0	0
ENSGALG00000004352	PSMD9	proteasome 26S subunit, non-ATPase 9 [Source:NCBI gene;Acc:416853]	chr15	5732274	5735503	0	0
ENSGALG00000004355	MCU	mitochondrial calcium uniporter [Source:HGNC Symbol;Acc:HGNC:23526]	chr6	11260831	11350450	7.7	0
ENSGALG00000004357	ANXA6	annexin A6 [Source:NCBI gene;Acc:395481]	chr13	13030406	13043365	67.9	23.1
ENSGALG00000004360		low affinity cationic amino acid transporter 2-like [Source:NCBI gene;Acc:770309]	chr13	13024860	13029305	59.5	0
ENSGALG00000004362	MRPL21	mitochondrial ribosomal protein L21 [Source:NCBI gene;Acc:423000]	chr5	1391639	1409301	0	0
ENSGALG00000004363	MCM3AP	minichromosome maintenance complex component 3 associated protein [Source:HGNC Symbol;Acc:HGNC:6946]	chr7	6845929	6873306	0	0
ENSGALG00000004364	ABR	ABR, RhoGEF and GTPase activating protein [Source:HGNC Symbol;Acc:HGNC:81]	chr19	6316834	6339909	0	0
ENSGALG00000004365	WDR66	WD repeat domain 66 [Source:HGNC Symbol;Acc:HGNC:28506]	chr15	5736458	5749931	0	0
ENSGALG00000004366	BAP1	BRCA1 associated protein 1 [Source:NCBI gene;Acc:415944]	chr12	3100374	3113454	39	40.4
ENSGALG00000004367	AWAT1	Gallus gallus acyl-CoA wax alcohol acyltransferase 1 (AWAT1), mRNA. [Source:RefSeq mRNA;Acc:NM_001318429]	chr4	1232138	1238405	47.9	0
ENSGALG00000004368	GNA12	G protein subunit alpha 12 [Source:HGNC Symbol;Acc:HGNC:4380]	chr14	3384941	3387876	0	0
ENSGALG00000004369	PYGO1	pygopus family PHD finger 1 [Source:NCBI gene;Acc:415408]	chr10	7914087	7922518	0	0
ENSGALG00000004370	MAP2K6	mitogen-activated protein kinase kinase 6 [Source:HGNC Symbol;Acc:HGNC:6846]	chr18	8052145	8088396	33.4	37.2
ENSGALG00000004372	MICU1	mitochondrial calcium uptake 1 [Source:HGNC Symbol;Acc:HGNC:1530]	chr6	11352573	11441172	0	10.8
ENSGALG00000004373	KCNJ16	potassium voltage-gated channel subfamily J member 16 [Source:HGNC Symbol;Acc:HGNC:6262]	chr18	8242578	8244367	0	0
ENSGALG00000004375	VPS35	VPS35, retromer complex component [Source:NCBI gene;Acc:415750]	chr11	7948956	7976331	0	0
ENSGALG00000004376	KCNJ2	potassium voltage-gated channel subfamily J member 2 [Source:NCBI gene;Acc:396328]	chr18	8258555	8265799	33.1	77.3
ENSGALG00000004378	ASB6	ankyrin repeat and SOCS box containing 6 [Source:NCBI gene;Acc:417194]	chr17	6111390	6116897	0	0
ENSGALG00000004379	BCL7A	BCL tumor suppressor 7A [Source:HGNC Symbol;Acc:HGNC:1004]	chr15	5751428	5767726	0	0
ENSGALG00000004383	TIMM22	translocase of inner mitochondrial membrane 22 [Source:HGNC Symbol;Acc:HGNC:17317]	chr19	6342539	6346913	0	0
ENSGALG00000004386	SOX9	SRY (sex determining region Y)-box 9 [Source:NCBI gene;Acc:374148]	chr18	8865956	8869366	0	0
ENSGALG00000004387	CCPG1	dyslexia susceptibility 1 candidate 1 [Source:NCBI gene;Acc:415409]	chr10	7930680	7968970	0	0
ENSGALG00000004393		SITS-binding protein-like [Source:NCBI gene;Acc:428824]	chr5	1358530	1371611	100	58.6
ENSGALG00000004394		poly(rC) binding protein 3 [Source:NCBI gene;Acc:100858906]	chr7	6693421	6709659	100	63
ENSGALG00000004397	MLXIP	MLX interacting protein [Source:HGNC Symbol;Acc:HGNC:17055]	chr15	5796166	5813999	0	0
ENSGALG00000004398	CARD11	caspase recruitment domain family member 11 [Source:NCBI gene;Acc:416476]	chr14	3435737	3475531	80.3	4.5
ENSGALG00000004400	SPECC1	sperm antigen with calponin homology and coiled-coil domains 1 [Source:HGNC Symbol;Acc:HGNC:30615]	chr19	6364763	6425046	0	0
ENSGALG00000004401	WNT11B	wingless-type MMTV integration site family, member 11b [Source:NCBI gene;Acc:100170842]	chr4	1216049	1218713	60.5	0
ENSGALG00000004410	ANAPC16	anaphase promoting complex subunit 16 [Source:HGNC Symbol;Acc:HGNC:26976]	chr6	11462949	11470550	0	0
ENSGALG00000004412	DIABLO	diablo IAP-binding mitochondrial protein [Source:NCBI gene;Acc:416860]	chr15	5838499	5843739	0	0
ENSGALG00000004413	SLC39A11	solute carrier family 39 member 11 [Source:HGNC Symbol;Acc:HGNC:14463]	chr18	8983743	9058820	0	0
ENSGALG00000004416	TTC19	tetratricopeptide repeat domain 19 [Source:HGNC Symbol;Acc:HGNC:26006]	chr19	6457901	6462845	0	0
ENSGALG00000004418	SSTR2	somatostatin receptor 2 [Source:NCBI gene;Acc:395305]	chr18	9062916	9065697	0	67.7
ENSGALG00000004420	SDK1	sidekick cell adhesion molecule 1 [Source:NCBI gene;Acc:373894]	chr14	3530347	3889914	15	22.1
ENSGALG00000004424	SEC16B	SEC16 homolog B, endoplasmic reticulum export factor [Source:NCBI gene;Acc:424431]	chr8	6631029	6642933	47.9	52.9
ENSGALG00000004428		histamine H3 receptor-like [Source:NCBI gene;Acc:427545]	chr11	7973018	7976873	0	0
ENSGALG00000004431	SAR1A	secretion associated Ras related GTPase 1A [Source:HGNC Symbol;Acc:HGNC:10534]	chr6	11504396	11509032	0	0
ENSGALG00000004435	RAB27A	RAB27A, member RAS oncogene family [Source:NCBI gene;Acc:415410]	chr10	7968409	7999976	0	0
ENSGALG00000004436	CYP3A4	Gallus gallus cytochrome P450 family 3 subfamily A member 4 (CYP3A4), mRNA. [Source:RefSeq mRNA;Acc:NM_001329508]	chr14	3892687	3904532	73.7	63.6
ENSGALG00000004440		VPS33A, CORVET/HOPS core subunit [Source:NCBI gene;Acc:416861]	chr15	5847999	5855716	0	0
ENSGALG00000004441		cleavage and polyadenylation specific factor 4 like [Source:NCBI gene;Acc:771558]	chr18	9090618	9103564	0	0
ENSGALG00000004442	PPA1	pyrophosphatase (inorganic) 1 [Source:HGNC Symbol;Acc:HGNC:9226]	chr6	11508772	11517538	0	0
ENSGALG00000004444	SHCBP1	SHC binding and spindle associated 1 [Source:HGNC Symbol;Acc:HGNC:29547]	chr11	7987226	8002145	6	0
ENSGALG00000004445		NA	chr20	5726465	5727814	100	0
ENSGALG00000004446	NPFFR1	neuropeptide FF receptor 1 [Source:NCBI gene;Acc:378784]	chr6	11517725	11521758	19.2	59.5
ENSGALG00000004448	BRINP2	BMP/retinoic acid inducible neural specific 2 [Source:HGNC Symbol;Acc:HGNC:13746]	chr8	6734402	6740073	100	100
ENSGALG00000004449	CYP3A5	cytochrome P450 family 3 subfamily A member 5 [Source:NCBI gene;Acc:414832]	chr14	3928052	3937893	75.6	0
ENSGALG00000004455	USP34	ubiquitin specific peptidase 34 [Source:NCBI gene;Acc:421193]	chr3	2200547	2353529	17.6	11.6
ENSGALG00000004460	FOXK1	forkhead box K1 [Source:HGNC Symbol;Acc:HGNC:23480]	chr14	3957884	4000740	0	0
ENSGALG00000004465	PALD1	phosphatase domain containing, paladin 1 [Source:NCBI gene;Acc:373898]	chr6	11527568	11545568	0	0
ENSGALG00000004467	CLIP1	CAP-Gly domain containing linker protein 1 [Source:NCBI gene;Acc:395784]	chr15	5855907	5908389	6.9	0
ENSGALG00000004469	TP53RK	TP53 regulating kinase [Source:HGNC Symbol;Acc:HGNC:16197]	chr20	5754325	5756308	0	0
ENSGALG00000004472	ASTN1	astrotactin 1 [Source:HGNC Symbol;Acc:HGNC:773]	chr8	6745464	6784554	89.9	77.7
ENSGALG00000004474	PLEKHF1	pleckstrin homology and FYVE domain containing 1 [Source:HGNC Symbol;Acc:HGNC:20764]	chr11	8496073	8497394	0	100
ENSGALG00000004476	SEMA3G	semaphorin 3G [Source:HGNC Symbol;Acc:HGNC:30400]	chr12	3114601	3122490	34.2	41.8
ENSGALG00000004477	NCOR1	nuclear receptor corepressor 1 [Source:HGNC Symbol;Acc:HGNC:7672]	chr19	6466653	6509012	0	0
ENSGALG00000004480	C11H19orf12	chromosome 11 C19orf12 homolog [Source:NCBI gene;Acc:415757]	chr11	8519434	8526502	0	80.1
ENSGALG00000004483	AHSA2P	activator of HSP90 ATPase homolog 2, pseudogene [Source:NCBI gene;Acc:421194]	chr3	2192107	2200894	0	0
ENSGALG00000004486	ZCCHC8	zinc finger CCHC-type containing 8 [Source:NCBI gene;Acc:416862]	chr15	5923528	5936054	0	0
ENSGALG00000004489		NA	chr11	8546465	8570377	0	0
ENSGALG00000004492	PIGL	phosphatidylinositol glycan anchor biosynthesis class L [Source:NCBI gene;Acc:417600]	chr19	6521599	6575171	4.5	0
ENSGALG00000004493	RSRC2	arginine and serine rich coiled-coil 2 [Source:NCBI gene;Acc:416864]	chr15	5936171	5949146	0	0
ENSGALG00000004494	CCNE1	cyclin E1 [Source:NCBI gene;Acc:426117]	chr11	8569863	8582718	0	0
ENSGALG00000004495		dynein axonemal intermediate chain 2 [Source:NCBI gene;Acc:417453]	chr18	9202991	9209288	0	0
ENSGALG00000004496	TNIP1	TNFAIP3 interacting protein 1 [Source:HGNC Symbol;Acc:HGNC:16903]	chr13	13051054	13056671	0	0
ENSGALG00000004498	SLC2A10	solute carrier family 2 member 10 [Source:HGNC Symbol;Acc:HGNC:13444]	chr20	5757930	5766067	47.9	40.5
ENSGALG00000004500	COP1	COP1, E3 ubiquitin ligase [Source:HGNC Symbol;Acc:HGNC:17440]	chr8	6892822	7020404	0	2.9
ENSGALG00000004503		centromere protein V [Source:NCBI gene;Acc:417601]	chr19	6576258	6579771	0	0
ENSGALG00000004504	RADIL	Rap associating with DIL domain [Source:HGNC Symbol;Acc:HGNC:22226]	chr14	4030124	4042011	20.2	18.6
ENSGALG00000004505	CCDC137	coiled-coil domain containing 137 [Source:HGNC Symbol;Acc:HGNC:33451]	chr18	9231377	9233596	0	23.5
ENSGALG00000004506	URI1	URI1, prefoldin like chaperone [Source:HGNC Symbol;Acc:HGNC:13236]	chr11	8624644	8665287	19.9	0.9
ENSGALG00000004508	EYA2	Gallus gallus EYA transcriptional coactivator and phosphatase 2 (EYA2), mRNA. [Source:RefSeq mRNA;Acc:NM_204915]	chr20	5842810	5951540	0	0
ENSGALG00000004509	UBB	Gallus gallus ubiquitin B (UBB), mRNA. [Source:RefSeq mRNA;Acc:NM_001353988]	chr19	6584489	6587790	0	0
ENSGALG00000004514	PDE6G	phosphodiesterase 6G [Source:NCBI gene;Acc:395091]	chr18	9235188	9237137	0	0
ENSGALG00000004515	KNTC1	kinetochore associated 1 [Source:HGNC Symbol;Acc:HGNC:17255]	chr15	5948698	5981021	0	0
ENSGALG00000004517	PARP3	poly(ADP-ribose) polymerase family member 3 [Source:HGNC Symbol;Acc:HGNC:273]	chr12	3137908	3142205	0	100
ENSGALG00000004519	TRPV2	transient receptor potential cation channel subfamily V member 2 [Source:HGNC Symbol;Acc:HGNC:18082]	chr19	6592985	6601322	0	0
ENSGALG00000004521	GPX3	glutathione peroxidase 3 [Source:NCBI gene;Acc:427638]	chr13	13057890	13060382	0	0
ENSGALG00000004523	MFN2	mitofusin 2 [Source:HGNC Symbol;Acc:HGNC:16877]	chr21	5503613	5513048	0	0
ENSGALG00000004525	TSPAN10	tetraspanin 10 [Source:HGNC Symbol;Acc:HGNC:29942]	chr18	9237354	9239429	0	0
ENSGALG00000004526	TNR	tenascin R [Source:NCBI gene;Acc:396213]	chr8	7029643	7079007	94.6	87.8
ENSGALG00000004528	TSHZ3	teashirt zinc finger homeobox 3 [Source:HGNC Symbol;Acc:HGNC:30700]	chr11	9354965	9416163	20.1	22.9
ENSGALG00000004529	VPS29	VPS29, retromer complex component [Source:NCBI gene;Acc:416867]	chr15	5981277	5986895	0	0
ENSGALG00000004530	MMD2	monocyte to macrophage differentiation associated 2 [Source:HGNC Symbol;Acc:HGNC:30133]	chr14	4047604	4059213	0	0
ENSGALG00000004531	PLOD1	procollagen-lysine, 2-oxoglutarate 5-dioxygenase 1 [Source:NCBI gene;Acc:419485]	chr21	5514105	5531731	0	0
ENSGALG00000004532	ZNF507	zinc finger protein 507 [Source:NCBI gene;Acc:415764]	chr11	9890756	9904371	0	0
ENSGALG00000004533	KIAA2013	KIAA2013 [Source:HGNC Symbol;Acc:HGNC:28513]	chr21	5530613	5536808	0	0
ENSGALG00000004534	DCTN4	dynactin subunit 4 [Source:HGNC Symbol;Acc:HGNC:15518]	chr13	13065371	13075740	0	0
ENSGALG00000004538	TNN	tenascin N [Source:HGNC Symbol;Acc:HGNC:22942]	chr8	7096736	7114448	37	0
ENSGALG00000004542	ZMYND8	zinc finger MYND-type containing 8 [Source:HGNC Symbol;Acc:HGNC:9397]	chr20	5956857	5998473	0	0
ENSGALG00000004545	WDR72	WD repeat domain 72 [Source:HGNC Symbol;Acc:HGNC:26790]	chr10	8303912	8398284	1.9	0
ENSGALG00000004550	PPTC7	PTC7 protein phosphatase homolog [Source:HGNC Symbol;Acc:HGNC:30695]	chr15	5997391	6013416	0	0
ENSGALG00000004553	SGPL1	sphingosine-1-phosphate lyase 1 [Source:NCBI gene;Acc:423714]	chr6	11593682	11615973	14.8	29.5
ENSGALG00000004554	CACYBP	calcyclin binding protein [Source:HGNC Symbol;Acc:HGNC:30423]	chr8	7122597	7129683	0	0
ENSGALG00000004555	RBM22	RNA binding motif protein 22 [Source:NCBI gene;Acc:416270]	chr13	13077285	13084895	0	0
ENSGALG00000004557	WIPI2	WD repeat domain, phosphoinositide interacting 2 [Source:NCBI gene;Acc:416481]	chr14	4061033	4082360	0	0
ENSGALG00000004559	DPY19L3	dpy-19 like C-mannosyltransferase 3 [Source:HGNC Symbol;Acc:HGNC:27120]	chr11	9911057	9937723	0	0
ENSGALG00000004562	HVCN1	hydrogen voltage gated channel 1 [Source:NCBI gene;Acc:416871]	chr15	6026586	6036624	0	29.9
ENSGALG00000004568	CELA2A	chymotrypsin like elastase family member 2A [Source:NCBI gene;Acc:419486]	chr21	5541955	5547227	0	0
ENSGALG00000004569	UNC5B	unc-5 netrin receptor B [Source:NCBI gene;Acc:423716]	chr6	11762085	11791638	46.2	5.5
ENSGALG00000004570	NCOA3	nuclear receptor coactivator 3 [Source:HGNC Symbol;Acc:HGNC:7670]	chr20	6050274	6104515	0	11.8
ENSGALG00000004571	PPP1CC	protein phosphatase 1 catalytic subunit gamma [Source:NCBI gene;Acc:416872]	chr15	6039566	6055273	0	0
ENSGALG00000004573	LRRC8A	leucine rich repeat containing 8 VRAC subunit A [Source:HGNC Symbol;Acc:HGNC:19027]	chr17	5842659	5848437	0	0
ENSGALG00000004574	NPPA	natriuretic peptide A [Source:NCBI gene;Acc:395765]	chr21	5576343	5579487	78.1	0
ENSGALG00000004578	RABGAP1L	RAB GTPase activating protein 1 like [Source:NCBI gene;Acc:424438]	chr8	7136271	7335036	21.3	8.6
ENSGALG00000004581	NDST1	N-deacetylase and N-sulfotransferase 1 [Source:HGNC Symbol;Acc:HGNC:7680]	chr13	13114617	13133120	22.1	28.5
ENSGALG00000004582	MYL2	myosin, light chain 2, regulatory, cardiac, slow [Source:NCBI gene;Acc:416874]	chr15	6081766	6086276	100	0
[truncated: 12,974 more rows]
