# Supplementary material for: Reinforcement of repressive marks in the chicken primordial germ cell epigenetic signature: divergence from basal state resetting in mammals
Source: Epigenetics Chromatin. 2024 Apr 26;17:11. doi: 10.1186/s13072-024-00537-7 (PMC11046797; doi:10.1186/s13072-024-00537-7)
Supplement: Supplementary file 5 — Additional file 5. Functional annotation of genes preferentially overlapped by H3K9me3 domains. Analysis results from DAVID on subsets of genes are shown as clustering reports to group similar annotations. Gene list A. Genes with high overlap (≥ 75%) and weak expression (TPM < first quartile of TPM distribution) in PGCs. Gene list B. Genes with high overlap (≥ 75%) and weak expression (TPM < first quartile of TPM distribution) in ESCs. Gene list C. Genes with high overlap (≥ 75%) in PGC and low overlap (< 10%) in ESCs. [file 13072_2024_537_MOESM5_ESM.xlsx]

## Sheet: Gene list A
Current Gene List: PGC_covSup75_lowExpr
Current Background: Gallus gallus
749 DAVID IDs
73 Cluster(s), 6 first ones given
Annotation Cluster 1	Enrichment Score: 5.75		Count	P_Value	Benjamini
	UP_KW_MOLECULAR_FUNCTION	Ion channel	35	4.5e-08	3.3e-06
	UP_KW_BIOLOGICAL_PROCESS	Ion transport	38	2.1e-07	1.4e-05
	UP_KW_BIOLOGICAL_PROCESS	Transport	73	0.00059	0.0099
Annotation Cluster 2	Enrichment Score: 5.43		Count	P_Value	Benjamini
	UP_KW_MOLECULAR_FUNCTION	Thyroid hormone	8	1.1e-07	4.1e-06
	UP_KW_PTM	Iodination	8	1.8e-07	2.4e-06
	UP_SEQ_FEATURE	DOMAIN:Carboxylesterase type B	9	5.6e-07	0.00013
	UP_KW_BIOLOGICAL_PROCESS	Thyroid hormones biosynthesis	8	1e-06	3.3e-05
	UP_SEQ_FEATURE	DOMAIN:Thyroglobulin type-1	8	4.8e-05	0.0034
	UP_KW_PTM	Sulfation	9	0.0001	0.00072
	UP_KW_MOLECULAR_FUNCTION	Hormone	11	0.00018	0.0023
Annotation Cluster 3	Enrichment Score: 4.21		Count	P_Value	Benjamini
	UP_SEQ_FEATURE	TRANSMEM:Helical	280	2.8e-12	2e-09
	UP_KW_CELLULAR_COMPONENT	Membrane	317	2.1e-05	0.00018
	UP_KW_DOMAIN	Transmembrane	220	0.47	0.98
	UP_KW_DOMAIN	Transmembrane helix	178	0.49	0.98
Annotation Cluster 4	Enrichment Score: 4.17		Count	P_Value	Benjamini
	INTERPRO	Leucine-rich repeat-containing N-terminal	10	5.8e-07	0.00043
	SMART	LRRNT	10	1.9e-06	0.00033
	UP_SEQ_FEATURE	DOMAIN:LRRNT	10	5.5e-06	0.00075
	INTERPRO	Leucine-rich repeat, typical subtype	13	0.00019	0.015
	SMART	LRR_TYP	13	0.00069	0.024
	UP_KW_DOMAIN	Leucine-rich repeat	21	0.0024	0.017
	INTERPRO	Leucine-rich repeat	13	0.0036	0.11
Annotation Cluster 5	Enrichment Score: 3.6		Count	P_Value	Benjamini
	KEGG_PATHWAY	Neuroactive ligand-receptor interaction	42	6.5e-09	3.7e-07
	INTERPRO	G protein-coupled receptor, rhodopsin-like	32	1.1e-06	0.00043
	INTERPRO	GPCR, rhodopsin-like, 7TM	32	2.3e-06	0.00044
	UP_KW_MOLECULAR_FUNCTION	Receptor	84	8.8e-06	0.00022
	SMART	SM01381	18	7.9e-05	0.0068
	GOTERM_BP_DIRECT	G-protein coupled receptor signaling pathway	42	0.00095	0.096
	UP_SEQ_FEATURE	DOMAIN:G-protein coupled receptors family 1 profile	42	0.0052	0.1
	UP_KW_MOLECULAR_FUNCTION	Transducer	44	0.1	0.3
	GOTERM_MF_DIRECT	G-protein coupled receptor activity	25	0.27	1
	UP_KW_MOLECULAR_FUNCTION	G-protein coupled receptor	28	0.63	1
Annotation Cluster 6	Enrichment Score: 3.03		Count	P_Value	Benjamini
	UP_SEQ_FEATURE	DOMAIN:Ion transport	12	1.8e-06	0.00032
	GOTERM_BP_DIRECT	sodium ion transmembrane transport	12	9.7e-06	0.0052
	GOTERM_BP_DIRECT	membrane depolarization during action potential	6	0.00031	0.058
	GOTERM_CC_DIRECT	voltage-gated sodium channel complex	6	0.00052	0.0087
	GOTERM_MF_DIRECT	voltage-gated sodium channel activity	6	0.00072	0.18
	GOTERM_BP_DIRECT	neuronal action potential	6	0.0011	0.11
	UP_SEQ_FEATURE	DOMAIN:Sodium ion transport-associated	4	0.0055	0.1
	GOTERM_MF_DIRECT	voltage-gated ion channel activity	5	0.0077	0.25
	UP_KW_LIGAND	Sodium	9	0.0096	0.077
	INTERPRO	Voltage gated sodium channel, alpha subunit	3	0.023	0.43
	INTERPRO	Sodium ion transport-associated	3	0.023	0.43

## Sheet: Gene list B
Current Gene List: ESC_covSup75_lowExpr
Current Background: Gallus gallus
334 DAVID IDs
31 Cluster(s), 6 first ones given
Annotation Cluster 1	Enrichment Score: 5.64		Count	P_Value	Benjamini
	INTERPRO	G protein-coupled receptor, rhodopsin-like	26	6.2e-11	2.5e-08
	INTERPRO	GPCR, rhodopsin-like, 7TM	26	1.3e-10	2.5e-08
	SMART	SM01381	17	2.9e-09	2.6e-07
	KEGG_PATHWAY	Neuroactive ligand-receptor interaction	25	6.6e-08	5.3e-06
	UP_KW_MOLECULAR_FUNCTION	Receptor	43	2.4e-05	0.0014
	UP_SEQ_FEATURE	DOMAIN:G-protein coupled receptors family 1 profile	29	3.6e-05	0.0062
	UP_KW_MOLECULAR_FUNCTION	Transducer	32	6e-05	0.0018
	UP_KW_MOLECULAR_FUNCTION	G-protein coupled receptor	25	0.00073	0.014
	GOTERM_BP_DIRECT	G-protein coupled receptor signaling pathway	22	0.0028	0.57
	GOTERM_MF_DIRECT	G-protein coupled receptor activity	17	0.025	0.71
Annotation Cluster 2	Enrichment Score: 3.6		Count	P_Value	Benjamini
	UP_SEQ_FEATURE	TRANSMEM:Helical	137	3.4e-09	1.2e-06
	UP_KW_CELLULAR_COMPONENT	Membrane	157	1.8e-05	0.00043
	UP_KW_DOMAIN	Transmembrane	103	0.2	0.6
	UP_KW_DOMAIN	Transmembrane helix	82	0.32	0.71
Annotation Cluster 3	Enrichment Score: 2.41		Count	P_Value	Benjamini
	UP_KW_LIGAND	Potassium	9	0.00029	0.0064
	INTERPRO	Potassium channel, inwardly rectifying, Kir, cytoplasmic	4	0.0011	0.091
	INTERPRO	Potassium channel, inwardly rectifying, Kir	4	0.0011	0.091
	UP_SEQ_FEATURE	DOMAIN:Potassium channel inwardly rectifying transmembrane	4	0.0018	0.15
	UP_SEQ_FEATURE	DOMAIN:Inward rectifier potassium channel C-terminal	4	0.0018	0.15
	GOTERM_MF_DIRECT	inward rectifier potassium channel activity	4	0.0045	0.66
	PIR_SUPERFAMILY	G protein-activated inward rectifier potassium channel	3	0.0072	0.12
	GOTERM_BP_DIRECT	regulation of ion transmembrane transport	6	0.0075	0.88
	GOTERM_BP_DIRECT	potassium ion import across plasma membrane	4	0.023	1
	INTERPRO	Immunoglobulin E-set	4	0.11	1
Annotation Cluster 4	Enrichment Score: 2.35		Count	P_Value	Benjamini
	INTERPRO	Chemokine receptor family	4	0.0011	0.091
	GOTERM_BP_DIRECT	chemotaxis	5	0.0044	0.72
	GOTERM_MF_DIRECT	chemokine receptor activity	3	0.018	0.71
Annotation Cluster 5	Enrichment Score: 1.72		Count	P_Value	Benjamini
	UP_SEQ_FEATURE	DOMAIN:Major facilitator superfamily (MFS) profile	7	0.0058	0.4
	GOTERM_BP_DIRECT	transmembrane transport	12	0.0073	0.88
	GOTERM_MF_DIRECT	transmembrane transporter activity	6	0.041	0.71
	INTERPRO	Major facilitator superfamily domain	4	0.077	1
Annotation Cluster 6	Enrichment Score: 1.64		Count	P_Value	Benjamini
	GOTERM_MF_DIRECT	dopamine neurotransmitter receptor activity	3	0.0044	0.66
	INTERPRO	Dopamine receptor family	3	0.0095	0.63
	GOTERM_BP_DIRECT	adenylate cyclase-activating adrenergic receptor signaling pathway	4	0.027	1
	GOTERM_CC_DIRECT	synapse	7	0.24	1

## Sheet: Gene list C
Current Gene List: DiffCov_PGC-ESC
Current Background: Gallus gallus
235 DAVID IDs
23 Cluster(s), 6 first ones given
Annotation Cluster 1	Enrichment Score: 2.27		Count	P_Value	Benjamini
	KEGG_PATHWAY	Neuroactive ligand-receptor interaction	17	2.8e-05	0.0018
	INTERPRO	G protein-coupled receptor, rhodopsin-like	14	5.2e-05	0.011
	INTERPRO	GPCR, rhodopsin-like, 7TM	14	7.2e-05	0.011
	GOTERM_BP_DIRECT	G-protein coupled receptor signaling pathway	17	0.005	0.45
	UP_SEQ_FEATURE	DOMAIN:G-protein coupled receptors family 1 profile	17	0.0082	0.69
	UP_KW_MOLECULAR_FUNCTION	Receptor	26	0.02	0.21
	UP_KW_MOLECULAR_FUNCTION	Transducer	16	0.14	0.74
	UP_KW_MOLECULAR_FUNCTION	G-protein coupled receptor	11	0.39	0.94
	GOTERM_MF_DIRECT	G-protein coupled receptor activity	6	0.75	1
Annotation Cluster 2	Enrichment Score: 2.18		Count	P_Value	Benjamini
	INTERPRO	Leucine-rich repeat-containing N-terminal	5	0.00028	0.028
	UP_KW_PTM	Proteoglycan	6	0.00033	0.0056
	SMART	LRRNT	5	0.00045	0.04
	UP_SEQ_FEATURE	DOMAIN:LRRNT	5	0.00076	0.12
	INTERPRO	Leucine-rich repeat, typical subtype	6	0.0038	0.28
	SMART	LRR_TYP	6	0.0065	0.29
	INTERPRO	Leucine-rich repeat	6	0.015	0.88
	UP_SEQ_FEATURE	REPEAT:LRR 6	3	0.018	0.69
	UP_SEQ_FEATURE	REPEAT:LRR 5	3	0.02	0.69
	UP_SEQ_FEATURE	REPEAT:LRR 4	3	0.025	0.7
	UP_SEQ_FEATURE	REPEAT:LRR 3	3	0.028	0.71
	UP_SEQ_FEATURE	REPEAT:LRR 1	3	0.036	0.76
	UP_SEQ_FEATURE	REPEAT:LRR 2	3	0.036	0.76
	UP_KW_DOMAIN	Leucine-rich repeat	7	0.071	0.64
Annotation Cluster 3	Enrichment Score: 1.91		Count	P_Value	Benjamini
	GOTERM_MF_DIRECT	neuropeptide binding	4	0.0037	0.99
	GOTERM_CC_DIRECT	neuron projection	9	0.0054	0.091
	SMART	SM01381	5	0.095	1
Annotation Cluster 4	Enrichment Score: 1.72		Count	P_Value	Benjamini
	GOTERM_BP_DIRECT	defense response to Gram-positive bacterium	4	0.0063	0.48
	UP_KW_MOLECULAR_FUNCTION	Antimicrobial	4	0.018	0.21
	GOTERM_BP_DIRECT	defense response to Gram-negative bacterium	3	0.059	1
Annotation Cluster 5	Enrichment Score: 1.45		Count	P_Value	Benjamini
	UP_SEQ_FEATURE	TRANSMEM:Helical	83	0.00046	0.12
	UP_KW_CELLULAR_COMPONENT	Membrane	93	0.051	0.38
	UP_KW_DOMAIN	Transmembrane	69	0.23	0.99
	UP_KW_DOMAIN	Transmembrane helix	56	0.28	0.99
Annotation Cluster 6	Enrichment Score: 1.38		Count	P_Value	Benjamini
	UP_KW_BIOLOGICAL_PROCESS	Ion transport	12	0.0026	0.1
	UP_KW_BIOLOGICAL_PROCESS	Transport	19	0.16	1
	UP_KW_MOLECULAR_FUNCTION	Ion channel	7	0.19	0.8
